# Supplementary material for: Reprogramming mouse fibroblasts into engraftable myeloerythroid and lymphoid progenitors
Source: Nat Commun. 2016 Nov 21;7:13396. doi: 10.1038/ncomms13396 (PMC5121332; doi:10.1038/ncomms13396)
Supplement: Supplementary Data 1 — 4dpi Lmo2 bound-genes. List of genes that bound by Lmo2 at 4dpi in SLHR infected MEF. [file ncomms13396-s2.xlsx]

## Sheet: Supplementary data 1
Supplementary data1: list of genes bound by Lmo2 at 4dpi (4dpi Lmo2-bound genes)
Gene Name	PeakID (cmd=annotatePeaks.pl ./analysis/iHP/ChIP-Seq/TagDirectories/D4_Lmo2/peaks.txt mm9)	Chr	Start	End	Strand	Peak Score	Focus Ratio/Region Size	Detailed Annotation	Distance to TSS	Nearest PromoterID	Entrez ID	Nearest Unigene	Nearest Refseq	Nearest Ensembl	Gene Alias	Gene Description	Gene Type
Mir6769b	chr8-197	chr8	74152300	74152556	+	11.6	0.756	3' UTR (NM_001029873, exon 42 of 42)	2577	NR_106035	102466799		NR_106035		mmu-mir-6769b	microRNA mir-6769b	ncRNA
Atp8b4	chr2-202	chr2	126148047	126148303	+	11.6	0.593	3' UTR (NM_001080944, exon 28 of 28)	169114	NM_001080944	241633	Mm.222235	NM_001080944	ENSMUSG00000060131	A530043E15|Im	ATPase, class I, type 8B, member 4	protein-coding
BC048403	chr10-443	chr10	121221503	121221759	+	8.66	0.812	3' UTR (NM_001081037, exon 22 of 22)	44638	NM_173022	270802	Mm.209172	NM_173022	ENSMUSG00000053684	E030027L10	cDNA sequence BC048403	protein-coding
Lrch3	chr16-278	chr16	32906782	32907038	+	8.34	0.862	3' UTR (NM_001159349, exon 8 of 8)	-7276	NM_001081255	70144	Mm.491178	NM_001081255	ENSMUSG00000022801	2210409B11Rik|AW215594|Gm1742	leucine-rich repeats and calponin homology (CH) domain containing 3	protein-coding
Mcts2	chr2-102	chr2	152531828	152532084	+	15.7	0.726	3' UTR (NM_001159551, exon 13 of 13)	19072	NM_025543	66405	Mm.440291	NM_025543	ENSMUSG00000042814	2400002F11Rik	malignant T cell amplified sequence 2	protein-coding
Mcts2	chr2-303	chr2	152509230	152509486	+	9.95	0.682	3' UTR (NM_001159553, exon 3 of 3)	-3526	NM_025543	66405	Mm.440291	NM_025543	ENSMUSG00000042814	2400002F11Rik	malignant T cell amplified sequence 2	protein-coding
Stxbp3a	chr3-396	chr3	108658301	108658557	+	8.98	0.743	3' UTR (NM_001165965, exon 12 of 12)	-15009	NM_011504	20912	Mm.316894	NM_011504	ENSMUSG00000027882	Munc-18c|Stxbp3|Sxtbp3|Unc18-3	syntaxin binding protein 3A	protein-coding
Rpap3	chr15-76	chr15	97541655	97541911	+	15.4	0.855	3' UTR (NM_001168693, exon 10 of 10)	-5530	NM_028003	71919	Mm.12255	NM_028003	ENSMUSG00000022466	2310042P20Rik|D15Ertd682e	RNA polymerase II associated protein 3	protein-coding
Eid2b	chr7-434	chr7	29063145	29063401	+	7.38	0.595	3' UTR (NM_001177427, exon 1 of 1)	548	NM_001177427	434156	Mm.118535	NM_001177427	ENSMUSG00000070705	3010005C08Rik	EP300 interacting inhibitor of differentiation 2B	protein-coding
Dclk1	chr3-381	chr3	55339632	55339888	+	8.66	0.758	3' UTR (NM_001195538, exon 17 of 17)	74080	NM_001195540	13175	Mm.393242	NM_019978	ENSMUSG00000027797	1700113D08Rik|2810480F11Rik|AI836758|Click-I|Cpg16|Dcamkl1|Dcl|Dclk|mKIAA0369	doublecortin-like kinase 1	protein-coding
Dhx30	chr9-497	chr9	109984601	109984857	+	8.34	0.839	3' UTR (NM_001205330, exon 19 of 19)	18862	NM_001252683	72831	Mm.276305	NM_133347	ENSMUSG00000032480	2810477H02Rik|C130058C04Rik|Ddx30|HELG|Ret-CoR	DEAH (Asp-Glu-Ala-His) box polypeptide 30	protein-coding
Ftsj1	chrX-81	chrX	7816095	7816351	+	8.66	0.8	3' UTR (NM_001290430, exon 13 of 13)	13309	NM_133991	54632	Mm.327529	NM_133991	ENSMUSG00000031171	AI931847|Ftsj|Ftsjl|Sfc12	FtsJ homolog 1 (E. coli)	protein-coding
Zfp36l1	chr12-290	chr12	81209979	81210235	+	8.66	0.719	3' UTR (NM_007564, exon 2 of 2)	3893	NM_007564	12192	Mm.235132	NM_007564	ENSMUSG00000021127	AW742437|AW743212|Berg36|Brf1|D530020L18Rik|ERF1|TIS11b|cMG1	zinc finger protein 36, C3H type-like 1	protein-coding
Fosb	chr7-283	chr7	19889185	19889441	+	10.6	0.775	3' UTR (NM_008036, exon 4 of 4)	6081	NM_008036	14282	Mm.248335	NM_008036	ENSMUSG00000003545	-	FBJ osteosarcoma oncogene B	protein-coding
Irf8	chr8-430	chr8	123279202	123279458	+	8.02	0.667	3' UTR (NM_008320, exon 9 of 9)	19054	NM_008320	15900	Mm.334861	NM_008320	ENSMUSG00000041515	AI893568|ICSBP|IRF-8|Icsbp1|Myls	interferon regulatory factor 8	protein-coding
Cecr6	chr6-322	chr6	120432819	120433075	+	9.95	0.65	3' UTR (NM_008359, exon 13 of 13)	10878	NM_033567	94047	Mm.23088	NM_033567	ENSMUSG00000094626	AW048664	cat eye syndrome chromosome region, candidate 6	protein-coding
Tubb3	chr8-347	chr8	125933972	125934228	+	8.66	0.744	3' UTR (NM_008559, exon 1 of 1)	-1364	NM_023279	22152	Mm.40068	NM_023279	ENSMUSG00000062380	3200002H15Rik|M(beta)3|M(beta)6	tubulin, beta 3 class III	protein-coding
Sla	chr15-28	chr15	66613193	66613449	+	22.5	0.921	3' UTR (NM_009192, exon 9 of 9)	50070	NM_001029841	20491	Mm.7601	NM_009192	ENSMUSG00000022372	Slap|Slap-1	src-like adaptor	protein-coding
Wnt2b	chr3-73	chr3	104748007	104748263	+	15.4	0.698	3' UTR (NM_009520, exon 5 of 5)	16492	NM_009520	22414	Mm.10740	NM_009520	ENSMUSG00000027840	Wnt13	wingless-type MMTV integration site family, member 2B	protein-coding
1700034H15Rik	chr1-187	chr1	193734988	193735244	+	11.9	0.773	3' UTR (NM_009579, exon 2 of 2)	-3710	NR_030669	98736	Mm.379232	NM_001024489	ENSMUSG00000055833	4930557M11Rik|BB016121	RIKEN cDNA 1700034H15 gene	ncRNA
Lipg	chr18-48	chr18	75099485	75099741	+	18	0.779	3' UTR (NM_010720, exon 10 of 10)	21304	NM_010720	16891	Mm.299647	NM_010720	ENSMUSG00000053846	3110013K01Rik|EL|lipase|mEDL	lipase, endothelial	protein-coding
Nr1i2	chr16-142	chr16	38249174	38249430	+	10.3	0.711	3' UTR (NM_010936, exon 9 of 9)	45608	NM_010936	18171	Mm.8509	NM_010936	ENSMUSG00000022809	PXR|PXR.1|PXR.2|PXR1|SXR|mPXR	nuclear receptor subfamily 1, group I, member 2	protein-coding
0610040F04Rik	chr6-247	chr6	108615619	108615875	+	9.95	0.763	3' UTR (NM_011498, exon 5 of 5)	-4819	NR_104577	75394	Mm.395061	NR_040757	ENSMUSG00000087341	-	RIKEN cDNA 0610040F04 gene	ncRNA
Vipr1	chr9-504	chr9	121581576	121581832	+	8.34	0.793	3' UTR (NM_011703, exon 13 of 13)	29870	NM_011703	22354	Mm.282007	NM_011703	ENSMUSG00000032528	AV071699|VIP-R1|VPAC1	vasoactive intestinal peptide receptor 1	protein-coding
C1d	chr11-211	chr11	17168837	17169093	+	12.8	0.867	3' UTR (NM_020558, exon 5 of 5)	11344	NM_020558	57316	Mm.287982	NM_020558	ENSMUSG00000000581	1110036E10Rik|AI875855|SUN-CoR	C1D nuclear receptor co-repressor	protein-coding
Stard5	chr7-167	chr7	90789788	90790044	+	11.9	0.818	3' UTR (NM_023377, exon 6 of 6)	9389	NM_023377	170460	Mm.357953	NM_023377	ENSMUSG00000046027	2310058G22Rik|AI607880|D7Ertd152e	StAR-related lipid transfer (START) domain containing 5	protein-coding
Cst6	chr19-57	chr19	5345750	5346006	+	12.8	0.78	3' UTR (NM_028623, exon 3 of 3)	3696	NM_028623	73720	Mm.36816	NM_028623	ENSMUSG00000024846	1110017E11Rik|N28197|ichq	cystatin E/M	protein-coding
Ccdc97	chr7-20	chr7	26496800	26497056	+	31.4	0.828	3' UTR (NM_028771, exon 5 of 5)	7144	NM_028771	52132	Mm.278798	NM_028771	ENSMUSG00000002608	1200014H14Rik|2810446P04Rik|AA545218|D7Ertd462e	coiled-coil domain containing 97	protein-coding
Mir3058	chr10-252	chr10	95007747	95008003	+	9.63	0.711	3' UTR (NM_080560, exon 4 of 4)	14080	NR_037212	100526463		NR_037212		mmu-mir-3058	microRNA 3058	ncRNA
Tmem51	chr4-577	chr4	141659180	141659436	+	8.34	0.676	3' UTR (NM_144531, exon 14 of 14)	-19089	NM_145402	214359	Mm.27587	NM_145402	ENSMUSG00000040616	BC003277	transmembrane protein 51	protein-coding
Arntl2	chr6-282	chr6	146725600	146725856	+	9.95	0.821	3' UTR (NM_172734, exon 14 of 14)	-28324	NM_001289679	272322	Mm.333500	NM_172309	ENSMUSG00000040187	4632430A05Rik|BMAL2|CLIF|MOP9|bHLHe6	aryl hydrocarbon receptor nuclear translocator-like 2	protein-coding
Zfp940	chr7-146	chr7	30629448	30629704	+	12.2	0.702	3' UTR (NM_173738, exon 5 of 5)	9091	NM_173738	233057	Mm.296864	NM_173738	ENSMUSG00000050855	-	zinc finger protein 940	protein-coding
Tnfsf15	chr4-485	chr4	63387104	63387360	+	8.98	0.824	3' UTR (NM_177371, exon 4 of 4)	18915	NM_177371	326623	Mm.208152	NM_177371		Tl1|Tl1a|Vegi	tumor necrosis factor (ligand) superfamily, member 15	protein-coding
Nfu1	chr6-266	chr6	86952888	86953144	+	9.63	0.763	3' UTR (NM_177762, exon 20 of 20)	-6814	NM_020045	56748	Mm.23809	NM_020045	ENSMUSG00000029993	0610006G17Rik|CGI-33|Hirip5	NFU1 iron-sulfur cluster scaffold homolog (S. cerevisiae)	protein-coding
Relt	chr7-375	chr7	107988506	107988762	+	8.98	0.844	3' UTR (NM_178764, exon 9 of 9)	23293	NM_177073	320100	Mm.40336	NM_177073	ENSMUSG00000008318	E430021K24Rik|Tnfrsf19l	RELT tumor necrosis factor receptor	protein-coding
Ap5z1	chr5-230	chr5	142933251	142933507	+	10.3	0.66	3' UTR (NM_199068, exon 9 of 9)	-6506	NM_172725	231855	Mm.78250	NM_172725	ENSMUSG00000039623	C330006K01Rik	adaptor-related protein complex 5, zeta 1 subunit	protein-coding
Tab1	chr15-364	chr15	79946820	79947076	+	9.63	0.829	3' UTR (NM_207708, exon 4 of 4)	-16636	NM_025609	66513	Mm.288245	NM_025609	ENSMUSG00000022414	2310012M03Rik|Map3k7ip1|b2b449Clo	TGF-beta activated kinase 1/MAP3K7 binding protein 1	protein-coding
Pnrc1	chr4-527	chr4	33335317	33335573	+	7.7	0.778	5' UTR (NM_001033225, exon 1 of 2)	317	NM_001033225	108767	Mm.27769	NM_001033225	ENSMUSG00000040128	5730463C12Rik|B4-2|PRR2|Prol2	proline-rich nuclear receptor coactivator 1	protein-coding
Zfp217	chr2-47	chr2	169956432	169956688	+	22.1	0.686	5' UTR (NM_001033299, exon 1 of 6)	160	NM_001033299	228913	Mm.22858	NM_001033299	ENSMUSG00000052056	4933431C08Rik|AW987152|Gm562|ZABC1|Znf217	zinc finger protein 217	protein-coding
Cog7	chr7-16	chr7	129124976	129125232	+	32.7	0.763	5' UTR (NM_001033318, exon 1 of 17)	103	NM_001033318	233824	Mm.442015	NM_001033318	ENSMUSG00000034951	5630400E24Rik|Gm167	component of oligomeric golgi complex 7	protein-coding
Bex6	chr16-206	chr16	32183986	32184242	+	8.98	0.725	5' UTR (NM_001033539, exon 2 of 3)	4228	NM_001033539	328660	Mm.441006	NM_001033539		B020003O03Rik	brain expressed gene 6	protein-coding
Mark2	chr19-143	chr19	7415698	7415954	+	8.34	0.59	5' UTR (NM_001080389, exon 1 of 18)	524	NM_001080388	13728	Mm.258986	NM_007928	ENSMUSG00000024969	EMK-1|Emk|Par-1|Par-1b	MAP/microtubule affinity-regulating kinase 2	protein-coding
Gtf2i	chr5-555	chr5	134790152	134790408	+	8.02	0.564	5' UTR (NM_001080749, exon 1 of 33)	350	NM_010365	14886	Mm.261570	NM_010365	ENSMUSG00000060261	6030441I21Rik|BAP-135|Diws1t|GtfII-I|Spin|TFII-I|WBSCR6	general transcription factor II I	protein-coding
Znrf3	chr11-520	chr11	5344560	5344816	+	8.02	0.634	5' UTR (NM_001080924, exon 1 of 9)	162	NM_001080924	407821	Mm.216313	NM_001080924	ENSMUSG00000041961	Gm1167	zinc and ring finger 3	protein-coding
Zfp707	chr15-94	chr15	75799676	75799932	+	14.8	0.714	5' UTR (NM_001081065, exon 1 of 4)	189	NM_001081065	69020	Mm.294295	NM_001081065	ENSMUSG00000034429	1500031N24Rik|AI451708|AW495315	zinc finger protein 707	protein-coding
Otud4	chr8-235	chr8	82163570	82163826	+	10.6	0.646	5' UTR (NM_001081164, exon 1 of 21)	123	NM_001081164	73945	Mm.34348	NM_001081164	ENSMUSG00000036990	4930431L18Rik|AI449692|D8Ertd69e|mKIAA1046	OTU domain containing 4	protein-coding
Camsap2	chr1-266	chr1	138242175	138242431	+	11.2	0.711	5' UTR (NM_001081360, exon 1 of 19)	378	NM_001081360	67886	Mm.144143	NM_001081360	ENSMUSG00000041570	1600013L13Rik|4930541M15Rik|Camsap1l1|mKIAA1078	calmodulin regulated spectrin-associated protein family, member 2	protein-coding
Plekhg2	chr7-195	chr7	29157263	29157519	+	11.2	0.705	5' UTR (NM_001083912, exon 1 of 19)	290	NM_001083912	101497	Mm.235700	NM_138752	ENSMUSG00000037552	AI194308|Clg|Cslg	pleckstrin homology domain containing, family G (with RhoGef domain) member 2	protein-coding
Rdx	chr9-329	chr9	51856237	51856493	+	8.98	0.651	5' UTR (NM_001104617, exon 1 of 11)	319	NM_001104617	19684	Mm.245746	NM_009041	ENSMUSG00000032050	AA516625	radixin	protein-coding
Mdfi	chr17-230	chr17	47971203	47971459	+	9.95	0.744	5' UTR (NM_001109973, exon 1 of 5)	309	NM_001109973	17240	Mm.329100	NM_010783	ENSMUSG00000032717	I-mf|I-mfa	MyoD family inhibitor	protein-coding
Lmna	chr3-389	chr3	88306929	88307185	+	8.02	0.558	5' UTR (NM_001111102, exon 1 of 10)	217	NM_001002011	16905	Mm.243014	NM_019390	ENSMUSG00000028063	Dhe	lamin A	protein-coding
Ebf3	chr7-347	chr7	144505476	144505732	+	8.98	0.553	5' UTR (NM_001113414, exon 1 of 16)	524	NM_001113414	13593	Mm.258708	NM_010096	ENSMUSG00000010476	3110018A08Rik|O/E-2|mKIAA4201	early B cell factor 3	protein-coding
Qrich1	chr9-496	chr9	108419419	108419675	+	8.34	0.634	5' UTR (NM_001114119, exon 1 of 11)	129	NM_175143	69232	Mm.335449	NM_175143	ENSMUSG00000006673	2610028H07Rik	glutamine-rich 1	protein-coding
Smarcd2	chr11-385	chr11	106134034	106134290	+	9.63	0.725	5' UTR (NM_001130187, exon 1 of 13)	124	NM_001130187	83796	Mm.21772	NM_031878	ENSMUSG00000078619	AW322457|Baf60b	SWI/SNF related, matrix associated, actin dependent regulator of chromatin, subfamily d, member 2	protein-coding
Tpst1	chr5-385	chr5	130555220	130555476	+	9.63	0.714	5' UTR (NM_001130476, exon 1 of 6)	108	NM_001130476	22021	Mm.332720	NM_013837	ENSMUSG00000034118	R75054|Tango13a	protein-tyrosine sulfotransferase 1	protein-coding
Smim13	chr13-181	chr13	41345255	41345511	+	10.9	0.66	5' UTR (NM_001135577, exon 1 of 2)	170	NM_001135577	108934	Mm.38578	NM_001135577	ENSMUSG00000091264	2900036K02Rik	small integral membrane protein 13	protein-coding
Gm13889	chr2-324	chr2	93796854	93797110	+	9.95	0.667	5' UTR (NM_001145034, exon 1 of 1)	275	NM_001145034	620695	Mm.482106	NM_001145034		Ag2|OTTMUSG00000014994	predicted gene 13889	protein-coding
Grhl1	chr12-91	chr12	25257141	25257397	+	12.5	0.8	5' UTR (NM_001161406, exon 1 of 16)	117	NM_001161406	195733	Mm.263068	NM_145890	ENSMUSG00000020656	LBP-32|MGR|Tcfcp2l2	grainyhead-like 1 (Drosophila)	protein-coding
Suz12	chr11-596	chr11	79806667	79806923	+	7.7	0.595	5' UTR (NM_001163018, exon 1 of 15)	187	NM_199196	52615	Mm.283410	NM_199196	ENSMUSG00000017548	2610028O16Rik|AI195385|AU016842|AW536442|D11Ertd530e|mKIAA0160	suppressor of zeste 12 homolog (Drosophila)	protein-coding
Elmsan1	chr12-175	chr12	85534702	85534958	+	9.63	0.605	5' UTR (NM_001163502, exon 1 of 13)	135	NM_001163502	238317	Mm.31256	NM_001163501	ENSMUSG00000042507	9430029N19Rik|C130039O16Rik|Gm260	ELM2 and Myb/SANT-like domain containing 1	protein-coding
6430548M08Rik	chr8-80	chr8	122638044	122638300	+	17.3	0.746	5' UTR (NM_001163762, exon 1 of 8)	120	NM_172286	234797	Mm.101958	NM_172286	ENSMUSG00000031824	AW049007|Kiaa0513|mKIAA0513	RIKEN cDNA 6430548M08 gene	protein-coding
Mpp4	chr1-255	chr1	59219853	59220109	+	11.2	0.75	5' UTR (NM_001164682, exon 1 of 23)	252	NM_001164682	227157	Mm.474049	NM_145143	ENSMUSG00000079550	Dlg6	membrane protein, palmitoylated 4 (MAGUK p55 subfamily member 4)	protein-coding
Mgll	chr6-268	chr6	88674936	88675192	+	9.63	0.714	5' UTR (NM_001166250, exon 1 of 4)	366	NM_001166250	23945	Mm.272197	NM_011844	ENSMUSG00000033174	AA589436|Magl|Mgl	monoglyceride lipase	protein-coding
Suv420h1	chr19-19	chr19	3767982	3768238	+	17.3	0.671	5' UTR (NM_001167886, exon 2 of 11)	689	NM_001167886	225888	Mm.278578	NM_144871	ENSMUSG00000045098	AA117471|C630029K18Rik|KMT5B|Suv4-20h1	suppressor of variegation 4-20 homolog 1 (Drosophila)	protein-coding
Dlc1	chr8-328	chr8	37795812	37796068	+	8.66	0.711	5' UTR (NM_001194941, exon 1 of 14)	168	NM_001194941	50768	Mm.125155	NM_015802	ENSMUSG00000031523	A730069N07Rik|Arhgap7|HP|STARD12|dlc-1	deleted in liver cancer 1	protein-coding
D16Ertd472e	chr16-229	chr16	78576645	78576901	+	8.98	0.604	5' UTR (NM_001252440, exon 1 of 5)	160	NM_001252438	67102	Mm.37332	NM_025967		1700010I10Rik|2310009O17Rik|E330003K22Rik|Eurl	DNA segment, Chr 16, ERATO Doi 472, expressed	protein-coding
Zfp672	chr11-491	chr11	58136282	58136538	+	9.31	0.667	5' UTR (NM_001256518, exon 1 of 5)	205	NM_001256518	319475	Mm.72124	NM_178761	ENSMUSG00000049755	4930488P06Rik|4930511N19Rik|Znf672	zinc finger protein 672	protein-coding
Etv3	chr3-423	chr3	87329521	87329777	+	8.02	0.711	5' UTR (NM_001286844, exon 1 of 5)	149	NM_001286844	27049	Mm.219460	NM_012051	ENSMUSG00000003382	AI414410|METS|Pe1	ets variant 3	protein-coding
Jund	chr8-127	chr8	73222749	73223005	+	13.2	0.551	5' UTR (NM_001286944, exon 1 of 1)	1239	NM_001286944	16478	Mm.419851	NM_010592	ENSMUSG00000071076	Jund1	jun D proto-oncogene	protein-coding
Kansl2	chr15-297	chr15	98364219	98364475	+	9.95	0.636	5' UTR (NM_001289439, exon 1 of 9)	353	NM_001289440	69612	Mm.296240	NM_133714	ENSMUSG00000022992	2310037I24Rik|B930009D17	KAT8 regulatory NSL complex subunit 2	protein-coding
Polr2a	chr11-439	chr11	69571650	69571906	+	8.98	0.581	5' UTR (NM_001291068, exon 1 of 29)	357	NM_001291068	20020	Mm.16533	NM_009089	ENSMUSG00000005198	220kDa|Rpb1|Rpo2-1	polymerase (RNA) II (DNA directed) polypeptide A	protein-coding
Atf1	chr15-260	chr15	100058306	100058562	+	9.63	0.684	5' UTR (NM_007497, exon 1 of 7)	144	NM_007497	11908	Mm.676	NM_007497	ENSMUSG00000023027	-	activating transcription factor 1	protein-coding
Btg1	chr10-132	chr10	96079750	96080006	+	13.2	0.648	5' UTR (NM_007569, exon 1 of 2)	243	NM_007569	12226	Mm.23811	NM_007569	ENSMUSG00000036478	AI426953|AW546738	B cell translocation gene 1, anti-proliferative	protein-coding
Cry1	chr10-250	chr10	84647247	84647503	+	9.95	0.651	5' UTR (NM_007771, exon 1 of 13)	424	NM_007771	12952	Mm.26237	NM_007771	ENSMUSG00000020038	AU020726|AU021000|Phll1	cryptochrome 1 (photolyase-like)	protein-coding
E2f5	chr3-340	chr3	14578675	14578931	+	8.98	0.676	5' UTR (NM_007892, exon 1 of 8)	132	NM_007892	13559	Mm.153415	NM_007892	ENSMUSG00000027552	AU024671|E2F-5	E2F transcription factor 5	protein-coding
Hmgcr	chr13-342	chr13	97440641	97440897	+	9.31	0.7	5' UTR (NM_008255, exon 1 of 20)	122	NM_008255	15357	Mm.316652	NM_008255	ENSMUSG00000021670	HMG-CoAR|Red	3-hydroxy-3-methylglutaryl-Coenzyme A reductase	protein-coding
Inhbb	chr1-489	chr1	121318258	121318514	+	8.66	0.574	5' UTR (NM_008381, exon 1 of 2)	439	NM_008381	16324	Mm.3092	NM_008381	ENSMUSG00000037035	-	inhibin beta-B	protein-coding
Lyl1	chr8-22	chr8	87225441	87225697	+	25.4	0.865	5' UTR (NM_008535, exon 1 of 4)	213	NM_008535	17095	Mm.4925	NM_008535	ENSMUSG00000034041	Lyl-1|bHLHa18	lymphoblastomic leukemia 1	protein-coding
Npr1	chr3-321	chr3	90269396	90269652	+	8.66	0.718	5' UTR (NM_008727, exon 1 of 22)	264	NM_008727	18160	Mm.4627	NM_008727	ENSMUSG00000027931	AI893888|GC-A|NPR-A|NPRA|Pndr	natriuretic peptide receptor 1	protein-coding
Dusp8	chr7-382	chr7	149280782	149281038	+	8.98	0.763	5' UTR (NM_008748, exon 1 of 7)	279	NM_008748	18218	Mm.39725	NM_008748	ENSMUSG00000037887	5530400B01Rik|AI593498|Nttp1	dual specificity phosphatase 8	protein-coding
Rad23b	chr4-535	chr4	55362889	55363145	+	7.7	0.524	5' UTR (NM_009011, exon 1 of 10)	103	NM_009011	19359	Mm.196846	NM_009011	ENSMUSG00000028426	0610007D13Rik|AV001138|HR23B|mHR23B|p58	RAD23b homolog (S. cerevisiae)	protein-coding
Rfx1	chr8-309	chr8	86590738	86590994	+	10.9	0.622	5' UTR (NM_009055, exon 1 of 21)	131	NM_009055	19724	Mm.7892	NM_009055	ENSMUSG00000031706	AI047719|AI385641	regulatory factor X, 1 (influences HLA class II expression)	protein-coding
Rnf103	chr6-206	chr6	71443869	71444125	+	10.3	0.587	5' UTR (NM_009543, exon 1 of 4)	109	NM_009543	22644	Mm.422969	NM_009543	ENSMUSG00000052656	AW146237|AW212918|Zfp103|kf-1	ring finger protein 103	protein-coding
Adcy9	chr16-232	chr16	4420118	4420374	+	8.34	0.667	5' UTR (NM_009624, exon 1 of 11)	252	NM_009624	11515	Mm.439750	NM_009624	ENSMUSG00000005580	ACtp10|AW125421|D16Wsu65e|mKIAA0520	adenylate cyclase 9	protein-coding
Runx1	chr16-230	chr16	92697031	92697287	+	9.63	0.73	5' UTR (NM_009821, exon 1 of 5)	415	NM_009821	12394	Mm.4081	NM_009821	ENSMUSG00000022952	AML1|CBF-alpha-2|Cbfa2|Pebp2a2|Pebpa2b	runt related transcription factor 1	protein-coding
Edn1	chr13-23	chr13	42396742	42396998	+	28.6	0.786	5' UTR (NM_010104, exon 1 of 5)	231	NM_010104	13614	Mm.14543	NM_010104	ENSMUSG00000021367	ET-1|preproET	endothelin 1	protein-coding
Nr2f6	chr8-333	chr8	73905610	73905866	+	9.63	0.547	5' UTR (NM_010150, exon 1 of 4)	113	NM_010150	13864	Mm.28989	NM_010150	ENSMUSG00000002393	AV090102|COUP-TF3|EAR2|Erbal2	nuclear receptor subfamily 2, group F, member 6	protein-coding
Erbb4	chr1-596	chr1	69154305	69154561	+	8.34	0.719	5' UTR (NM_010154, exon 1 of 27)	200	NM_010154	13869	Mm.442420	NM_010154	ENSMUSG00000062209	Her4|c-erbB-4	v-erb-a erythroblastic leukemia viral oncogene homolog 4 (avian)	protein-coding
Gbx2	chr1-398	chr1	91827512	91827768	+	9.63	0.69	5' UTR (NM_010262, exon 1 of 2)	111	NM_010262	14472	Mm.204730	NM_010262		D130058E05Rik|Gbx-2|MMoxA|Stra7	gastrulation brain homeobox 2	protein-coding
Mapkapk5	chr5-62	chr5	121995612	121995868	+	21.5	0.735	5' UTR (NM_010765, exon 1 of 14)	161	NM_010765	17165	Mm.272206	NM_010765	ENSMUSG00000029454	MK5|PRAK	MAP kinase-activated protein kinase 5	protein-coding
Nf2	chr11-320	chr11	4749213	4749469	+	10.6	0.705	5' UTR (NM_010898, exon 1 of 16)	206	NM_001252251	18016	Mm.297109	NM_010898	ENSMUSG00000009073	merlin	neurofibromatosis 2	protein-coding
Pou4f1	chr14-162	chr14	104866962	104867218	+	10.9	0.791	5' UTR (NM_011143, exon 1 of 3)	126	NM_011143	18996	Mm.246550	NM_011143		Brn-3|Brn-3.0|Brn3|Brn3.0|Brn3a|E130119J07Rik	POU domain, class 4, transcription factor 1	protein-coding
Timp2	chr11-455	chr11	118216364	118216620	+	9.31	0.667	5' UTR (NM_011594, exon 1 of 5)	233	NM_011594	21858	Mm.206505	NM_011594	ENSMUSG00000017466	D11Bwg1104e|Timp-2	tissue inhibitor of metalloproteinase 2	protein-coding
Twist1	chr12-278	chr12	34642544	34642800	+	8.66	0.639	5' UTR (NM_011658, exon 1 of 2)	136	NM_011658	22160	Mm.3280	NM_011658	ENSMUSG00000035799	AA960487|M-Twist|Pde|Ska10|Ska<m10Jus>|Twist|bHLHa38|pdt	twist basic helix-loop-helix transcription factor 1	protein-coding
Amfr	chr8-472	chr8	96536303	96536559	+	8.34	0.605	5' UTR (NM_011787, exon 1 of 14)	109	NM_011787	23802	Mm.34641	NM_011787	ENSMUSG00000031751	gp78	autocrine motility factor receptor	protein-coding
Mbd3	chr10-341	chr10	79861937	79862193	+	8.34	0.5	5' UTR (NM_013595, exon 1 of 7)	159	NM_013595	17192	Mm.7142	NM_013595	ENSMUSG00000035478	AI181826|AU019209	methyl-CpG binding domain protein 3	protein-coding
Shroom3	chr5-533	chr5	93112538	93112794	+	7.7	0.793	5' UTR (NM_015756, exon 1 of 11)	205	NM_015756	27428	Mm.46014	NM_015756	ENSMUSG00000029381	AL022960|D5Ertd287e|Shrm|Shrm3	shroom family member 3	protein-coding
Fbxl17	chr17-185	chr17	63849240	63849496	+	10.6	0.566	5' UTR (NM_015794, exon 1 of 9)	561	NM_015794	50758	Mm.136366	NM_015794		6330576B01Rik|AI452053|BB073797|C130023C01Rik|Fbx13|Fbxo13	F-box and leucine-rich repeat protein 17	protein-coding
Rab10	chr12-40	chr12	3309571	3309827	+	18.6	0.718	5' UTR (NM_016676, exon 1 of 6)	270	NM_016676	19325	Mm.378993	NM_016676	ENSMUSG00000020671	AW107754	RAB10, member RAS oncogene family	protein-coding
Rab33b	chr3-258	chr3	51287917	51288173	+	9.63	0.75	5' UTR (NM_016858, exon 1 of 2)	157	NM_016858	19338	Mm.1664	NM_016858	ENSMUSG00000027739	-	RAB33B, member RAS oncogene family	protein-coding
Snx3	chr10-415	chr10	42221977	42222233	+	7.06	0.619	5' UTR (NM_017472, exon 1 of 4)	245	NM_017472	54198	Mm.277870	NM_017472	ENSMUSG00000019804	SDP3	sorting nexin 3	protein-coding
Hs3st3b1	chr11-202	chr11	63735309	63735565	+	13.2	0.75	5' UTR (NM_018805, exon 1 of 2)	349	NM_018805	54710	Mm.274426	NM_018805	ENSMUSG00000070407	3-OST-3B|3OST3B1|3Ost3b|AU041882|AW536289|Hs3st3b|m3-OST-3B	heparan sulfate (glucosamine) 3-O-sulfotransferase 3B1	protein-coding
Higd1a	chr9-87	chr9	121766764	121767020	+	20.2	0.824	5' UTR (NM_019814, exon 1 of 4)	226	NM_019814	56295	Mm.347915	NM_019814	ENSMUSG00000038412	2210020B17Rik|7420700H20Rik|AI303276|AW049839|HIMP1|Hig1	HIG1 domain family, member 1A	protein-coding
Prrc2a	chr17-247	chr17	35301586	35301842	+	9.63	0.625	5' UTR (NM_020027, exon 1 of 31)	108	NM_001199044	53761	Mm.272462	NM_020027	ENSMUSG00000024393	3110039B05Rik|Bat-2|Bat2|D17H6S51E|G2|Wbp12|mKIAA4178	proline-rich coiled-coil 2A	protein-coding
Srf	chr17-88	chr17	46692843	46693099	+	15.1	0.533	5' UTR (NM_020493, exon 1 of 7)	140	NM_020493	20807	Mm.45044	NM_020493	ENSMUSG00000015605	AW049942|AW240594	serum response factor	protein-coding
Vav3	chr3-78	chr3	109143680	109143936	+	14.1	0.667	5' UTR (NM_020505, exon 1 of 27)	207	NM_020505	57257	Mm.282257	NM_020505	ENSMUSG00000033721	A530094I06Rik|AA986410|Idd18.1	vav 3 oncogene	protein-coding
Gab1	chr8-128	chr8	83403578	83403834	+	14.8	0.646	5' UTR (NM_021356, exon 1 of 10)	672	NM_021356	14388	Mm.277409	NM_021356	ENSMUSG00000031714	AA408973|AW107238	growth factor receptor bound protein 2-associated protein 1	protein-coding
Sertad2	chr11-393	chr11	20443486	20443742	+	9.31	0.784	5' UTR (NM_021372, exon 1 of 2)	358	NM_021372	58172	Mm.339676	NM_021372	ENSMUSG00000049800	AB041541|AU021878|Kiaa0127|SEI-2|Sei2|TRIP-Br2|mKIAA0127	SERTA domain containing 2	protein-coding
Thap11	chr8-19	chr8	108378997	108379253	+	26	0.729	5' UTR (NM_021513, exon 1 of 1)	122	NM_021513	59016	Mm.286598	NM_021513	ENSMUSG00000036442	2810036E22Rik|AB041579|CTG-B43a|CTG-B45d|Ronin	THAP domain containing 11	protein-coding
Eed	chr7-446	chr7	97129018	97129274	+	8.98	0.73	5' UTR (NM_021876, exon 1 of 12)	340	NM_021876	13626	Mm.380914	NM_021876	ENSMUSG00000030619	ENSMUSG00000039373|l(7)5Rn|l7Rn5|lusk	embryonic ectoderm development	protein-coding
B4galt1	chr4-297	chr4	40800799	40801055	+	10.3	0.721	5' UTR (NM_022305, exon 1 of 6)	643	NM_022305	14595	Mm.15622	NM_022305	ENSMUSG00000028413	B-1,4-GalT|B-1,4-GalT1|GalT|Ggtb|Ggtb2|b4Gal-T1|beta-1,4-GalT|beta-1,4-GalT1|beta4Gal-T1	UDP-Gal:betaGlcNAc beta 1,4- galactosyltransferase, polypeptide 1	protein-coding
Zfp110	chr7-430	chr7	13420206	13420462	+	7.7	0.686	5' UTR (NM_022981, exon 1 of 8)	175	NM_022981	65020	Mm.292297	NM_022981	ENSMUSG00000058638	2900024E01Rik|N28112|NRIF|Nrif1	zinc finger protein 110	protein-coding
Dnajc10	chr2-253	chr2	80155724	80155980	+	10.3	0.756	5' UTR (NM_024181, exon 1 of 23)	229	NM_024181	66861	Mm.21762	NM_024181	ENSMUSG00000027006	1200006L06Rik|D2Ertd706e|ERdj5|JPDI	DnaJ (Hsp40) homolog, subfamily C, member 10	protein-coding
BC005537	chr13-212	chr13	24893576	24893832	+	10.3	0.738	5' UTR (NM_024473, exon 1 of 5)	178	NM_024473	79555	Mm.266668	NM_024473		8030460C05Rik|C78201	cDNA sequence BC005537	protein-coding
Lamtor1	chr7-451	chr7	109054332	109054588	+	8.02	0.733	5' UTR (NM_025605, exon 1 of 5)	109	NM_025605	66508	Mm.30003	NM_025605	ENSMUSG00000030842	2400001E08Rik|Pdro|p18	late endosomal/lysosomal adaptor, MAPK and MTOR activator 1	protein-coding
Kdelr2	chr5-330	chr5	144165489	144165745	+	9.95	0.725	5' UTR (NM_025841, exon 1 of 5)	118	NM_025841	66913	Mm.181880	NM_025841	ENSMUSG00000079111	1110007A14Rik	KDEL (Lys-Asp-Glu-Leu) endoplasmic reticulum protein retention receptor 2	protein-coding
Enho	chr4-274	chr4	41587055	41587311	+	10.3	0.69	5' UTR (NM_027147, exon 1 of 2)	152	NM_027147	69638	Mm.372459	NM_027147	ENSMUSG00000028445	1110065P19Rik|2310040A07Rik	energy homeostasis associated	protein-coding
Rrp1b	chr17-151	chr17	32173112	32173368	+	13.5	0.766	5' UTR (NM_028244, exon 1 of 16)	133	NM_028244	72462	Mm.102761	NM_028244	ENSMUSG00000058392	2600005C20Rik|D030064A17|Kiaa0179|mKIAA0179	ribosomal RNA processing 1 homolog B (S. cerevisiae)	protein-coding
Rap2b	chr3-80	chr3	61168790	61169046	+	15.1	0.579	5' UTR (NM_028712, exon 1 of 1)	489	NM_028712	74012	Mm.422674	NM_028712	ENSMUSG00000036894	4021402C18Rik|AA408554	RAP2B, member of RAS oncogene family	protein-coding
Sass6	chr3-204	chr3	116297857	116298113	+	10.9	0.705	5' UTR (NM_030016, exon 2 of 12)	109	NM_028349	72776	Mm.440836	NM_028349	ENSMUSG00000027959	2810453L12Rik	spindle assembly 6 homolog (C. elegans)	protein-coding
Efr3a	chr15-93	chr15	65618576	65618832	+	14.1	0.696	5' UTR (NM_133766, exon 1 of 23)	101	NM_133766	76740	Mm.260647	NM_133766	ENSMUSG00000015002	A130089M23Rik|BB071175|C76891|C920006C10Rik|D030063F01Rik|mKIAA0143	EFR3 homolog A (S. cerevisiae)	protein-coding
D1Ertd622e	chr1-487	chr1	99558307	99558563	+	8.98	0.592	5' UTR (NM_133825, exon 1 of 3)	160	NM_133825	52392	Mm.12309	NM_133825	ENSMUSG00000044768	AI987691|AW047450	DNA segment, Chr 1, ERATO Doi 622, expressed	protein-coding
Ptov1	chr7-265	chr7	52124793	52125049	+	9.95	0.667	5' UTR (NM_133949, exon 1 of 12)	237	NM_133949	84113	Mm.42855	NM_133949	ENSMUSG00000038502	1110030G05Rik|AU041779|Gcap3	prostate tumor over expressed gene 1	protein-coding
Ccdc117	chr11-457	chr11	5441939	5442195	+	8.98	0.711	5' UTR (NM_134033, exon 1 of 5)	153	NM_134033	104479	Mm.210403	NM_134033	ENSMUSG00000020482	1110004K02Rik|1700026O03Rik|AU018638|AU042822|AV173073|BC018601	coiled-coil domain containing 117	protein-coding
Stk38	chr17-68	chr17	29144593	29144849	+	16.4	0.686	5' UTR (NM_134115, exon 1 of 14)	161	NM_134115	106504	Mm.439986	NM_134115	ENSMUSG00000024006	5830476G13Rik|9530097A09Rik|AA617404|Ndr1	serine/threonine kinase 38	protein-coding
Tnrc6b	chr15-410	chr15	80541754	80542010	+	8.02	0.581	5' UTR (NM_144812, exon 1 of 25)	139	NM_144812	213988	Mm.131328	NM_144812	ENSMUSG00000047888	2700090M07Rik|A730065C02Rik|AI848765|D230019K20Rik	trinucleotide repeat containing 6b	protein-coding
BC022687	chr12-157	chr12	114047277	114047533	+	11.2	0.766	5' UTR (NM_145450, exon 1 of 5)	219	NM_145450	217887	Mm.186678	NM_145450	ENSMUSG00000037594	AW050009|C130001I08Rik|Flj20080	cDNA sequence BC022687	protein-coding
Pim3	chr15-219	chr15	88692851	88693107	+	10.6	0.592	5' UTR (NM_145478, exon 1 of 6)	355	NM_145478	223775	Mm.400129	NM_145478	ENSMUSG00000035828	BC026639|Kid1	proviral integration site 3	protein-coding
Elovl4	chr9-212	chr9	83699668	83699924	+	12.5	0.808	5' UTR (NM_148941, exon 1 of 6)	116	NM_148941	83603	Mm.83949	NM_148941	ENSMUSG00000032262	-	elongation of very long chain fatty acids (FEN1/Elo2, SUR4/Elo3, yeast)-like 4	protein-coding
Cmtm4	chr8-341	chr8	106919477	106919733	+	8.98	0.64	5' UTR (NM_153582, exon 1 of 4)	102	NM_153582	97487	Mm.29658	NM_153582	ENSMUSG00000096188	Cklfsf4|D19397|ENSMUSG00000051554|Gm9853	CKLF-like MARVEL transmembrane domain containing 4	protein-coding
Hace1	chr10-197	chr10	45297649	45297905	+	10.9	0.745	5' UTR (NM_172473, exon 1 of 24)	142	NM_172473	209462	Mm.458633	NM_172473	ENSMUSG00000038822	1700042J16Rik|A730034A22Rik|BC025474	HECT domain and ankyrin repeat containing, E3 ubiquitin protein ligase 1	protein-coding
Cnksr3	chr10-294	chr10	3134419	3134675	+	8.34	0.667	5' UTR (NM_172546, exon 1 of 13)	243	NM_172546	215748	Mm.37984	NM_172546	ENSMUSG00000015202	6820402C05|BC024086|Magi1	Cnksr family member 3	protein-coding
Btbd7	chr12-218	chr12	104116339	104116595	+	9.63	0.556	5' UTR (NM_172806, exon 1 of 12)	149	NM_172806	238386	Mm.63456	NM_172806	ENSMUSG00000041702	5730507E09Rik|8030448M07|E130118E17Rik|FUP1|mKIAA1525	BTB (POZ) domain containing 7	protein-coding
Eif5	chr12-266	chr12	112776615	112776871	+	9.63	0.604	5' UTR (NM_173363, exon 2 of 12)	431	NM_178041	217869	Mm.271222	NM_173363	ENSMUSG00000021282	2810011H21Rik|D12Ertd549e	eukaryotic translation initiation factor 5	protein-coding
Arhgap26	chr18-289	chr18	39152898	39153154	+	8.02	0.639	5' UTR (NM_175164, exon 1 of 23)	227	NM_175164	71302	Mm.329396	NM_175164	ENSMUSG00000036452	1810044B20Rik|2610010G17Rik|4933432P15Rik|AI853435|mKIAA0621	Rho GTPase activating protein 26	protein-coding
Ankrd9	chr12-221	chr12	112216987	112217243	+	9.31	0.675	5' UTR (NM_175207, exon 1 of 3)	116	NM_175207	74251	Mm.250989	NM_175207	ENSMUSG00000037904	2500003O20Rik	ankyrin repeat domain 9	protein-coding
E130012A19Rik	chr11-545	chr11	97490727	97490983	+	8.34	0.558	5' UTR (NM_175332, exon 1 of 1)	175	NM_175332	103551	Mm.24506	NM_175332	ENSMUSG00000043439	AA409164|AI413509|AW539173|E13|esPRC2p48	RIKEN cDNA E130012A19 gene	protein-coding
Arhgap20	chr9-148	chr9	51573447	51573703	+	14.1	0.696	5' UTR (NM_175535, exon 1 of 15)	118	NM_175535	244867	Mm.400352	NM_175535	ENSMUSG00000053199	6530403F17Rik|A530023E23Rik|mKIAA1391	Rho GTPase activating protein 20	protein-coding
Ubn2	chr6-150	chr6	38383965	38384221	+	12.2	0.711	5' UTR (NM_177185, exon 1 of 17)	168	NM_177185	320538	Mm.302831	NM_177185	ENSMUSG00000038538	2900060J04Rik|6030408G03Rik|BC060116|D130059P03Rik|mKIAA2030	ubinuclein 2	protein-coding
Vash1	chr12-238	chr12	88019798	88020054	+	8.02	0.674	5' UTR (NM_177354, exon 1 of 7)	276	NM_177354	238328	Mm.216101	NM_177354		AI834978|D930046M13Rik|G630009D10Rik	vasohibin 1	protein-coding
4933426M11Rik	chr12-190	chr12	81891632	81891888	+	9.31	0.527	5' UTR (NM_178682, exon 1 of 6)	241	NM_178682	217684	Mm.341776	NM_178682	ENSMUSG00000021133	mKIAA0247	RIKEN cDNA 4933426M11 gene	protein-coding
Rasgrp3	chr17-119	chr17	75864856	75865112	+	12.5	0.685	5' UTR (NM_207246, exon 1 of 18)	106	NM_207246	240168	Mm.329203	NM_207246	ENSMUSG00000071042	BC066069|Gm327	RAS, guanyl releasing protein 3	protein-coding
Zfp36l2	chr17-158	chr17	84585407	84585663	+	11.6	0.614	exon (NM_001001806, exon 2 of 2)	1752	NM_001001806	12193	Mm.259321	NM_001001806	ENSMUSG00000045817	Brf2|ERF2|Tis11d	zinc finger protein 36, C3H type-like 2	protein-coding
Nat8l	chr5-312	chr5	34339611	34339867	+	10.9	0.729	exon (NM_001001985, exon 1 of 3)	1106	NM_001001985	269642	Mm.274610	NM_001001985	ENSMUSG00000048142	1110038O08Rik|Shati	N-acetyltransferase 8-like	protein-coding
Tmem158	chr9-186	chr9	123169407	123169663	+	13.5	0.652	exon (NM_001002267, exon 1 of 1)	372	NM_001002267	72309	Mm.8569	NM_001002267	ENSMUSG00000054871	2310037P21Rik|Ris1	transmembrane protein 158	protein-coding
Atg9b	chr5-418	chr5	23893651	23893907	+	8.98	0.628	exon (NM_001002897, exon 6 of 14)	4182	NM_001002897	213948	Mm.332252	NM_001002897	ENSMUSG00000038295	Apg912|Apg9l2|Apgdc2|Gm574|Nos3as|eONE|sONE	autophagy related 9B	protein-coding
Sesn1	chr10-327	chr10	41607273	41607529	+	8.66	0.619	exon (NM_001013370, exon 1 of 10)	156	NM_001013370	140742	Mm.139418	NM_001013370	ENSMUSG00000038332	1110002G11Rik|AU044290|Pa26|Sest1	sestrin 1	protein-coding
Scn2b	chr9-252	chr9	44933542	44933798	+	22.1	0.932	exon (NM_001014761, exon 3 of 4)	7711	NM_001014761	72821	Mm.229373	NM_001014761	ENSMUSG00000070304	2810451E09Rik|AI840361|Gm183	sodium channel, voltage-gated, type II, beta	protein-coding
Gal3st3	chr19-110	chr19	5307307	5307563	+	8.98	0.571	exon (NM_001024717, exon 3 of 3)	9104	NM_001024717	545276	Mm.447174	NM_001024717	ENSMUSG00000047658	-	galactose-3-O-sulfotransferase 3	protein-coding
Maf	chr8-58	chr8	118230107	118230363	+	19.3	0.778	exon (NM_001025577, exon 1 of 1)	559	NM_001025577	17132	Mm.275549	NM_001025577		2810401A20Rik|A230108G15Rik|AW047063|c-maf	avian musculoaponeurotic fibrosarcoma (v-maf) AS42 oncogene homolog	protein-coding
Klrg2	chr6-309	chr6	38586642	38586898	+	8.34	0.676	exon (NM_001033171, exon 1 of 5)	469	NM_001033171	74253	Mm.121859	NM_001033171	ENSMUSG00000071537	2310020F24Rik	killer cell lectin-like receptor subfamily G, member 2	protein-coding
C78339	chr13-360	chr13	46765338	46765594	+	8.02	0.561	exon (NM_001033192, exon 1 of 5)	575	NM_001033192	97863	Mm.275934	NM_001033192	ENSMUSG00000069237	-	expressed sequence C78339	protein-coding
5031439G07Rik	chr15-366	chr15	84818090	84818346	+	8.02	0.711	exon (NM_001033273, exon 1 of 10)	183	NM_001033273	223739	Mm.323925	NM_001033273	ENSMUSG00000036046	AW554572|mKIAA0930	RIKEN cDNA 5031439G07 gene	protein-coding
Klhl21	chr4-160	chr4	151383215	151383471	+	12.8	0.677	exon (NM_001033352, exon 1 of 4)	343	NM_001033352	242785	Mm.22306	NM_001033352	ENSMUSG00000073700	1810045K06Rik|D330008A20|mKIAA0469	kelch-like 21	protein-coding
Slc2a13	chr15-294	chr15	91403028	91403284	+	9.31	0.634	exon (NM_001033633, exon 1 of 10)	536	NM_001033633	239606	Mm.360596	NM_001033633	ENSMUSG00000036298	6530403A04|A630029G22Rik|AI505012|Gm308	solute carrier family 2 (facilitated glucose transporter), member 13	protein-coding
Cnnm3	chr1-48	chr1	36568894	36569150	+	19.6	0.618	exon (NM_001039551, exon 1 of 9)	301	NM_053186	94218	Mm.256323	NM_053186	ENSMUSG00000001138	Acdp3|Clp3|mACDP3	cyclin M3	protein-coding
Mroh8	chr2-488	chr2	157104933	157105189	+	8.66	0.706	exon (NM_001039557, exon 1 of 25)	224	NM_001039557	629499	Mm.384235	NM_001039557	ENSMUSG00000074627	4922505G16Rik	maestro heat-like repeat family member 8	protein-coding
Fzd5	chr1-257	chr1	64782623	64782879	+	10.9	0.652	exon (NM_001042659, exon 2 of 2)	1573	NM_001042659	14367	Mm.150813	NM_022721	ENSMUSG00000045005	5330434N09Rik|AI427138|Fz-5|Fz5|mFz5	frizzled homolog 5 (Drosophila)	protein-coding
Fkbp15	chr4-217	chr4	62007045	62007301	+	13.2	0.788	exon (NM_001045528, exon 3 of 28)	14409	NM_001045528	338355	Mm.357792	NM_001045528	ENSMUSG00000066151	BB131447|C430014M02Rik|FKBO133|FKBP-133|FKBP-15|FKBP133|mKIAA0674	FK506 binding protein 15	protein-coding
Sapcd2	chr2-193	chr2	25227953	25228209	+	11.2	0.717	exon (NM_001081085, exon 1 of 7)	526	NM_001081085	72080	Mm.250293	NM_001081085	ENSMUSG00000026955	2010317E24Rik|6030458L21Rik|AL033337|ang	suppressor APC domain containing 2	protein-coding
Arhgef17	chr7-202	chr7	108079930	108080186	+	10.3	0.738	exon (NM_001081116, exon 1 of 21)	617	NM_001081116	207212	Mm.29954	NM_001081116	ENSMUSG00000032875	8030463K16|AI428794|AW558066|BC035332|mKIAA0337	Rho guanine nucleotide exchange factor (GEF) 17	protein-coding
Plekhg4	chr8-535	chr8	107902724	107902980	+	7.7	0.647	exon (NM_001081333, exon 12 of 21)	3571	NM_001081333	102075	Mm.32034	NM_175321	ENSMUSG00000014782	4931414L13Rik|AI448583|mFLJ00068	pleckstrin homology domain containing, family G (with RhoGef domain) member 4	protein-coding
Bcr	chr10-72	chr10	74523927	74524183	+	15.4	0.767	exon (NM_001081412, exon 1 of 23)	414	NM_001081412	110279	Mm.333722	NM_001081412	ENSMUSG00000009681	5133400C09Rik|AI561783|AI853148|mKIAA3017	breakpoint cluster region	protein-coding
Rcan1	chr16-72	chr16	92465961	92466217	+	14.1	0.632	exon (NM_001081549, exon 1 of 4)	325	NM_001081549	54720	Mm.265744	NM_019466	ENSMUSG00000022951	Adapt78|CALP1L|CSP1|DSC1|Dscr1|MCIP1|RCN1	regulator of calcineurin 1	protein-coding
Neurl1b	chr17-284	chr17	26575856	26576112	+	8.34	0.718	exon (NM_001081656, exon 3 of 5)	24074	NM_001081656	240055	Mm.133211	NM_001081656	ENSMUSG00000034413	C230078M08Rik|EG240055	neuralized homolog 1b (Drosophila)	protein-coding
Arid1b	chr17-339	chr17	4995339	4995595	+	8.34	0.719	exon (NM_001085355, exon 1 of 20)	393	NM_001085355	239985	Mm.133401	NM_001085355	ENSMUSG00000069729	8030481M12|9330189K18Rik|AI836955|Ardi1b|B230217J03Rik|mKIAA1235	AT rich interactive domain 1B (SWI-like)	protein-coding
Fam189a2	chr19-147	chr19	24105026	24105282	+	8.98	0.727	exon (NM_001114174, exon 1 of 11)	355	NM_001114174	381217	Mm.426078	NM_001114174	ENSMUSG00000071604	AI414343|AI666772|Gm967	family with sequence similarity 189, member A2	protein-coding
Ccdc85c	chr12-104	chr12	109513142	109513398	+	12.2	0.559	exon (NM_001159910, exon 1 of 6)	357	NM_001159910	668158	Mm.482792	NM_001159910	ENSMUSG00000084883	EG668158|Gm265|Gm9010	coiled-coil domain containing 85C	protein-coding
Mir6995	chr19-82	chr19	47327699	47327955	+	10.9	0.711	exon (NM_001163480, exon 4 of 6)	20252	NR_105961	102466782		NR_105961		mmu-mir-6995	microRNA mir-6995	ncRNA
Rps27a	chr11-92	chr11	29471656	29471912	+	24.7	0.846	exon (NM_001163521, exon 10 of 12)	-23744	NM_001033865	78294	Mm.180003	NM_024277	ENSMUSG00000020460	0610006J14Rik|Uba52|Ubb|Ubc	ribosomal protein S27A	protein-coding
Soga1	chr2-393	chr2	156904097	156904353	+	8.98	0.622	exon (NM_001164663, exon 1 of 15)	776	NM_001164663	320706	Mm.79466	NM_001164663		9830001H06Rik|AI426038|D430036N24Rik|Soga	suppressor of glucose, autophagy associated 1	protein-coding
Bend4	chr5-272	chr5	67818246	67818502	+	10.9	0.667	exon (NM_001164806, exon 1 of 5)	664	NM_001164806	666938	Mm.101339	NM_001164806	ENSMUSG00000092060	D330027G24Rik|EG666938	BEN domain containing 4	protein-coding
Psd2	chr18-95	chr18	36177625	36177881	+	13.8	0.684	exon (NM_001167891, exon 10 of 10)	53269	NM_028707	74002	Mm.196944	NM_028707	ENSMUSG00000024347	6330404E20Rik|AW125584|EFA6C	pleckstrin and Sec7 domain containing 2	protein-coding
Ahcyl2	chr6-148	chr6	29718580	29718836	+	11.9	0.583	exon (NM_001171000, exon 1 of 17)	265	NM_001171000	74340	Mm.210899	NM_021414	ENSMUSG00000029772	4631427C17Rik|AI227036|Adohcyase3|mKIAA0828	S-adenosylhomocysteine hydrolase-like 2	protein-coding
Myc	chr15-48	chr15	61819093	61819349	+	18.3	0.612	exon (NM_001177354, exon 2 of 3)	2325	NM_001177353	17869	Mm.2444	NM_010849	ENSMUSG00000022346	AU016757|Myc2|Niard|Nird|bHLHe39	myelocytomatosis oncogene	protein-coding
Tmem200b	chr4-126	chr4	131477726	131477982	+	13.8	0.594	exon (NM_001201367, exon 1 of 1)	168	NM_001201367	623230	Mm.421179	NM_001201367	ENSMUSG00000070720	EG623230	transmembrane protein 200B	protein-coding
Iffo2	chr4-503	chr4	139130945	139131201	+	8.34	0.622	exon (NM_001205173, exon 1 of 9)	438	NM_001205173	212632	Mm.30464	NM_183148	ENSMUSG00000041025	C79267	intermediate filament family orphan 2	protein-coding
Fignl2	chr15-70	chr15	100883130	100883386	+	14.1	0.649	exon (NM_001214911, exon 1 of 1)	1572	NM_001214911	668225	Mm.385011	NM_001214911	ENSMUSG00000095440	EG668225	fidgetin-like 2	protein-coding
Lactbl1	chr4-413	chr4	136193407	136193663	+	9.31	0.694	exon (NM_001243262, exon 8 of 8)	14999	NM_001243262	242707	Mm.448979	NM_001243262	ENSMUSG00000070683	-	lactamase, beta-like 1	protein-coding
Ier2	chr8-198	chr8	87163256	87163512	+	10.6	0.654	exon (NM_001252059, exon 46 of 46)	23367	NM_010499	15936	Mm.399	NM_010499	ENSMUSG00000053560	AI317238|Ch1|Pip92	immediate early response 2	protein-coding
Prob1	chr18-118	chr18	35814280	35814536	+	12.2	0.696	exon (NM_001270646, exon 1 of 1)	445	NM_001270646	381148	Mm.297784	NM_001270646		Gm1614	proline rich basic protein 1	protein-coding
Socs1	chr16-126	chr16	10784567	10784823	+	10.6	0.642	exon (NM_001271603, exon 2 of 2)	934	NM_009896	12703	Mm.130	NM_009896	ENSMUSG00000038037	Cish1|Cish7|JAB|SOCS-1|SSI-1	suppressor of cytokine signaling 1	protein-coding
Nadk2	chr15-283	chr15	9001281	9001537	+	8.98	0.684	exon (NM_001286255, exon 1 of 11)	400	NM_001286255	68646	Mm.244226	NM_001040395	ENSMUSG00000022253	MNADK|Nadkd1	NAD kinase 2, mitochondrial	protein-coding
Adrb1	chr19-137	chr19	56797684	56797940	+	9.31	0.703	exon (NM_007419, exon 1 of 1)	950	NM_007419	11554	Mm.46797	NM_007419	ENSMUSG00000035283	Adrb-1|beta-AR	adrenergic receptor, beta 1	protein-coding
Aplp1	chr7-286	chr7	31230330	31230586	+	9.31	0.627	exon (NM_007467, exon 1 of 17)	143	NM_007467	11803	Mm.2381	NM_007467	ENSMUSG00000006651	-	amyloid beta (A4) precursor-like protein 1	protein-coding
Col1a1	chr11-450	chr11	94803604	94803860	+	9.63	0.762	exon (NM_007742, exon 19 of 51)	6148	NM_007742	12842	Mm.277735	NM_007742		Col1a-1|Cola-1|Cola1|Mov-13|Mov13	collagen, type I, alpha 1	protein-coding
BC089491	chr7-194	chr7	29079534	29079790	+	11.6	0.694	exon (NM_007866, exon 7 of 9)	-3509	NM_175033	280621	Mm.212777	NM_175033	ENSMUSG00000046750	Selv	cDNA sequence BC089491	protein-coding
Dpagt1	chr9-361	chr9	44135563	44135819	+	8.98	0.692	exon (NM_007875, exon 2 of 9)	763	NM_007875	13478	Mm.18353	NM_007875	ENSMUSG00000032123	AU021132|Dpagt2|GPT|Gnpta	dolichyl-phosphate (UDP-N-acetylglucosamine) acetylglucosaminephosphotransferase 1 (GlcNAc-1-P transferase)	protein-coding
Fbn1	chr2-258	chr2	125303128	125303384	+	11.6	0.842	exon (NM_007993, exon 4 of 66)	28918	NM_007993	14118	Mm.271644	NM_007993	ENSMUSG00000027204	AI536462|B430209H23|Fib-1|Tsk	fibrillin 1	protein-coding
Frat1	chr19-59	chr19	41904929	41905185	+	11.9	0.579	exon (NM_008043, exon 1 of 1)	597	NM_008043	14296	Mm.4573	NM_008043		AW060382	frequently rearranged in advanced T cell lymphomas	protein-coding
Gpr27	chr6-273	chr6	99643102	99643358	+	9.63	0.522	exon (NM_008158, exon 1 of 1)	557	NM_008158	14761	Mm.35009	NM_008158	ENSMUSG00000072875	-	G protein-coupled receptor 27	protein-coding
Grin2d	chr7-123	chr7	53121509	53121765	+	12.5	0.597	exon (NM_008172, exon 1 of 12)	414	NM_008172	14814	Mm.322594	NM_008172	ENSMUSG00000002771	GluN2D|NMDAR2D|NR2D	glutamate receptor, ionotropic, NMDA2D (epsilon 4)	protein-coding
Grwd1	chr7-209	chr7	53088829	53089085	+	11.6	0.607	exon (NM_008172, exon 12 of 12)	-2798	NM_153419	101612	Mm.274847	NM_153419	ENSMUSG00000053801	A301|AI504353|Grwd|Wdr28	glutamate-rich WD repeat containing 1	protein-coding
H3f3b	chr11-184	chr11	115884935	115885191	+	15.7	0.647	exon (NM_008211, exon 3 of 4)	755	NM_008211	15081	Mm.18516	NM_008211	ENSMUSG00000016559	9430068D06Rik|H3.3B	H3 histone, family 3B	protein-coding
Hbb-bh1	chr7-216	chr7	110990256	110990512	+	13.2	0.82	exon (NM_008219, exon 3 of 3)	1292	NM_008219	15132	Mm.440281	NM_008219	ENSMUSG00000052217	betaH1	hemoglobin Z, beta-like embryonic chain	protein-coding
Hoxa13	chr6-157	chr6	52210550	52210806	+	12.2	0.667	exon (NM_008264, exon 1 of 3)	196	NM_008264	15398	Mm.377086	NM_008264		Hd|Hox-1.10	homeobox A13	protein-coding
Hoxa4	chr6-310	chr6	52141382	52141638	+	8.66	0.583	exon (NM_008265, exon 1 of 2)	192	NM_008265	15401	Mm.439647	NM_008265	ENSMUSG00000000942	AV206827|Hox-1.4	homeobox A4	protein-coding
Hspa2	chr12-235	chr12	77505477	77505733	+	9.31	0.658	exon (NM_008301, exon 1 of 1)	248	NM_008301	15512	Mm.296181	NM_008301	ENSMUSG00000059970	70kDa|HSP70.2|HSP70A2|Hsp70-2	heat shock protein 2	protein-coding
Kcnc3	chr7-397	chr7	51846619	51846875	+	9.31	0.698	exon (NM_008422, exon 1 of 4)	491	NM_008422	16504	Mm.40312	NM_008422	ENSMUSG00000062785	KShIIID|Kcr2-3|Kv3.3	potassium voltage gated channel, Shaw-related subfamily, member 3	protein-coding
Foxc1	chr13-180	chr13	31899734	31899990	+	11.2	0.692	exon (NM_008592, exon 1 of 1)	1347	NM_008592	17300	Mm.12949	NM_008592	ENSMUSG00000050295	FREAC3|Fkh1|Mf1|Mf4|ch|fkh-1|frkhda	forkhead box C1	protein-coding
Foxd2	chr4-178	chr4	114580381	114580637	+	12.8	0.567	exon (NM_008593, exon 1 of 1)	994	NM_008593	17301	Mm.7997	NM_008593	ENSMUSG00000055210	AI426778|Mf2	forkhead box D2	protein-coding
Ppp1r15a	chr7-91	chr7	52780182	52780438	+	15.1	0.868	exon (NM_008654, exon 2 of 3)	1328	NM_008654	17872	Mm.4048	NM_008654	ENSMUSG00000040435	9630030H21|Gadd34|Myd116	protein phosphatase 1, regulatory (inhibitor) subunit 15A	protein-coding
Nog	chr11-243	chr11	89162893	89163149	+	12.2	0.667	exon (NM_008711, exon 1 of 1)	852	NM_008711	18121	Mm.135266	NM_008711	ENSMUSG00000048616	-	noggin	protein-coding
Ppic	chr18-103	chr18	53566541	53566797	+	13.2	0.911	exon (NM_008908, exon 5 of 5)	10992	NM_008908	19038	Mm.4587	NM_008908	ENSMUSG00000024538	CyP-20c	peptidylprolyl isomerase C	protein-coding
Ppp3cc	chr14-93	chr14	70688898	70689154	+	13.8	0.615	exon (NM_008915, exon 1 of 14)	230	NM_008915	19057	Mm.439683	NM_008915	ENSMUSG00000022092	Calnc	protein phosphatase 3, catalytic subunit, gamma isoform	protein-coding
Sox11	chr12-168	chr12	28026631	28026887	+	10.3	0.674	exon (NM_009234, exon 1 of 1)	824	NM_009234	20666	Mm.41702	NM_009234		1110038H03Rik|6230403H02Rik|AI836553|end1	SRY (sex determining region Y)-box 11	protein-coding
Sox4	chr13-214	chr13	29043791	29044047	+	11.6	0.653	exon (NM_009238, exon 1 of 1)	1632	NM_009238	20677	Mm.240627	NM_009238		AA682046|Sox-4	SRY (sex determining region Y)-box 4	protein-coding
Vav2	chr2-349	chr2	27281845	27282101	+	8.66	0.684	exon (NM_009500, exon 1 of 28)	372	NM_009500	22325	Mm.179011	NM_009500	ENSMUSG00000009621	2810040F13Rik|AI847175	vav 2 oncogene	protein-coding
Vhl	chr6-350	chr6	113574153	113574409	+	8.66	0.647	exon (NM_009507, exon 1 of 3)	266	NM_009507	22346	Mm.29407	NM_009507	ENSMUSG00000033933	Vhlh	von Hippel-Lindau tumor suppressor	protein-coding
Wnt10a	chr1-384	chr1	74849654	74849910	+	9.31	0.744	exon (NM_009518, exon 4 of 4)	11189	NM_009518	22409	Mm.5130	NM_009518		-	wingless-type MMTV integration site family, member 10A	protein-coding
1700034H15Rik	chr1-578	chr1	193731063	193731319	+	8.34	0.587	exon (NM_009579, exon 1 of 2)	215	NR_030669	98736	Mm.379232	NM_001024489	ENSMUSG00000055833	4930557M11Rik|BB016121	RIKEN cDNA 1700034H15 gene	ncRNA
Mir7009	chr3-136	chr3	36348150	36348406	+	11.9	0.884	exon (NM_009673, exon 13 of 13)	26168	NR_105976	102466786		NR_105976	miRBase:MI0022858	mmu-mir-7009	microRNA mir-7009	ncRNA
Bfsp1	chr2-144	chr2	143688307	143688563	+	13.5	0.672	exon (NM_009751, exon 1 of 8)	474	NM_001291061	12075	Mm.275937	NM_009751	ENSMUSG00000027420	CP95	beaded filament structural protein 1, in lens-CP94	protein-coding
Cebpb	chr2-551	chr2	167514994	167515250	+	8.02	0.611	exon (NM_009883, exon 1 of 1)	707	NM_001287738	12608	Mm.439656	NM_009883	ENSMUSG00000056501	C/EBPbeta|CRP2|IL-6DBP|LAP|LIP|NF-IL6|NF-M|Nfil6	CCAAT/enhancer binding protein (C/EBP), beta	protein-coding
En1	chr1-444	chr1	122500100	122500356	+	8.98	0.75	exon (NM_010133, exon 1 of 2)	1164	NM_010133	13798	Mm.2657	NM_010133		En-1|Mo-en.1	engrailed 1	protein-coding
1010001N08Rik	chr18-199	chr18	11054424	11054680	+	8.66	0.619	exon (NM_010258, exon 2 of 7)	-1987	NR_105023	68434	Mm.57626	NR_105022	ENSMUSG00000097222	-	RIKEN cDNA 1010001N08 gene	ncRNA
Gna12	chr5-79	chr5	141306079	141306335	+	17	0.592	exon (NM_010302, exon 1 of 4)	178	NM_010302	14673	Mm.370185	NM_010302		AI414047|AI504261|Galpha12	guanine nucleotide binding protein, alpha 12	protein-coding
Gsr	chr8-158	chr8	34763979	34764235	+	12.5	0.642	exon (NM_010344, exon 1 of 13)	397	NM_010344	14782	Mm.283573	NM_010344	ENSMUSG00000031584	AI325518|D8Ertd238e|Gr-1|Gr1	glutathione reductase	protein-coding
Gsg2	chr11-401	chr11	72951527	72951783	+	9.95	0.737	exon (NM_010353, exon 1 of 1)	141	NM_010353	14841	Mm.42045	NM_010353	ENSMUSG00000050107	Haspin	germ cell-specific gene 2	protein-coding
Hoxb4	chr11-506	chr11	96181369	96181625	+	9.31	0.657	exon (NM_010459, exon 2 of 2)	1916	NM_010459	15412	Mm.3546	NM_010459		Hox-2.6	homeobox B4	protein-coding
Ihh	chr1-599	chr1	74997472	74997728	+	7.38	0.676	exon (NM_010544, exon 1 of 3)	625	NM_010544	16147	Mm.439736	NM_010544	ENSMUSG00000006538	-	Indian hedgehog	protein-coding
Kcna7	chr7-335	chr7	52661715	52661971	+	8.98	0.479	exon (NM_010596, exon 1 of 2)	513	NM_010596	16495	Mm.12955	NM_010596	ENSMUSG00000038201	Kv1.7	potassium voltage-gated channel, shaker-related subfamily, member 7	protein-coding
Klf4	chr4-120	chr4	55543198	55543454	+	14.1	0.622	exon (NM_010637, exon 3 of 5)	2021	NM_010637	16600	Mm.4325	NM_010637	ENSMUSG00000003032	EZF|Gklf|Zie	Kruppel-like factor 4 (gut)	protein-coding
Mafb	chr2-545	chr2	160192248	160192504	+	8.34	0.632	exon (NM_010658, exon 1 of 1)	425	NM_010658	16658	Mm.330745	NM_010658	ENSMUSG00000074622	Kreisler|Krml|Krml1|kr	v-maf musculoaponeurotic fibrosarcoma oncogene family, protein B (avian)	protein-coding
Lyst	chr13-63	chr13	13730341	13730597	+	17	0.797	exon (NM_010748, exon 6 of 53)	47793	NM_010748	17101	Mm.342337	NM_010748	ENSMUSG00000019726	D13Sfk13|beige|bg	lysosomal trafficking regulator	protein-coding
Maz	chr7-324	chr7	134169269	134169525	+	9.63	0.625	exon (NM_010772, exon 2 of 5)	596	NM_010772	17188	Mm.378964	NM_010772	ENSMUSG00000030678	PUR1|Pur-1|SAF-1|SAF-2	MYC-associated zinc finger protein (purine-binding transcription factor)	protein-coding
Mdm1	chr10-291	chr10	117578888	117579144	+	9.31	0.628	exon (NM_010785, exon 1 of 13)	173	NM_001162904	17245	Mm.101191	NM_010785	ENSMUSG00000020212	Arrd2|Mdm-1	transformed mouse 3T3 cell double minute 1	protein-coding
Mpdz	chr4-547	chr4	80955991	80956247	+	8.02	0.719	exon (NM_010820, exon 28 of 47)	132590	NM_010820	17475	Mm.153039	NM_010820	ENSMUSG00000028402	AI225843|B930003D11Rik|MUPP1	multiple PDZ domain protein	protein-coding
Nfe2l2	chr2-383	chr2	75542313	75542569	+	8.98	0.703	exon (NM_010902, exon 1 of 5)	257	NM_010902	18024	Mm.1025	NM_010902	ENSMUSG00000015839	AI194320|Nrf2	nuclear factor, erythroid derived 2, like 2	protein-coding
Tbc1d24	chr17-345	chr17	24343585	24343841	+	8.02	0.727	exon (NM_010947, exon 6 of 6)	-1206	NM_001163847	224617	Mm.301585	NM_173186	ENSMUSG00000036473	9630033P11|C530046L02Rik|mKIAA1171	TBC1 domain family, member 24	protein-coding
Purb	chr11-488	chr11	6375197	6375453	+	8.98	0.59	exon (NM_011221, exon 1 of 1)	754	NM_011221	19291	Mm.390332	NM_011221	ENSMUSG00000094483	2310015K15Rik|AA114818|Cager-2|D11Bwg0414e	purine rich element binding protein B	protein-coding
Rbl1	chr2-76	chr2	157030002	157030258	+	17.6	0.76	exon (NM_011249, exon 1 of 22)	140	NM_011249	19650	Mm.244671	NM_011249	ENSMUSG00000027641	AW547426|PRB1|p107	retinoblastoma-like 1 (p107)	protein-coding
Srsf2	chr11-134	chr11	116713859	116714115	+	18.3	0.714	exon (NM_011358, exon 1 of 3)	421	NM_011358	20382	Mm.21841	NM_011358	ENSMUSG00000034120	D11Wsu175e|MRF-1|Pr264|SC35|Sfrs10|Sfrs2	serine/arginine-rich splicing factor 2	protein-coding
Sox2	chr3-36	chr3	34550021	34550277	+	20.5	0.586	exon (NM_011443, exon 1 of 1)	1222	NM_011443	20674	Mm.65396	NM_011443	ENSMUSG00000074637	Sox-2|lcc|ysb	SRY (sex determining region Y)-box 2	protein-coding
Trim28	chr7-178	chr7	13609993	13610249	+	10.9	0.72	exon (NM_011588, exon 1 of 17)	620	NM_011588	21849	Mm.15701	NM_011588	ENSMUSG00000005566	AA408787|KAP-1|KRIP-1|MommeD9|Tif1b|Tif1beta	tripartite motif-containing 28	protein-coding
Gdf7	chr12-300	chr12	8305319	8305575	+	8.34	0.727	exon (NM_013527, exon 2 of 2)	3313	NM_013527	238057	Mm.271308	NM_013527	ENSMUSG00000037660	BMP12	growth differentiation factor 7	protein-coding
Hoxd9	chr2-268	chr2	74536219	74536475	+	9.95	0.718	exon (NM_013555, exon 1 of 2)	527	NM_013555	15438	Mm.26544	NM_013555	ENSMUSG00000043342	Hox-4.4|Hox-5.2	homeobox D9	protein-coding
Nde1	chr16-268	chr16	14211256	14211512	+	8.02	0.758	exon (NM_013607, exon 27 of 42)	48016	NM_001285503	67203	Mm.24105	NM_023317	ENSMUSG00000022678	2810027M15Rik|AU042936|AW822251|Nude|mNudE	nuclear distribution gene E homolog 1 (A nidulans)	protein-coding
Pkd1	chr17-347	chr17	24704123	24704379	+	8.34	0.806	exon (NM_013630, exon 7 of 46)	17356	NM_013630	18763	Mm.30435	NM_013630	ENSMUSG00000032855	PC1|mFLJ00285	polycystic kidney disease 1 homolog	protein-coding
Dusp1	chr17-149	chr17	26644856	26645112	+	10.9	0.74	exon (NM_013642, exon 1 of 4)	433	NM_013642	19252	Mm.239041	NM_013642	ENSMUSG00000024190	3CH134|MKP1|Ptpn16|U19515|erp|mkp-1	dual specificity phosphatase 1	protein-coding
Mixl1	chr1-457	chr1	182626801	182627057	+	8.66	0.769	exon (NM_013729, exon 1 of 2)	236	NM_013729	27217	Mm.103647	NM_013729	ENSMUSG00000026497	Mm1|Mml	Mix1 homeobox-like 1 (Xenopus laevis)	protein-coding
Ubxn6	chr17-326	chr17	56203519	56203775	+	8.34	0.697	exon (NM_013733, exon 12 of 14)	10765	NM_024432	66530	Mm.28000	NM_024432		1200008L11Rik|2210415J11Rik|AU040909|Ubxd1|Ubxdc2	UBX domain protein 6	protein-coding
Chaf1a	chr17-251	chr17	56186311	56186567	+	9.31	0.556	exon (NM_013733, exon 3 of 14)	6600	NM_013733	27221	Mm.391010	NM_013733	ENSMUSG00000002835	AL023013|AL024058|CAF-1|Cac1p	chromatin assembly factor 1, subunit A (p150)	protein-coding
Cldn5	chr16-251	chr16	18777497	18777753	+	8.34	0.667	exon (NM_013805, exon 1 of 1)	685	NM_013805	12741	Mm.22768	NM_013805	ENSMUSG00000041378	AI854493|MBEC1|Tmvcf	claudin 5	protein-coding
Epg5	chr18-82	chr18	78112049	78112305	+	15.4	0.855	exon (NM_013831, exon 10 of 15)	-23029	NM_001195633	100502841	Mm.297782	NM_001195633	ENSMUSG00000039840	4732475F16|5430411K18Rik|AI661957|AW456499|mKIAA1632	ectopic P-granules autophagy protein 5 homolog (C. elegans)	protein-coding
Fbxw4	chr19-191	chr19	45734141	45734397	+	8.02	0.622	exon (NM_013907, exon 1 of 9)	414	NM_013907	30838	Mm.254739	NM_013907	ENSMUSG00000040913	Dac|Fbw4|SHFM3|SHSF3|dactylin|dactylyn	F-box and WD-40 domain protein 4	protein-coding
Zpbp	chr11-522	chr11	11362137	11362393	+	8.34	0.676	exon (NM_015785, exon 1 of 8)	157	NM_001185153	53604	Mm.9500	NM_015785	ENSMUSG00000020193	4930486K01Rik|Iam38|Sp38	zona pellucida binding protein	protein-coding
Hs6st1	chr1-375	chr1	36125528	36125784	+	9.63	0.674	exon (NM_015818, exon 1 of 2)	411	NM_015818	50785	Mm.213566	NM_015818	ENSMUSG00000045216	6Ost1	heparan sulfate 6-O-sulfotransferase 1	protein-coding
Hnrnpdl	chr5-399	chr5	100467692	100467948	+	9.95	0.614	exon (NM_016690, exon 1 of 8)	421	NM_016690	50926	Mm.389579	NM_016690	ENSMUSG00000029328	AA407431|AA959857|D5Ertd650e|D5Wsu145e|Hnrnpdl1|Hnrpdl|JKTBP|hnRNP DL|hnRNP-DL	heterogeneous nuclear ribonucleoprotein D-like	protein-coding
Stk39	chr2-379	chr2	68309744	68310000	+	8.66	0.625	exon (NM_016866, exon 1 of 18)	166	NM_016866	53416	Mm.198414	NM_016866	ENSMUSG00000027030	AW227544|AW556857|DCHT|RF005|Rnl5|SPAK	serine/threonine kinase 39	protein-coding
Insm1	chr2-483	chr2	146048096	146048352	+	8.66	0.571	exon (NM_016889, exon 1 of 1)	491	NM_016889	53626	Mm.379070	NM_016889	ENSMUSG00000068154	IA-1	insulinoma-associated 1	protein-coding
Cd164	chr10-277	chr10	41239376	41239632	+	8.98	0.659	exon (NM_016898, exon 1 of 6)	198	NM_016898	53599	Mm.269815	NM_016898	ENSMUSG00000019818	A115|A24|AA589639|AW540279|MGC-24|MSSP	CD164 antigen	protein-coding
Epb4.1l4b	chr4-237	chr4	57155685	57155941	+	10.9	0.667	exon (NM_019427, exon 1 of 16)	215	NM_019427	54357	Mm.28217	NM_019427	ENSMUSG00000028434	6430543G08Rik|AA589614|AU021054|BB007528|D4Ertd346e|Ehm2|Epb41l4b|Lulu2	erythrocyte protein band 4.1-like 4b	protein-coding
Abcb10	chr8-387	chr8	126506575	126506831	+	9.31	0.667	exon (NM_019552, exon 1 of 13)	319	NM_019552	56199	Mm.274243	NM_019552	ENSMUSG00000031974	Abc-me|Abcb12	ATP-binding cassette, sub-family B (MDR/TAP), member 10	protein-coding
Htra1	chr7-119	chr7	138079847	138080103	+	13.8	0.714	exon (NM_019564, exon 1 of 9)	258	NM_019564	56213	Mm.30156	NM_019564	ENSMUSG00000006205	AI429470|HTRA|L56|Prss11|RSPP11	HtrA serine peptidase 1	protein-coding
Foxo1	chr3-10	chr3	52072730	52072986	+	28.9	0.763	exon (NM_019739, exon 1 of 3)	599	NM_019739	56458	Mm.29891	NM_019739	ENSMUSG00000044167	AI876417|Afxh|FKHR|Fkhr1|Foxo1a	forkhead box O1	protein-coding
Sirt1	chr10-162	chr10	62801488	62801744	+	11.6	0.596	exon (NM_019812, exon 1 of 9)	164	NM_019812	93759	Mm.351459	NM_019812	ENSMUSG00000020063	AA673258|SIR2L1|Sir2|Sir2a|Sir2alpha	sirtuin 1	protein-coding
Crtap	chr9-247	chr9	114299363	114299619	+	11.2	0.632	exon (NM_019922, exon 1 of 7)	339	NM_019922	56693	Mm.20904	NM_019922	ENSMUSG00000032431	5730529N23Rik|CASP|Leprel3	cartilage associated protein	protein-coding
Mlycd	chr8-237	chr8	121918796	121919052	+	11.2	0.492	exon (NM_019966, exon 1 of 5)	132	NM_019966	56690	Mm.423037	NM_019966	ENSMUSG00000074064	AI324784|Mcd	malonyl-CoA decarboxylase	protein-coding
Trim44	chr2-385	chr2	102240618	102240874	+	8.98	0.806	exon (NM_020267, exon 1 of 5)	311	NM_020267	80985	Mm.315002	NM_020267	ENSMUSG00000027189	Dipb|Mc7	tripartite motif-containing 44	protein-coding
Pdxp	chr15-132	chr15	78744445	78744701	+	13.2	0.492	exon (NM_020271, exon 1 of 2)	224	NM_020271	57028	Mm.263169	NM_020271	ENSMUSG00000068221	1600027H05Rik|AB041662|PLPP	pyridoxal (pyridoxine, vitamin B6) phosphatase	protein-coding
Wnt1	chr15-278	chr15	98622834	98623090	+	9.95	0.667	exon (NM_021279, exon 4 of 4)	2674	NM_021279	22408	Mm.1123	NM_021279	ENSMUSG00000022997	Int-1|Wnt-1|sw|swaying	wingless-type MMTV integration site family, member 1	protein-coding
Fam181b	chr7-319	chr7	100228969	100229225	+	9.63	0.551	exon (NM_021427, exon 1 of 2)	708	NM_021427	58238	Mm.113787	NM_021427		A830059I20Rik|AB041569	family with sequence similarity 181, member B	protein-coding
Bhlhe22	chr3-313	chr3	17955172	17955428	+	9.31	0.711	exon (NM_021560, exon 1 of 1)	975	NM_021560	59058	Mm.149938	NM_021560	ENSMUSG00000025128	Beta3|Bhlhb5	basic helix-loop-helix family, member e22	protein-coding
3110045C21Rik	chr1-452	chr1	171936782	171937038	+	9.63	0.66	exon (NM_022563, exon 3 of 17)	37370	NR_040438	67303	Mm.396611	NR_040438	ENSMUSG00000097503	AI838577	RIKEN cDNA 3110045C21 gene	ncRNA
Recql	chr6-26	chr6	142315910	142316166	+	21.2	0.653	exon (NM_023042, exon 9 of 15)	19569	NM_023042	19691	Mm.27407	NM_023042	ENSMUSG00000030243	RecQ1	RecQ protein-like	protein-coding
Map2k2	chr10-208	chr10	80568800	80569056	+	11.2	0.729	exon (NM_023138, exon 1 of 11)	236	NM_023138	26396	Mm.275436	NM_023138	ENSMUSG00000035027	AA589381|MEK2|MK2|Prkmk2	mitogen-activated protein kinase kinase 2	protein-coding
Bmyc	chr2-243	chr2	25562539	25562795	+	10.3	0.756	exon (NM_023326, exon 1 of 1)	268	NM_023326	107771	Mm.330057	NM_023326	ENSMUSG00000049086	2900002K07Rik|AW060705|Mycb	brain expressed myelocytomatosis oncogene	protein-coding
2410016O06Rik	chr12-256	chr12	85292206	85292462	+	8.98	0.59	exon (NM_023633, exon 1 of 1)	776	NM_023633	71952	Mm.251483	NM_023633	ENSMUSG00000046791	MAPJD|NO66	RIKEN cDNA 2410016O06 gene	protein-coding
Kcnq5	chr1-123	chr1	21951436	21951692	+	13.2	0.729	exon (NM_023872, exon 1 of 14)	459	NM_023872	226922	Mm.336519	NM_023872	ENSMUSG00000028033	7730402H11|9230107O05Rik|AA589396|D1Mgi1	potassium voltage-gated channel, subfamily Q, member 5	protein-coding
Cmtm3	chr8-474	chr8	106864584	106864840	+	8.66	0.794	exon (NM_024217, exon 1 of 5)	218	NM_024217	68119	Mm.390108	NM_024217	ENSMUSG00000031875	9430096L06Rik|AI413895|BNAS2|Cklfsf3	CKLF-like MARVEL transmembrane domain containing 3	protein-coding
E130308A19Rik	chr4-356	chr4	59623358	59623614	+	9.31	0.714	exon (NM_024255, exon 9 of 11)	-15597	NM_001015681	230259	Mm.45688	NM_153158	ENSMUSG00000045071	-	RIKEN cDNA E130308A19 gene	protein-coding
Sost	chr11-550	chr11	101825170	101825426	+	8.66	0.65	exon (NM_024449, exon 2 of 2)	3031	NM_024449	74499	Mm.265602	NM_024449	ENSMUSG00000001494	5430411E23Rik	sclerostin	protein-coding
Sys1	chr2-340	chr2	164286889	164287145	+	9.63	0.683	exon (NM_025575, exon 2 of 4)	546	NM_025575	66460	Mm.44218	NM_025575	ENSMUSG00000045503	2610042O14Rik|AI266964|C87389	SYS1 Golgi-localized integral membrane protein homolog (S. cerevisiae)	protein-coding
Nkapl	chr13-351	chr13	21560108	21560364	+	8.34	0.611	exon (NM_025719, exon 1 of 1)	134	NM_025719	66707	Mm.116869	NM_025719	ENSMUSG00000059395	4921504I05Rik	NFKB activating protein-like	protein-coding
Ankrd61	chr5-97	chr5	144654352	144654608	+	15.7	0.857	exon (NM_025732, exon 2 of 3)	1456	NM_025732	66729	Mm.439817	NM_025732	ENSMUSG00000029607	4921520G13Rik	ankyrin repeat domain 61	protein-coding
Tmem170	chr8-92	chr8	114393449	114393705	+	15.4	0.828	exon (NM_025781, exon 2 of 3)	6998	NM_025781	66817	Mm.345350	NM_025781	ENSMUSG00000031953	9030409E16Rik|AA403674|D8Bwg1414e|Tmem170a	transmembrane protein 170	protein-coding
Pgp	chr17-311	chr17	24607428	24607684	+	8.98	0.6	exon (NM_025954, exon 1 of 2)	138	NM_025954	67078	Mm.28541	NM_025954	ENSMUSG00000043445	1700012G19Rik|AI481330|AUM	phosphoglycolate phosphatase	protein-coding
Sft2d3	chr18-253	chr18	32070468	32070724	+	8.34	0.75	exon (NM_026006, exon 1 of 1)	961	NM_026006	67158	Mm.31537	NM_026006	ENSMUSG00000044982	2610206C24Rik|AI847965|AW046173	SFT2 domain containing 3	protein-coding
C1qtnf4	chr2-254	chr2	90729808	90730064	+	10.6	0.561	exon (NM_026161, exon 2 of 2)	3993	NM_026161	67445	Mm.258993	NM_026161	ENSMUSG00000040794	0710001E10Rik|9430004J15Rik|CTRP4	C1q and tumor necrosis factor related protein 4	protein-coding
Agpat2	chr2-139	chr2	26459552	26459808	+	12.8	0.641	exon (NM_026212, exon 1 of 6)	257	NM_026212	67512	Mm.24244	NM_026212	ENSMUSG00000026922	2510002J07Rik|AV000834|BSCL|BSCL1|LPAAB|LPAAT-beta	1-acylglycerol-3-phosphate O-acyltransferase 2 (lysophosphatidic acid acyltransferase, beta)	protein-coding
Ppp1r14a	chr7-306	chr7	30074372	30074628	+	9.95	0.641	exon (NM_026731, exon 1 of 4)	161	NM_026731	68458	Mm.2343	NM_026731	ENSMUSG00000037166	1110001M11Rik|Cpi17	protein phosphatase 1, regulatory (inhibitor) subunit 14A	protein-coding
Col6a4	chr9-258	chr9	105946465	105946721	+	10.3	0.698	exon (NM_026763, exon 17 of 38)	52429	NM_026763	68553	Mm.28854	NM_026763	ENSMUSG00000032572	1110001D15Rik|AI413310|AU023415|Dvwa|EG235580|Vwa6	collagen, type VI, alpha 4	protein-coding
Cilp2	chr8-521	chr8	72405582	72405838	+	8.34	0.647	exon (NM_026818, exon 8 of 8)	5581	NM_026818	68709	Mm.334584	NM_026818	ENSMUSG00000044006	1110031K21Rik|AA407300|CLIP-2	cartilage intermediate layer protein 2	protein-coding
Ptms	chr6-50	chr6	124867461	124867717	+	18	0.639	exon (NM_026988, exon 1 of 5)	375	NM_026988	69202	Mm.142187	NM_026988	ENSMUSG00000030122	2610009E16Rik	parathymosin	protein-coding
Snx20	chr8-423	chr8	91151240	91151496	+	8.34	0.558	exon (NM_027840, exon 4 of 4)	8659	NM_027840	71607	Mm.270607	NM_027840	ENSMUSG00000031662	9130017C17Rik	sorting nexin 20	protein-coding
Spata20	chr11-449	chr11	94352508	94352764	+	8.98	0.658	exon (NM_027984, exon 10 of 10)	-6012	NM_144827	217116	Mm.156123	NM_144827	ENSMUSG00000020867	Tisp78	spermatogenesis associated 20	protein-coding
Klhl35	chr7-158	chr7	106616858	106617114	+	12.5	0.712	exon (NM_028145, exon 2 of 7)	2472	NM_028145	72184	Mm.153585	NM_028145	ENSMUSG00000035298	2810406K13Rik	kelch-like 35	protein-coding
Insl3	chr8-417	chr8	74217363	74217619	+	9.63	0.707	exon (NM_028189, exon 2 of 3)	4340	NM_013564	16336	Mm.476857	NM_013564	ENSMUSG00000079019	Rlf|Rlnl	insulin-like 3	protein-coding
Ccnt2	chr1-547	chr1	129699530	129699786	+	8.98	0.743	exon (NM_028399, exon 9 of 9)	28917	NM_028399	72949	Mm.268672	NM_028399		2900041I18Rik|C81304|CycT2|CycT2a|CycT2b	cyclin T2	protein-coding
Cenpv	chr11-331	chr11	62352260	62352516	+	10.6	0.604	exon (NM_028448, exon 1 of 5)	375	NM_028448	73139	Mm.390409	NM_028448	ENSMUSG00000018509	3110013H01Rik|AA671303|Prr6	centromere protein V	protein-coding
Rassf6	chr5-222	chr5	91037869	91038125	+	11.6	0.756	exon (NM_028478, exon 6 of 11)	31516	NM_028478	73246	Mm.30172	NM_028478	ENSMUSG00000029370	1600016B17Rik	Ras association (RalGDS/AF-6) domain family member 6	protein-coding
Rasip1	chr7-78	chr7	52884256	52884512	+	16.7	0.722	exon (NM_028544, exon 3 of 12)	1477	NM_028544	69903	Mm.181396	NM_028544	ENSMUSG00000044562	1110025D03Rik|2610025P08Rik|AI853551|Rain	Ras interacting protein 1	protein-coding
Micu2	chr14-291	chr14	58617870	58618126	+	7.7	0.771	exon (NM_028643, exon 1 of 12)	101	NM_028643	68514	Mm.26834	NM_028643	ENSMUSG00000021973	1110008L20Rik|4833427E09Rik|AU041871|Efha1|Smhs2	mitochondrial calcium uptake 2	protein-coding
Crct1	chr3-355	chr3	92818460	92818716	+	8.98	0.871	exon (NM_028798, exon 2 of 2)	1020	NM_028798	74175	Mm.35806	NM_028798	ENSMUSG00000027913	2300002G24Rik|AA589624|Nice-1	cysteine-rich C-terminal 1	protein-coding
Kbtbd13	chr9-294	chr9	65238998	65239254	+	9.95	0.636	exon (NM_028974, exon 1 of 1)	333	NM_028974	74492	Mm.159223	NM_028974	ENSMUSG00000054978	5430433E21Rik	kelch repeat and BTB (POZ) domain containing 13	protein-coding
Nans	chr4-97	chr4	46520049	46520305	+	17.3	0.769	exon (NM_029077, exon 6 of 6)	17976	NM_053179	94181	Mm.249349	NM_053179	ENSMUSG00000028334	4632418E04Rik|BB056474|Sas	N-acetylneuraminic acid synthase (sialic acid synthase)	protein-coding
Gns	chr10-395	chr10	120802136	120802392	+	8.66	0.718	exon (NM_029364, exon 1 of 14)	118	NM_029364	75612	Mm.207683	NM_029364	ENSMUSG00000034707	2610016K11Rik|AU042285|C87209|G6S|N28088	glucosamine (N-acetyl)-6-sulfatase	protein-coding
Tmem238	chr7-136	chr7	4740894	4741150	+	12.8	0.66	exon (NM_029384, exon 1 of 2)	140	NM_029384	664968	Mm.292837	NM_029384		2210411K11Rik	transmembrane protein 238	protein-coding
Ndfip2	chr14-233	chr14	105657955	105658211	+	9.31	0.811	exon (NM_029561, exon 1 of 8)	193	NM_029561	76273	Mm.290669	NM_029561	ENSMUSG00000053253	0710001O20Rik|2810436B12Rik|9130207N19Rik|N4wbp5a|mKIAA1165	Nedd4 family interacting protein 2	protein-coding
Fam101b	chr11-403	chr11	75840973	75841229	+	10.6	0.526	exon (NM_029658, exon 1 of 3)	183	NM_029658	76566	Mm.34131	NM_029658	ENSMUSG00000020846	1500005K14Rik|RefilinB|cfm	family with sequence similarity 101, member B	protein-coding
Hnrnpa0	chr13-335	chr13	58229015	58229271	+	9.31	0.651	exon (NM_029872, exon 1 of 1)	774	NM_029872	77134	Mm.490274	NM_029872	ENSMUSG00000007836	1110055B05Rik|3010025E17Rik|Hnrpa0|hnRNP A0	heterogeneous nuclear ribonucleoprotein A0	protein-coding
Wrnip1	chr13-146	chr13	32894147	32894403	+	11.2	0.593	exon (NM_030215, exon 1 of 7)	376	NM_030215	78903	Mm.286680	NM_030215	ENSMUSG00000021400	4833444L21Rik|WHIP|Wrnip	Werner helicase interacting protein 1	protein-coding
Ier5l	chr2-284	chr2	30329013	30329269	+	10.9	0.673	exon (NM_030244, exon 1 of 1)	578	NM_030244	72500	Mm.295464	NM_030244	ENSMUSG00000089762	2610524G09Rik	immediate early response 5-like	protein-coding
N4bp1	chr8-199	chr8	89408763	89409019	+	11.6	0.647	exon (NM_030563, exon 1 of 7)	266	NM_030563	80750	Mm.25117	NM_030563	ENSMUSG00000031652	AI481586|C81621	NEDD4 binding protein 1	protein-coding
Nbea	chr3-119	chr3	55986982	55987238	+	12.8	0.655	exon (NM_030595, exon 1 of 58)	513	NM_030595	26422	Mm.384353	NM_030595	ENSMUSG00000027799	Lyst2|mKIAA1544	neurobeachin	protein-coding
Nptxr	chr15-40	chr15	79634524	79634780	+	19.6	0.61	exon (NM_030689, exon 1 of 5)	487	NM_030689	73340	Mm.38438	NM_030689	ENSMUSG00000022421	1200009K17Rik|1700036C17Rik|5730406O18Rik|AI452369|AI785356|D15Bwg0580e|NPR|Npcd	neuronal pentraxin receptor	protein-coding
Il6	chr5-419	chr5	30339842	30340098	+	10.3	0.718	exon (NM_031168, exon 2 of 5)	269	NM_031168	16193	Mm.1019	NM_031168	ENSMUSG00000025746	Il-6	interleukin 6	protein-coding
Cecr6	chr6-276	chr6	120443204	120443460	+	8.66	0.634	exon (NM_033567, exon 1 of 1)	493	NM_033567	94047	Mm.23088	NM_033567	ENSMUSG00000094626	AW048664	cat eye syndrome chromosome region, candidate 6	protein-coding
Gpnmb	chr6-334	chr6	48993921	48994177	+	8.02	0.743	exon (NM_053110, exon 3 of 11)	7532	NM_053110	93695	Mm.302602	NM_053110	ENSMUSG00000029816	DC-HIL|Dchil|ipd	glycoprotein (transmembrane) nmb	protein-coding
Smarca5	chr8-419	chr8	83262812	83263068	+	8.98	0.65	exon (NM_053124, exon 1 of 24)	418	NM_053124	93762	Mm.246803	NM_053124		4933427E24Rik|D030040M08Rik|D330027N15Rik|MommeD4|Snf2h	SWI/SNF related, matrix associated, actin dependent regulator of chromatin, subfamily a, member 5	protein-coding
Celsr3	chr9-409	chr9	108734181	108734437	+	8.66	0.694	exon (NM_080437, exon 2 of 35)	5658	NM_080437	107934	Mm.39945	NM_080437	ENSMUSG00000023473	Fmi1|flamingo|mKIAA0812	cadherin, EGF LAG seven-pass G-type receptor 3 (flamingo homolog, Drosophila)	protein-coding
Snx18	chr13-116	chr13	114407893	114408149	+	13.8	0.782	exon (NM_130796, exon 1 of 2)	751	NM_130796	170625	Mm.33721	NM_130796	ENSMUSG00000042364	Snag1	sorting nexin 18	protein-coding
Abhd17c	chr7-294	chr7	91299990	91300246	+	10.3	0.638	exon (NM_133722, exon 1 of 3)	285	NM_133722	70178	Mm.23914	NM_133722	ENSMUSG00000038459	2210412D01Rik|AL023007|Fam108c|Fam108c1	abhydrolase domain containing 17C	protein-coding
Wwc2	chr8-283	chr8	49075360	49075616	+	10.3	0.683	exon (NM_133791, exon 1 of 23)	417	NM_133791	52357	Mm.235074	NM_133791		5330431C14Rik|AU022508|C85457|D8Ertd594e	WW, C2 and coiled-coil domain containing 2	protein-coding
Phlpp1	chr1-363	chr1	108069024	108069280	+	9.95	0.721	exon (NM_133821, exon 1 of 17)	706	NM_133821	98432	Mm.24115	NM_133821	ENSMUSG00000044340	AI836256|Phlpp|Plekhe1|SCOP|mKIAA0606	PH domain and leucine rich repeat protein phosphatase 1	protein-coding
Fbxo4	chr15-242	chr15	3929133	3929389	+	9.63	0.659	exon (NM_134099, exon 1 of 7)	312	NM_134099	106052	Mm.234191	NM_134099		1700096C12Rik|AI851261|AW494535|Fbx4	F-box protein 4	protein-coding
Tnfaip8	chr18-218	chr18	50213109	50213365	+	8.98	0.818	exon (NM_134131, exon 1 of 2)	301	NM_134131	106869	Mm.27740	NM_134131	ENSMUSG00000062210	AA987150|E130304C20Rik|ENSMUSG00000073567|Gg2-1|Gm10539|Nded|Ssc-2	tumor necrosis factor, alpha-induced protein 8	protein-coding
Galnt10	chr11-217	chr11	57458933	57459189	+	12.8	0.661	exon (NM_134189, exon 1 of 12)	117	NM_134189	171212	Mm.271670	NM_134189	ENSMUSG00000020520	AU018154|C330012K04Rik|GalNAc-T10|GalNAc-T9|Galnt9|ppGaNTase	UDP-N-acetyl-alpha-D-galactosamine:polypeptide N-acetylgalactosaminyltransferase 10	protein-coding
Csnk1d	chr11-224	chr11	120852149	120852405	+	11.9	0.649	exon (NM_139059, exon 1 of 9)	370	NM_139059	104318	Mm.216227	NM_027874	ENSMUSG00000025162	1200006A05Rik|AA409348|D930010H05Rik	casein kinase 1, delta	protein-coding
Btbd2	chr10-342	chr10	80118919	80119175	+	8.34	0.75	exon (NM_145361, exon 1 of 9)	769	NM_145361	208198	Mm.60720	NM_145361	ENSMUSG00000003344	2610037C03Rik|4930512K17Rik	BTB (POZ) domain containing 2	protein-coding
Mypop	chr7-431	chr7	19577397	19577653	+	8.02	0.647	exon (NM_145579, exon 2 of 3)	931	NM_145579	232934	Mm.440069	NM_145579	ENSMUSG00000048481	Myodysa|P42pop	Myb-related transcription factor, partner of profilin	protein-coding
Rgs9bp	chr7-307	chr7	36369760	36370016	+	8.98	0.581	exon (NM_145840, exon 1 of 1)	713	NM_145840	243923	Mm.222680	NM_145840	ENSMUSG00000056043	R9AP|Rgs9-1bp	regulator of G-protein signalling 9 binding protein	protein-coding
Tbc1d12	chr19-3	chr19	38911626	38911882	+	37.9	0.736	exon (NM_145952, exon 1 of 13)	685	NM_145952	209478	Mm.391153	NM_145952	ENSMUSG00000048720	BC033574	TBC1D12: TBC1 domain family, member 12	protein-coding
Slc25a25	chr2-247	chr2	32306602	32306858	+	10.9	0.714	exon (NM_146118, exon 1 of 11)	260	NM_146118	227731	Mm.37395	NM_146118	ENSMUSG00000026819	1110030N17Rik|MCSC|mKIAA1896	solute carrier family 25 (mitochondrial carrier, phosphate carrier), member 25	protein-coding
Btbd1	chr7-148	chr7	88973760	88974016	+	12.5	0.6	exon (NM_146193, exon 1 of 8)	429	NM_146193	83962	Mm.439893	NM_146193	ENSMUSG00000025103	1190005H08Rik	BTB (POZ) domain containing 1	protein-coding
E2f4	chr8-236	chr8	107822781	107823037	+	11.6	0.787	exon (NM_148952, exon 4 of 10)	1346	NM_148952	104394	Mm.34554	NM_148952	ENSMUSG00000014859	2010111M04Rik|AI427446	E2F transcription factor 4	protein-coding
Gprc6a	chr10-376	chr10	51336321	51336577	+	8.34	0.833	exon (NM_153071, exon 5 of 6)	14815	NM_153071	210198	Mm.221031	NM_153071	ENSMUSG00000019905	-	G protein-coupled receptor, family C, group 6, member A	protein-coding
Spg7	chr8-483	chr8	125589430	125589686	+	8.34	0.765	exon (NM_153176, exon 1 of 17)	150	NM_153176	234847	Mm.292075	NM_153176	ENSMUSG00000000738	AI452278|AU015315|Cmar|PGN	spastic paraplegia 7 homolog (human)	protein-coding
Kcng3	chr17-255	chr17	84030788	84031044	+	9.95	0.596	exon (NM_153512, exon 1 of 2)	319	NM_153512	225030	Mm.223506	NM_153512	ENSMUSG00000045053	KV6.3|Kv10.1a|Kv10.1b	potassium voltage-gated channel, subfamily G, member 3	protein-coding
2810021J22Rik	chr11-264	chr11	58693856	58694112	+	11.9	0.837	exon (NM_172403, exon 5 of 5)	13242	NM_172403	69944	Mm.32118	NM_172403		AI449137	RIKEN cDNA 2810021J22 gene	protein-coding
Prrt3	chr6-13	chr6	113444524	113444780	+	30.2	0.807	exon (NM_172487, exon 4 of 4)	7160	NM_172487	210673	Mm.133060	NM_172487	ENSMUSG00000045009	6330505P20|B230206N24Rik	proline-rich transmembrane protein 3	protein-coding
Arhgef19	chr4-576	chr4	140803870	140804126	+	8.02	0.711	exon (NM_172520, exon 7 of 17)	5199	NM_172520	213649	Mm.134460	NM_172520	ENSMUSG00000028919	6030432F23|6430573B13Rik|WGEF	Rho guanine nucleotide exchange factor (GEF) 19	protein-coding
Rufy1	chr11-574	chr11	50244170	50244426	+	7.7	0.765	exon (NM_172557, exon 1 of 18)	315	NM_172557	216724	Mm.390400	NM_172557	ENSMUSG00000020375	3000002E04Rik|Rabip4|ZFYVE12	RUN and FYVE domain containing 1	protein-coding
Lgr4	chr2-297	chr2	109758309	109758565	+	9.95	0.75	exon (NM_172671, exon 1 of 18)	633	NM_172671	107515	Mm.277351	NM_172671	ENSMUSG00000050199	9130225G07|A330106J01Rik|A930009A08Rik|Gpr48	leucine-rich repeat-containing G protein-coupled receptor 4	protein-coding
Ccdc34	chr2-431	chr2	109836590	109836846	+	8.98	0.771	exon (NM_172671, exon 5 of 18)	-21256	NM_026613	68201	Mm.181767	NM_026613	ENSMUSG00000027160	2810027O19Rik|4930522P10Rik|AI596202	coiled-coil domain containing 34	protein-coding
Fam63b	chr9-434	chr9	70504507	70504763	+	8.02	0.683	exon (NM_172772, exon 1 of 9)	346	NM_172772	235461	Mm.170855	NM_172772	ENSMUSG00000042444	AI465301|B230380D07Rik|mKIAA1164	family with sequence similarity 63, member B	protein-coding
Gm5	chr5-195	chr5	151268734	151268990	+	12.5	0.907	exon (NM_172887, exon 52 of 61)	35932	NR_024513	194292	Mm.300184	NR_024513		Gm1812	predicted gene 5	ncRNA
Nt5e	chr9-441	chr9	88274960	88275216	+	8.34	0.828	exon (NM_172926, exon 26 of 28)	52641	NM_011851	23959	Mm.244235	NM_011851	ENSMUSG00000032420	2210401F01Rik|AI447961|CD73|NT|Nt5|eNT	5' nucleotidase, ecto	protein-coding
Ankrd13b	chr11-498	chr11	77302909	77303165	+	8.98	0.676	exon (NM_172945, exon 1 of 16)	143	NM_172945	268445	Mm.39296	NM_172945	ENSMUSG00000037907	AW124583|B930093C12Rik	ankyrin repeat domain 13b	protein-coding
Cds1	chr5-540	chr5	102194369	102194625	+	8.02	0.649	exon (NM_173370, exon 1 of 13)	348	NM_173370	74596	Mm.46764	NM_173370	ENSMUSG00000029330	4833409J18Rik|AI314024|AW125888	CDP-diacylglycerol synthase 1	protein-coding
Xkr6	chr14-88	chr14	64225560	64225816	+	13.2	0.733	exon (NM_173393, exon 1 of 3)	321	NM_173393	219149	Mm.450437	NM_173393	ENSMUSG00000035067	BC024502|Xrg6	X Kell blood group precursor related family member 6 homolog	protein-coding
Rcc2	chr4-138	chr4	140258116	140258372	+	14.1	0.571	exon (NM_173867, exon 2 of 13)	856	NM_173867	108911	Mm.253	NM_173867	ENSMUSG00000040945	2610510H01Rik|2610529N02Rik|AA536646|AA675016|Td60|mKIAA1470	regulator of chromosome condensation 2	protein-coding
Nudcd1	chr15-18	chr15	44261034	44261290	+	26.6	0.719	exon (NM_175009, exon 2 of 5)	-1309	NM_001113554	67429	Mm.490404	NM_026149	ENSMUSG00000038736	4921532K09Rik|AA407246|AW260430|AW556235|CML66-L|Cml66	NudC domain containing 1	protein-coding
Nudcd1	chr15-23	chr15	44265322	44265578	+	25.4	0.687	exon (NM_175009, exon 4 of 5)	-5597	NM_001113554	67429	Mm.490404	NM_026149	ENSMUSG00000038736	4921532K09Rik|AA407246|AW260430|AW556235|CML66-L|Cml66	NudC domain containing 1	protein-coding
Tnks	chr8-369	chr8	36028358	36028614	+	8.98	0.718	exon (NM_175091, exon 1 of 27)	258	NM_175091	21951	Mm.88364	NM_175091	ENSMUSG00000031529	4930554K12Rik|AI662855|ARTD5|C86528|D130072O21Rik|TANK1|mTNKS1	tankyrase, TRF1-interacting ankyrin-related ADP-ribose polymerase	protein-coding
Zcchc3	chr2-540	chr2	152240053	152240309	+	8.02	0.658	exon (NM_175126, exon 1 of 1)	599	NM_175126	67917	Mm.391810	NM_175126	ENSMUSG00000074682	2810406K24Rik	zinc finger, CCHC domain containing 3	protein-coding
Ltc4s	chr11-572	chr11	50071813	50072069	+	8.34	0.821	exon (NM_175334, exon 5 of 5)	-19968	NM_008521	17001	Mm.245151	NM_008521	ENSMUSG00000020377	-	leukotriene C4 synthase	protein-coding
2700081O15Rik	chr19-86	chr19	7492263	7492519	+	9.63	0.582	exon (NM_175381, exon 1 of 5)	276	NM_175381	108899	Mm.386838	NM_175381	ENSMUSG00000053080	AI255177|AI848741|AW742297	RIKEN cDNA 2700081O15 gene	protein-coding
Hps6	chr19-172	chr19	46078008	46078264	+	8.66	0.625	exon (NM_176785, exon 1 of 1)	168	NM_176785	20170	Mm.101110	NM_176785	ENSMUSG00000074811	5330434M19Rik|BLOC2|ru	Hermansky-Pudlak syndrome 6	protein-coding
Apba1	chr19-112	chr19	23967558	23967814	+	9.63	0.635	exon (NM_177034, exon 2 of 13)	134320	NM_177034	319924	Mm.22879	NM_177034	ENSMUSG00000024897	6430513E09Rik|Lin-10|Mint|Mint1|Urop11|X11|X11alpha	amyloid beta (A4) precursor protein binding, family A, member 1	protein-coding
Hist1h3i	chr13-90	chr13	21874842	21875098	+	14.4	0.839	exon (NM_178207, exon 1 of 1)	296	NM_178207	319153	Mm.390558	NM_178207	ENSMUSG00000075032	H3-H	histone cluster 1, H3i	protein-coding
Tcfl5	chr2-151	chr2	180376716	180376972	+	13.2	0.632	exon (NM_178254, exon 1 of 6)	552	NM_178254	277353	Mm.473700	NM_178254	ENSMUSG00000038932	AV260129|Figlb	transcription factor-like 5 (basic helix-loop-helix)	protein-coding
Hmgxb3	chr18-163	chr18	61307014	61307270	+	9.95	0.821	exon (NM_178277, exon 12 of 20)	29561	NM_178277	106894	Mm.22574	NM_134134	ENSMUSG00000024622	2510002C16Rik|A630042L21Rik|AI413166|mKIAA0194	HMG box domain containing 3	protein-coding
Pxk	chr14-69	chr14	8930711	8930967	+	14.8	0.592	exon (NM_178279, exon 1 of 19)	112	NM_178279	218699	Mm.29515	NM_145458	ENSMUSG00000033885	C230080L11Rik|D14Ertd813e|MONaKA	PX domain containing serine/threonine kinase	protein-coding
Hes3	chr4-319	chr4	151657168	151657424	+	10.3	0.568	exon (NM_178406, exon 6 of 6)	8475	NM_008237	15207	Mm.3516	NM_008237	ENSMUSG00000028946	Hes-3|bHLHb43	hairy and enhancer of split 3 (Drosophila)	protein-coding
Arrdc1	chr2-263	chr2	24790521	24790777	+	11.6	0.822	exon (NM_178408, exon 1 of 8)	152	NM_178408	215705	Mm.45275	NM_178408	ENSMUSG00000026972	AI957342|BC004091	arrestin domain containing 1	protein-coding
Tmem30b	chr12-209	chr12	74646784	74647040	+	9.63	0.66	exon (NM_178715, exon 1 of 1)	470	NM_178715	238257	Mm.251196	NM_178715	ENSMUSG00000034435	9130011B11Rik	transmembrane protein 30B	protein-coding
Irf2bp1	chr7-80	chr7	19589843	19590099	+	16.4	0.645	exon (NM_178757, exon 1 of 1)	557	NM_178757	272359	Mm.274237	NM_178757	ENSMUSG00000044030	6330414O09Rik|C530033F24	interferon regulatory factor 2 binding protein 1	protein-coding
Bcorl1	chrX-90	chrX	45746300	45746556	+	8.34	0.833	exon (NM_178782, exon 12 of 15)	51893	NM_178782	320376	Mm.210146	NM_178782	ENSMUSG00000036959	6720425J07Rik|B930011H20Rik	BCL6 co-repressor-like 1	protein-coding
Ube2q2	chr9-366	chr9	54997491	54997747	+	8.98	0.622	exon (NM_180600, exon 1 of 13)	443	NM_180600	109161	Mm.207894	NM_180600	ENSMUSG00000032307	3010021M21Rik	ubiquitin-conjugating enzyme E2Q (putative) 2	protein-coding
Rltpr	chr8-536	chr8	108205278	108205534	+	8.34	0.719	exon (NM_181322, exon 12 of 12)	-9400	NM_001033320	234695	Mm.471640	NM_001033320	ENSMUSG00000050357	CG1399-PB|D130029J02Rik|Gm585	RGD motif, leucine rich repeats, tropomodulin domain and proline-rich containing	protein-coding
Rltpr	chr8-287	chr8	108187769	108188025	+	9.63	0.698	exon (NM_181322, exon 3 of 12)	-26909	NM_001033320	234695	Mm.471640	NM_001033320	ENSMUSG00000050357	CG1399-PB|D130029J02Rik|Gm585	RGD motif, leucine rich repeats, tropomodulin domain and proline-rich containing	protein-coding
Gm15800	chr5-402	chr5	121670355	121670611	+	8.66	0.61	exon (NM_181421, exon 1 of 76)	255	NM_181421	269700	Mm.184589	NM_181421	ENSMUSG00000042744	A130010L24|AU042671|BC019639|EG545802|OTTMUSG00000026283|mKIAA0614	predicted gene 15800	protein-coding
Itpkc	chr7-390	chr7	28013256	28013512	+	8.02	0.585	exon (NM_181593, exon 1 of 7)	232	NM_181593	233011	Mm.30963	NM_181593	ENSMUSG00000003752	9130023N17Rik	inositol 1,4,5-trisphosphate 3-kinase C	protein-coding
Inpp5a	chr7-260	chr7	146575227	146575483	+	11.2	0.739	exon (NM_183144, exon 1 of 16)	347	NM_001127363	212111	Mm.28308	NM_183144	ENSMUSG00000025477	-	inositol polyphosphate-5-phosphatase A	protein-coding
Zfp598	chr17-244	chr17	24806736	24806992	+	9.63	0.578	exon (NM_183149, exon 1 of 12)	167	NM_183149	213753	Mm.219581	NM_183149	ENSMUSG00000041130	BC023040|Ntrap|Znf598	zinc finger protein 598	protein-coding
Marveld1	chr19-107	chr19	42222412	42222668	+	10.6	0.604	exon (NM_183195, exon 1 of 2)	661	NM_183195	277010	Mm.206250	NM_183195	ENSMUSG00000044345	AI504298|Mrvldc1	MARVEL (membrane-associating) domain containing 1	protein-coding
Arhgap27	chr11-509	chr11	103221926	103222182	+	8.02	0.625	exon (NM_183288, exon 3 of 3)	2952	NM_183288	544817	Mm.259113	NM_133715	ENSMUSG00000034255	2310069I04Rik|5730442P18Rik|Gm21552|Sh3d20	Rho GTPase activating protein 27	protein-coding
Pde4a	chr9-282	chr9	20970412	20970668	+	12.2	0.686	exon (NM_183408, exon 1 of 15)	382	NM_183408	18577	Mm.191749	NM_019798	ENSMUSG00000032177	D9Ertd60e|Dpde2	phosphodiesterase 4A, cAMP specific	protein-coding
Ntf5	chr7-437	chr7	52670971	52671227	+	8.02	0.629	exon (NM_198190, exon 3 of 3)	2034	NM_198190	78405	Mm.20344	NM_198190	ENSMUSG00000074121	2900040K06Rik|AI462899|NT-4|NT4|NT4/5|Ntf-5|Ntf4	neurotrophin 5	protein-coding
Tomm6os	chr17-183	chr17	47809409	47809665	+	10.9	0.688	exon (NM_198421, exon 3 of 7)	-15022	NR_045945	100415787	Mm.392206	NR_045945	ENSMUSG00000084880	Gm14872|OTTMUSG00000018355|Prickle4os	translocase of outer mitochondrial membrane 6, opposite strand	ncRNA
Mex3d	chr10-92	chr10	79849774	79850030	+	14.1	0.559	exon (NM_198615, exon 1 of 2)	494	NM_198615	237400	Mm.268389	NM_198615	ENSMUSG00000048696	BC059858|Rkhd1	mex3 homolog D (C. elegans)	protein-coding
Foxk1	chr5-229	chr5	142877484	142877740	+	10.9	0.68	exon (NM_199068, exon 1 of 9)	161	NM_199068	17425	Mm.24214	NM_010812	ENSMUSG00000056493	A630048H08Rik|AI463295|ENSMUSG00000075577|Gm10868|Mnf	forkhead box K1	protein-coding
Wtip	chr7-49	chr7	34917886	34918142	+	19.6	0.704	exon (NM_207212, exon 1 of 8)	273	NM_207212	101543	Mm.422738	NM_207212	ENSMUSG00000036459	-	WT1-interacting protein	protein-coding
Jmjd1c	chr10-224	chr10	66686768	66687024	+	10.6	0.865	exon (NM_207221, exon 9 of 26)	38398	NM_001242396	108829	Mm.23846	NM_207221	ENSMUSG00000037876	5430433L24Rik|D630035I23Rik|Jmjdic|TRIP8	jumonji domain containing 1C	protein-coding
Ccnl2	chr4-320	chr4	155186610	155186866	+	10.3	0.689	exon (NM_207678, exon 1 of 11)	140	NM_207678	56036	Mm.23492	NM_018856	ENSMUSG00000029068	1700010A01Rik|1810019L15Rik|2010319M22Rik|AA409936|AW261738|Ania-6b|HCLA-150|Pcee|SB138	cyclin L2	protein-coding
Srpx	chrX-98	chrX	9729559	9729815	+	8.34	0.833	MER54A|LTR|ERVL	-34900	NM_016911	51795	Mm.1927	NM_016911	ENSMUSG00000090084	drs|drs-1|drs-2|mDRS-1|mDRS-2	sushi-repeat-containing protein	protein-coding
Sncaip	chr18-191	chr18	52892515	52892771	+	10.3	0.786	RMER19C|LTR|ERVK	-34822	NM_026408	67847	Mm.292168	NM_026408	ENSMUSG00000024534	2810407O15Rik|4933427B05Rik|BB104594|SYPH1	synuclein, alpha interacting protein (synphilin)	protein-coding
Cd93	chr2-191	chr2	148303951	148304207	+	11.2	0.647	Intergenic	-34808	NM_010740	17064	Mm.681	NM_010740	ENSMUSG00000027435	6030404G09Rik|AA145088|AA4.1|AW555904|C1qr1|C1qrp|Ly68	CD93 antigen	protein-coding
Map3k13	chr16-253	chr16	21857335	21857591	+	8.66	0.686	Intergenic	-34579	NM_172821	71751	Mm.420837	NM_172821	ENSMUSG00000033618	C130026N12Rik|LZK	mitogen-activated protein kinase kinase kinase 13	protein-coding
B4galt5	chr2-276	chr2	167209128	167209384	+	8.98	0.717	Intergenic	-34578	NM_019835	56336	Mm.200886	NM_019835	ENSMUSG00000017929	9430078I07Rik|AW049941|AW539721	UDP-Gal:betaGlcNAc beta 1,4-galactosyltransferase, polypeptide 5	protein-coding
Pim1	chr17-351	chr17	29593547	29593803	+	8.34	0.839	RCHARR1|DNA|MER1_type	-34315	NM_008842	18712	Mm.405293	NM_008842		Pim-1	proviral integration site 1	protein-coding
Bcas1os2	chr2-343	chr2	170147439	170147695	+	8.34	0.588	Intergenic	-34294	NR_040610	73303	Mm.443297	NR_040610	ENSMUSG00000086999	1700040N02Rik	breast carcinoma amplified sequence 1, opposite strand 2	ncRNA
Itsn2	chr12-135	chr12	4565447	4565703	+	10.9	0.667	Intergenic	-34239	NM_001198968	20403	Mm.341204	NM_011365	ENSMUSG00000020640	AI327390|Ese2|Sh3d1B|Sh3p18|mKIAA1256	intersectin 2	protein-coding
Mat2a	chr6-284	chr6	72423607	72423863	+	9.31	0.737	Intergenic	-34183	NM_145569	232087	Mm.29815	NM_145569	ENSMUSG00000053907	D630045P18Rik	methionine adenosyltransferase II, alpha	protein-coding
4933433H22Rik	chr17-87	chr17	84443847	84444103	+	15.1	0.75	Intergenic	-34025	NR_045458	74473	Mm.399575	NR_045458		-	RIKEN cDNA 4933433H22 gene	ncRNA
1700012D14Rik	chr7-76	chr7	118300072	118300328	+	17.3	0.655	Intergenic	-34011	NR_015573	75479	Mm.381620	NR_015573		-	RIKEN cDNA 1700012D14 gene	ncRNA
4930545H06Rik	chr10-80	chr10	67817577	67817833	+	16.7	0.895	Intergenic	-33815	NR_045357	75148	Mm.23505	NR_045357		-	RIKEN cDNA 4930545H06 gene	ncRNA
Zfp710	chr7-157	chr7	87135782	87136038	+	15.1	0.885	RMER5|LTR|ERV1	-33790	NM_001145999	209225	Mm.290925	NM_175433	ENSMUSG00000048897	5430400N05Rik|9830165K13|AI324798|Znf710	zinc finger protein 710	protein-coding
3930402G23Rik	chr8-257	chr8	10962084	10962340	+	10.6	0.8	L3|LINE|CR1	-33755	NR_030715	665306	Mm.358758	NR_030715	ENSMUSG00000038917	-	RIKEN cDNA 3930402G23 gene	ncRNA
Tigit	chr16-74	chr16	43697897	43698153	+	13.2	0.784	B3A|SINE|B2	-33728	NM_001146325	100043314	Mm.390896	NM_001146325	ENSMUSG00000071552	ENSMUSG00000071552|Vstm3	T cell immunoreceptor with Ig and ITIM domains	protein-coding
Rasl11b	chr5-64	chr5	74557625	74557881	+	16.7	0.794	Intergenic	-33598	NM_026878	68939	Mm.293316	NM_026878	ENSMUSG00000049907	1190017B18Rik	RAS-like, family 11, member B	protein-coding
Mir6420	chr17-361	chr17	64756529	64756785	+	8.34	0.59	Intergenic	-33489	NR_105848	102465228		NR_105848	miRBase:MI0021958	mmu-mir-6420	microRNA mir-6420	ncRNA
Auts2	chr5-44	chr5	133051531	133051787	+	19.9	0.884	Intergenic	-33446	NM_177047	319974	Mm.409595	NM_177047		2700063G02Rik|A730011F23Rik|D830032G16Rik	autism susceptibility candidate 2	protein-coding
Slc22a29	chr19-1	chr19	8326620	8326876	+	85.7	0.953	LSU-rRNA_Hsa|rRNA|rRNA	-33419	NM_172776	236293	Mm.440581	NM_172776	ENSMUSG00000075044	D630002G06Rik	solute carrier family 22. member 29	protein-coding
Hyi	chr4-452	chr4	117999116	117999372	+	8.98	0.75	L1M4|LINE|L1	-33360	NR_003946	68180	Mm.193212	NM_026601	ENSMUSG00000006395	2700033B16Rik|6430559E15Rik|HT036	hydroxypyruvate isomerase homolog (E. coli)	protein-coding
Nedd9	chr13-156	chr13	41615910	41616166	+	11.9	0.727	Intergenic	-33309	NM_001111324	18003	Mm.288980	NM_017464	ENSMUSG00000021365	Cas-L|CasL|HEF1|MEF1|Nedd-9|p105	neural precursor cell expressed, developmentally down-regulated gene 9	protein-coding
Cd44	chr2-428	chr2	102775002	102775258	+	9.63	0.829	Intergenic	-33308	NM_001177785	12505	Mm.423621	NM_009851	ENSMUSG00000005087	AU023126|AW121933|AW146109|HERMES|Ly-24|Pgp-1	CD44 antigen	protein-coding
Rbpj	chr5-369	chr5	53913705	53913961	+	9.63	0.683	ORR1E|LTR|MaLR	-33185	NM_001080928	19664	Mm.209292	NM_009035	ENSMUSG00000039191	AI843960|CBF1|Igkjrb|Igkrsbp|RBP-J|RBP-J kappa|RBPjk|Rbpsuh	recombination signal binding protein for immunoglobulin kappa J region	protein-coding
Ebf2	chr14-171	chr14	67818831	67819087	+	10.9	0.838	Intergenic	-33170	NM_010095	13592	Mm.319947	NM_010095	ENSMUSG00000022053	D14Ggc1e|EBF-2|Mmot1|O/E-3|OE-3	early B cell factor 2	protein-coding
Fabp4	chr3-210	chr3	10241535	10241791	+	10.6	0.846	Intergenic	-33087	NM_024406	11770	Mm.582	NM_024406	ENSMUSG00000062515	422/aP2|ALBP/Ap2|Ap2|Lbpl	fatty acid binding protein 4, adipocyte	protein-coding
Mirlet7bhg	chr15-368	chr15	85501042	85501298	+	8.66	0.667	CpG	-33033	NR_110483	102800312	Mm.33117	NR_110483		linc-Ppara	MIRLET7B host gene (non-protein coding)	ncRNA
Hs6st2	chrX-92	chrX	49067516	49067772	+	8.66	0.595	Intergenic	-32865	NM_001290467	50786	Mm.252561	NM_015819	ENSMUSG00000062184	6OST2	heparan sulfate 6-O-sulfotransferase 2	protein-coding
1700036G14Rik	chr3-121	chr3	85088484	85088740	+	12.2	0.755	B3|SINE|B2	-32829	NR_040542	73283	Mm.489084	NR_040542		-	RIKEN cDNA 1700036G14 gene	ncRNA
Otud4	chr8-234	chr8	82130777	82131033	+	11.9	0.702	Intergenic	-32670	NM_001256033	73945	Mm.34348	NM_001081164	ENSMUSG00000036990	4930431L18Rik|AI449692|D8Ertd69e|mKIAA1046	OTU domain containing 4	protein-coding
Mcf2l	chr8-107	chr8	12883120	12883376	+	13.8	0.796	Intergenic	-32645	NM_178076	17207	Mm.334413	NM_178076	ENSMUSG00000031442	C130040G20Rik|Dbs|Ost|mKIAA0362	mcf.2 transforming sequence-like	protein-coding
Sp3	chr2-14	chr2	72850827	72851083	+	57.4	0.952	LSU-rRNA_Hsa|rRNA|rRNA	-32452	NM_001018042	20687	Mm.124328	NM_011450	ENSMUSG00000027109	D130027J01Rik	trans-acting transcription factor 3	protein-coding
Kazn	chr4-578	chr4	141827611	141827867	+	8.02	0.59	Intergenic	-32423	NM_001109685	71529	Mm.255986	NM_144531	ENSMUSG00000040606	2310007B04Rik|9030409G11Rik|AI256607|AI666764|AW061099|Kaz|Kazrin	kazrin, periplakin interacting protein	protein-coding
Mreg	chr1-382	chr1	72291098	72291354	+	9.31	0.651	Intergenic	-32345	NM_001005423	381269	Mm.422636	NM_001005423	ENSMUSG00000039395	Gm974|Wdt2|dsu	melanoregulin	protein-coding
Trhr	chr15-388	chr15	43995242	43995498	+	8.02	0.788	(TC)n|Simple_repeat|Simple_repeat	-32311	NM_013696	22045	Mm.309350	NM_013696	ENSMUSG00000038760	TRH-R1	thyrotropin releasing hormone receptor	protein-coding
0610040F04Rik	chr6-319	chr6	108643006	108643262	+	8.66	0.686	Intergenic	-32206	NR_104577	75394	Mm.395061	NR_040757	ENSMUSG00000087341	-	RIKEN cDNA 0610040F04 gene	ncRNA
4833427F10Rik	chr17-319	chr17	35877176	35877432	+	9.63	0.73	B2_Mm2|SINE|B2	-32091	NR_045459	74601	Mm.410840	NR_045459	ENSMUSG00000092171	-	RIKEN cDNA 4833427F10 gene	ncRNA
A430107P09Rik	chr14-30	chr14	54253463	54253719	+	19.6	0.822	Intergenic	-32024	NM_001205242	100568452	Mm.213248	NM_001205242		Va10	RIKEN cDNA A430107P09 gene	protein-coding
Dnm3	chr1-91	chr1	164439859	164440115	+	16	0.814	Intergenic	-31822	NM_172646	103967	Mm.441620	NM_172646	ENSMUSG00000040265	9630020E24Rik|AW061159|B230343F03Rik|C530045C17|mKIAA0820	dynamin 3	protein-coding
Ppp1r21	chr17-336	chr17	88897528	88897784	+	8.66	0.833	Intergenic	-31808	NM_028658	73825	Mm.271817	NM_028658	ENSMUSG00000034709	1110018J12Rik|AI426045|AW550781|Ccdc128|Klraq1	protein phosphatase 1, regulatory subunit 21	protein-coding
Mex3c	chr18-126	chr18	73700648	73700904	+	11.9	0.814	Intergenic	-31583	NM_001039214	240396	Mm.24131	NM_001039214	ENSMUSG00000037253	A130001D14Rik|BC035207|BM-013|Rkhd2	mex3 homolog C (C. elegans)	protein-coding
Sema3a	chr5-505	chr5	13365146	13365402	+	8.34	0.676	Intergenic	-31510	NM_001243072	20346	Mm.372039	NM_009152	ENSMUSG00000028883	Hsema-I|SEMA1|SemD|Semad|coll-1	sema domain, immunoglobulin domain (Ig), short basic domain, secreted, (semaphorin) 3A	protein-coding
Plekhm3	chr1-433	chr1	65034766	65035022	+	8.66	0.744	MTD|LTR|MaLR	-31496	NM_001039493	241075	Mm.239534	NM_175509	ENSMUSG00000051344	9430067K14Rik|A230102O09Rik|AI449570|DAPR|Plekhm1l	pleckstrin homology domain containing, family M, member 3	protein-coding
Zfp706	chr15-125	chr15	36968488	36968744	+	12.5	0.848	Intergenic	-31459	NM_026521	68036	Mm.371631	NM_026521	ENSMUSG00000062397	3110006P09Rik|AA793007|AW536850|C77232|Znf706	zinc finger protein 706	protein-coding
Fam178a	chr19-32	chr19	44974025	44974281	+	15.7	0.754	Intergenic	-31456	NM_001081225	226151	Mm.212609	NM_172638	ENSMUSG00000036097	3632432H19|6030443O07Rik|AU014917	family with sequence similarity 178, member A	protein-coding
Creb3l1	chr2-269	chr2	91895640	91895896	+	10.3	0.711	CpG	-31441	NM_011957	26427	Mm.10353	NM_011957	ENSMUSG00000027230	Oasis	cAMP responsive element binding protein 3-like 1	protein-coding
Plekha1	chr7-2	chr7	137977881	137978137	+	118.4	0.984	LSU-rRNA_Hsa|rRNA|rRNA	-31415	NM_133942	101476	Mm.323554	NM_133942	ENSMUSG00000040268	AA960558|C920009D07Rik|TAPP1	pleckstrin homology domain containing, family A (phosphoinositide binding specific) member 1	protein-coding
Ehbp1	chr11-342	chr11	22218077	22218333	+	11.2	0.833	Intergenic	-31407	NM_001252515	216565	Mm.491265	NM_153078	ENSMUSG00000042302	AF424697|Flj21950|NACSIN	EH domain binding protein 1	protein-coding
Dpysl3	chr18-121	chr18	43629209	43629465	+	11.9	0.792	Intergenic	-31397	NM_001291455	22240	Mm.8180	NM_009468	ENSMUSG00000024501	CRMP-4|DRP-3|TUC4|ULIP-1|Ulip|Ulip1	dihydropyrimidinase-like 3	protein-coding
4930572O13Rik	chr14-147	chr14	25993988	25994244	+	11.6	0.829	Intergenic	-31389	NR_045718	75862	Mm.109191	NR_045718		-	RIKEN cDNA 4930572O13 gene	ncRNA
Usp44	chr10-82	chr10	93262821	93263077	+	15.1	0.78	Intergenic	-31351	NM_183199	327799	Mm.491598	NM_183199	ENSMUSG00000020020	E430004F17Rik	ubiquitin specific peptidase 44	protein-coding
Pim1	chr17-195	chr17	29596533	29596789	+	10.9	0.775	Intergenic	-31329	NM_008842	18712	Mm.405293	NM_008842		Pim-1	proviral integration site 1	protein-coding
Npas3	chr12-101	chr12	54318208	54318464	+	12.8	0.792	Intergenic	-31328	NM_013780	27386	Mm.247044	NM_013780	ENSMUSG00000021010	4930423H22Rik|bHLHe12	neuronal PAS domain protein 3	protein-coding
Ston1	chr17-91	chr17	88994445	88994701	+	14.1	0.827	Intergenic	-31322	NM_029858	77057	Mm.482203	NM_029858	ENSMUSG00000033855	4921524J06Rik|C86231|Salf|Sblf	stonin 1	protein-coding
Tnc	chr4-238	chr4	63739124	63739380	+	11.2	0.705	Intergenic	-31203	NM_011607	21923	Mm.980	NM_011607	ENSMUSG00000028364	AI528729|C130033P17Rik|Hxb|TN|TN-C|Ten|cytotactin|tenascin-C	tenascin C	protein-coding
Ccdc43	chr11-383	chr11	102589932	102590188	+	8.98	0.588	Intergenic	-31021	NM_025918	52715	Mm.277638	NM_025918	ENSMUSG00000020925	2610001E01Rik|D11Ertd707e	coiled-coil domain containing 43	protein-coding
4933427D06Rik	chr6-189	chr6	89014965	89015221	+	10.6	0.674	Intergenic	-31016	NM_175017	232217	Mm.281744	NM_175017	ENSMUSG00000055403	-	RIKEN cDNA 4933427D06 gene	protein-coding
Ube2ql1	chr13-411	chr13	69909609	69909865	+	8.02	0.758	MLT1C|LTR|MaLR	-30962	NM_001145162	76980	Mm.23960	NM_001145162	ENSMUSG00000052981	3110006E14Rik	ubiquitin-conjugating enzyme E2Q family-like 1	protein-coding
2001-03-01	chr8-232	chr8	68110864	68111120	+	12.2	0.729	URR1A|DNA|MER1_type	-30947	NM_001166372	72925	Mm.380457	NM_175188	ENSMUSG00000036469	2900024D24Rik|BB085186	membrane-associated ring finger (C3HC4) 1	protein-coding
Col15a1	chr4-275	chr4	47189942	47190198	+	10.6	0.75	Intergenic	-30814	NM_009928	12819	Mm.233547	NM_009928	ENSMUSG00000028339	-	collagen, type XV, alpha 1	protein-coding
Tnfsf18	chr1-565	chr1	163393871	163394127	+	8.02	0.737	Intergenic	-30789	NM_183391	240873	Mm.276823	NM_183391	ENSMUSG00000066755	Gitrl	tumor necrosis factor (ligand) superfamily, member 18	protein-coding
Pde8a	chr7-292	chr7	88327795	88328051	+	10.3	0.786	Intergenic	-30767	NM_008803	18584	Mm.371577	NM_008803		AI551852|Pde8	phosphodiesterase 8A	protein-coding
Agpat5	chr8-500	chr8	18815471	18815727	+	8.98	0.735	Intergenic	-30680	NM_026792	52123	Mm.24117	NM_026792		1110013A05Rik|D8Ertd319e	1-acylglycerol-3-phosphate O-acyltransferase 5 (lysophosphatidic acid acyltransferase, epsilon)	protein-coding
2700029M09Rik	chr8-231	chr8	63338472	63338728	+	11.2	0.854	Intergenic	-30648	NM_028299	72612	Mm.25263	NM_028299	ENSMUSG00000038005	C230006B22Rik	RIKEN cDNA 2700029M09 gene	protein-coding
Emilin3	chr2-145	chr2	160768526	160768782	+	14.1	0.898	MLT1A|LTR|MaLR	-30579	NM_001291145	280635	Mm.330747	NM_182840	ENSMUSG00000050700	1110013O17Rik|EMILIN-3|EMILIN-5|EMILIN-T|Emilin5	elastin microfibril interfacer 3	protein-coding
Pcgf5	chr19-151	chr19	36422871	36423127	+	8.98	0.73	CpG	-30558	NM_029508	76073	Mm.259180	NM_029508	ENSMUSG00000024805	0610009F02Rik|1110054A01Rik|5830406C17Rik|5830443C21Rik|9530023M17Rik|AI324127	polycomb group ring finger 5	protein-coding
Hs3st3b1	chr11-179	chr11	63766212	63766468	+	15.1	0.793	Intergenic	-30554	NM_018805	54710	Mm.274426	NM_018805	ENSMUSG00000070407	3-OST-3B|3OST3B1|3Ost3b|AU041882|AW536289|Hs3st3b|m3-OST-3B	heparan sulfate (glucosamine) 3-O-sulfotransferase 3B1	protein-coding
1700029N11Rik	chr13-275	chr13	44504459	44504715	+	9.95	0.732	Intergenic	-30509	NR_045489	69491	Mm.392410	NR_045489	ENSMUSG00000098144	-	RIKEN cDNA 1700029N11 gene	ncRNA
Furin	chr7-317	chr7	87580673	87580929	+	9.31	0.8	Intergenic	-30484	NM_001081454	18550	Mm.5241	NM_011046	ENSMUSG00000030530	9130404I01Rik|Fur|PACE|Pcsk3|SPC1	furin (paired basic amino acid cleaving enzyme)	protein-coding
Lbr	chr1-173	chr1	183802882	183803138	+	12.8	0.739	RSINE1|SINE|B4	-30478	NM_133815	98386	Mm.4538	NM_133815	ENSMUSG00000004880	AI505894|ic	lamin B receptor	protein-coding
Tmsb10	chr6-158	chr6	72939016	72939272	+	12.5	0.739	Intergenic	-30402	NM_001190327	19240	Mm.3532	NM_025284	ENSMUSG00000079523	Ptmb10|Tb10	thymosin, beta 10	protein-coding
Plod2	chr9-256	chr9	92406593	92406849	+	11.2	0.895	Intergenic	-30340	NM_001142916	26432	Mm.79983	NM_011961	ENSMUSG00000032374	D530025C14Rik|LH2|Plod-2	procollagen lysine, 2-oxoglutarate 5-dioxygenase 2	protein-coding
Slc38a2	chr15-258	chr15	96560336	96560592	+	9.63	0.816	MLT1H2|LTR|MaLR	-30335	NM_175121	67760	Mm.46754	NM_175121	ENSMUSG00000022462	5033402L14Rik|AI316867|ATA2|SAT2|mKIAA1382	solute carrier family 38, member 2	protein-coding
Tsku	chr7-214	chr7	105539914	105540170	+	11.2	0.767	MIRb|SINE|MIR	-30204	NM_001168539	244152	Mm.25317	NM_001024619	ENSMUSG00000049580	9530051K01Rik|E2ig4|Lrrc54|Tsk	tsukushi	protein-coding
Tshz3	chr7-8	chr7	37452875	37453131	+	41.1	0.906	Intergenic	-30134	NM_172298	243931	Mm.44141	NM_172298	ENSMUSG00000021217	A630038G13Rik|Tsh3|Zfp537|mKIAA1474|teashirt3	teashirt zinc finger family member 3	protein-coding
Adamts18	chr8-427	chr8	116402635	116402891	+	9.63	0.824	Intergenic	-30024	NM_172466	208936	Mm.167471	NM_172466	ENSMUSG00000053399	9630038L21|ADAMTS21|E130314N14Rik	a disintegrin-like and metallopeptidase (reprolysin type) with thrombospondin type 1 motif, 18	protein-coding
Apbb1ip	chr2-17	chr2	22599710	22599966	+	46.5	0.603	CpG	-30009	NM_019456	54519	Mm.14255	NM_019456	ENSMUSG00000026786	9930118P07Rik|Prp48	amyloid beta (A4) precursor protein-binding, family B, member 1 interacting protein	protein-coding
Tnc	chr4-39	chr4	63737762	63738018	+	24.4	0.786	Intergenic	-29841	NM_011607	21923	Mm.980	NM_011607	ENSMUSG00000028364	AI528729|C130033P17Rik|Hxb|TN|TN-C|Ten|cytotactin|tenascin-C	tenascin C	protein-coding
Klf2	chr8-218	chr8	74812995	74813251	+	11.6	0.837	Intergenic	-29838	NM_008452	16598	Mm.26938	NM_008452	ENSMUSG00000055148	Lklf	Kruppel-like factor 2 (lung)	protein-coding
Abhd2	chr7-291	chr7	86388214	86388470	+	10.3	0.795	MamRep1161|DNA|TcMar	-29810	NM_018811	54608	Mm.365490	NM_018811		2210009N18Rik|LABH2|Labh-2	abhydrolase domain containing 2	protein-coding
Clic4	chr4-367	chr4	134858238	134858494	+	8.98	0.829	Intergenic	-29691	NM_013885	29876	Mm.257765	NM_013885	ENSMUSG00000037242	D0Jmb3|TU-74|mc3s5|mtCLIC	chloride intracellular channel 4 (mitochondrial)	protein-coding
Mir5133	chr9-475	chr9	61999957	62000213	+	7.7	0.839	Intergenic	-29684	NR_039595	100628602		NR_039595	miRBase:MI0018045	mmu-mir-5133|mu-mir-5133	microRNA 5133	ncRNA
Wdr75	chr1-65	chr1	45822566	45822822	+	17.6	0.844	Intergenic	-29652	NM_028599	73674	Mm.270376	NM_028599	ENSMUSG00000025995	1300003A18Rik|2410118I19Rik|C77608	WD repeat domain 75	protein-coding
Wisp1	chr15-12	chr15	66693304	66693560	+	30.2	0.811	Intergenic	-29523	NM_018865	22402	Mm.10222	NM_018865	ENSMUSG00000005124	AW146261|CCN4|Elm1	WNT1 inducible signaling pathway protein 1	protein-coding
Mir193b	chr16-67	chr16	13419976	13420232	+	13.2	0.767	Intergenic	-29512	NR_030549	100124432		NR_030549	miRBase:MI0005484	Mir193|Mirn193b	microRNA 193b	ncRNA
Plekhm3	chr1-214	chr1	65032736	65032992	+	13.5	0.826	Intergenic	-29466	NM_001039493	241075	Mm.239534	NM_175509	ENSMUSG00000051344	9430067K14Rik|A230102O09Rik|AI449570|DAPR|Plekhm1l	pleckstrin homology domain containing, family M, member 3	protein-coding
Med10	chr13-52	chr13	69919234	69919490	+	18.6	0.726	Intergenic	-29398	NM_138596	28077	Mm.52583	NM_138596	ENSMUSG00000021598	AA959813|AI385605|C78613|D13Wsu50e	mediator complex subunit 10	protein-coding
Ppap2a	chr13-127	chr13	113561523	113561779	+	12.8	0.714	Intergenic	-29334	NM_008903	19012	Mm.317186	NM_008247	ENSMUSG00000021759	Hic53|Hpic53|LPP-1|LPP1|PAP-2a|PAP2-alpha|PAP2a|mPAP	phosphatidic acid phosphatase type 2A	protein-coding
Tulp1	chr17-260	chr17	28531128	28531384	+	8.66	0.6	L1M4|LINE|L1	-29168	NM_021478	22157	Mm.42102	NM_021478	ENSMUSG00000037446	Tulp1l	tubby like protein 1	protein-coding
Lox	chr18-148	chr18	52718515	52718771	+	10.3	0.623	Intergenic	-29122	NM_001286182	16948	Mm.172	NM_010728	ENSMUSG00000024529	AI893619|TSC-160|rrg	lysyl oxidase	protein-coding
Sla	chr15-214	chr15	66692304	66692560	+	9.95	0.659	Intergenic	-29041	NM_009192	20491	Mm.7601	NM_009192	ENSMUSG00000022372	Slap|Slap-1	src-like adaptor	protein-coding
E130006D01Rik	chr5-487	chr5	112219609	112219865	+	8.66	0.818	Intergenic	-28989	NR_045833	269683	Mm.136946	NM_207252	ENSMUSG00000085271	Gm16018|Gm681|OTTMUSG00000029083	RIKEN cDNA E130006D01 gene	ncRNA
Stxbp6	chr12-80	chr12	46204077	46204333	+	14.1	0.84	Intergenic	-28735	NM_144552	217517	Mm.285400	NM_144552	ENSMUSG00000046314	BC024598|C85317	syntaxin binding protein 6 (amisyn)	protein-coding
Ccl2	chr11-598	chr11	81820381	81820637	+	8.98	0.735	Intergenic	-28570	NM_011333	20296	Mm.290320	NM_011333	ENSMUSG00000035385	AI323594|HC11|JE|MCAF|MCP-1|MCP1|SMC-CF|Scya2|Sigje	chemokine (C-C motif) ligand 2	protein-coding
Kank4	chr4-493	chr4	98512585	98512841	+	8.34	0.781	Intergenic	-28485	NM_172872	242553	Mm.440211	NM_172872	ENSMUSG00000035407	AU021071|Ankrd38|BC060737|C130031J23	KN motif and ankyrin repeat domains 4	protein-coding
Mroh9	chr1-170	chr1	165043920	165044176	+	12.5	0.707	L2b|LINE|L2	-28247	NM_030071	78258	Mm.78368	NM_030071	ENSMUSG00000071890	4921528O07Rik|Armc11	maestro heat-like repeat family member 9	protein-coding
Notch1	chr2-13	chr2	26387427	26387683	+	43	0.843	Intergenic	-28213	NM_008714	18128	Mm.290610	NM_008714	ENSMUSG00000026923	9930111A19Rik|Mis6|N1|Tan1|lin-12	notch 1	protein-coding
Acot11	chr4-176	chr4	106500462	106500718	+	12.5	0.725	CpG	-28154	NM_025590	329910	Mm.222956	NM_025590	ENSMUSG00000034853	1110020M10Rik|2010309H15Rik|AW060409|BFIT|BFIT1|Thea|Them1|mKIAA0707	acyl-CoA thioesterase 11	protein-coding
Lum	chr10-434	chr10	96999882	97000138	+	8.34	0.806	Intergenic	-28125	NM_008524	17022	Mm.18888	NM_008524	ENSMUSG00000036446	Ldc|SLRR2D	lumican	protein-coding
Adra1d	chr2-300	chr2	131415991	131416247	+	10.3	0.667	Intergenic	-28098	NM_013460	11550	Mm.389380	NM_013460		Adra-1|Adra1|Adra1a|Gpcr8|Spr8|[a]1d|alpha1D-AR	adrenergic receptor, alpha 1d	protein-coding
4933402J15Rik	chr14-5	chr14	74727225	74727481	+	33.7	0.709	Tigger5|DNA|MER2_type	-27981	NR_046059	74425	Mm.399498	NR_046059		-	RIKEN cDNA 4933402J15 gene	ncRNA
Col6a2	chr10-337	chr10	76113844	76114100	+	8.98	0.658	Intergenic	-27823	NM_146007	12834	Mm.1949	NM_146007	ENSMUSG00000020241	Col6a-2	collagen, type VI, alpha 2	protein-coding
Usp3	chr9-108	chr9	66468409	66468665	+	16.7	0.739	Intergenic	-27750	NM_144937	235441	Mm.38976	NM_144937	ENSMUSG00000032376	AA409661|BC017156	ubiquitin specific peptidase 3	protein-coding
Igsf5	chr16-135	chr16	96555502	96555758	+	10.9	0.744	Intergenic	-27734	NM_001177887	72058	Mm.119714	NM_028078	ENSMUSG00000000159	2010003D20Rik|JCAM|Jam4	immunoglobulin superfamily, member 5	protein-coding
Spon1	chr7-297	chr7	120881654	120881910	+	9.95	0.786	Intergenic	-27730	NM_145584	233744	Mm.334160	NM_145584	ENSMUSG00000038156	AI666765|AW455831|BC020531|D330035F22Rik|FSP	spondin 1, (f-spondin) extracellular matrix protein	protein-coding
4933427D06Rik	chr6-385	chr6	89018344	89018600	+	8.34	0.667	Intergenic	-27637	NM_175017	232217	Mm.281744	NM_175017	ENSMUSG00000055403	-	RIKEN cDNA 4933427D06 gene	protein-coding
8030442B05Rik	chr2-180	chr2	11347468	11347724	+	12.2	0.72	Intergenic	-27469	NR_040615	77543	Mm.490670	NR_040615		-	RIKEN cDNA 8030442B05 gene	ncRNA
Gfra1	chr19-195	chr19	58557229	58557485	+	8.98	0.75	L2|LINE|L2	-27469	NM_010279	14585	Mm.88367	NM_010279	ENSMUSG00000025089	AU042498	glial cell line derived neurotrophic factor family receptor alpha 1	protein-coding
Gm19299	chr9-115	chr9	66953780	66954036	+	17	0.729	Intergenic	-27460	NR_045748	100502636	Mm.412607	NR_045748		-	predicted gene, 19299	ncRNA
Has2	chr15-179	chr15	56553412	56553668	+	11.2	0.717	Intergenic	-27439	NM_008216	15117	Mm.5148	NM_008216	ENSMUSG00000022367	-	hyaluronan synthase 2	protein-coding
Drd3	chr16-89	chr16	43734808	43735064	+	12.8	0.841	RLTR45|LTR|ERVK	-27419	NM_007877	13490	Mm.439735	NM_007877	ENSMUSG00000022705	D3R	dopamine receptor D3	protein-coding
Abca1	chr4-11	chr4	53200037	53200293	+	37.5	0.898	Intergenic	-27398	NM_013454	11303	Mm.277376	NM_013454	ENSMUSG00000015243	ABC-1|Abc1	ATP-binding cassette, sub-family A (ABC1), member 1	protein-coding
Hhat	chr1-174	chr1	194624683	194624939	+	13.2	0.714	Intergenic	-27398	NM_144881	226861	Mm.145857	NM_144881	ENSMUSG00000037375	2810432O22Rik|AI462858|AP-2CRE|Skn|Tg(TFAP2A-cre)1Will	hedgehog acyltransferase	protein-coding
Kcmf1	chr6-54	chr6	72876934	72877190	+	18.3	0.864	Intergenic	-27089	NM_019715	74287	Mm.29194	NM_019715	ENSMUSG00000055239	1700094M07Rik|Debt91|Pmcf	potassium channel modulatory factor 1	protein-coding
Sftpb	chr6-73	chr6	72227403	72227659	+	15.7	0.733	Intergenic	-27073	NM_147779	20388	Mm.46033	NM_147779	ENSMUSG00000056370	AI562151|SF-B|SP-B|Sftp-3|Sftp3	surfactant associated protein B	protein-coding
Spp1	chr5-544	chr5	104836933	104837189	+	7.38	0.871	Intergenic	-27069	NM_009263	20750	Mm.288474	NM_009263	ENSMUSG00000029304	2AR|Apl-1|BNSP|BSPI|Bsp|ETA-1|Eta|OP|Opn|Opnl|Ric|Spp-1	secreted phosphoprotein 1	protein-coding
Rps6ka2	chr17-32	chr17	7347304	7347560	+	24.7	0.93	Intergenic	-27032	NM_011299	20112	Mm.268383	NM_011299	ENSMUSG00000023809	90kDa|D17Wsu134e|Rps6ka-rs1|Rsk3|p90rsk|pp90rsk	ribosomal protein S6 kinase, polypeptide 2	protein-coding
Siah1a	chr8-310	chr8	89296782	89297038	+	9.31	0.604	L1MB8|LINE|L1	-27005	NM_009172	20437	Mm.324553	NM_009172	ENSMUSG00000036840	AA982064|AI853500|Sinh1a	seven in absentia 1A	protein-coding
Rybp	chr6-392	chr6	100264209	100264465	+	8.34	0.667	L1M2|LINE|L1	-26985	NM_019743	56353	Mm.321633	NM_019743	ENSMUSG00000072872	2410018J24Rik|DEDAF|YEAF1	RING1 and YY1 binding protein	protein-coding
Rasl11b	chr5-7	chr5	74564284	74564540	+	34.7	0.799	RSINE1|SINE|B4	-26939	NM_026878	68939	Mm.293316	NM_026878	ENSMUSG00000049907	1190017B18Rik	RAS-like, family 11, member B	protein-coding
A830080D01Rik	chrX-96	chrX	155943572	155943828	+	8.34	0.8	Intergenic	-26900	NM_001033472	382252	Mm.296254	NM_001033472	ENSMUSG00000044150	2310067E24Rik|Gm1146	RIKEN cDNA A830080D01 gene	protein-coding
Cdkn2aipnl	chr11-367	chr11	51754188	51754444	+	10.3	0.75	Intergenic	-26817	NM_029976	52626	Mm.289456	NM_029976	ENSMUSG00000020392	A430101B06Rik|AA409260|D11Ertd497e|MNCb-1520	CDKN2A interacting protein N-terminal like	protein-coding
Crb2	chr2-250	chr2	37604888	37605144	+	10.9	0.766	Intergenic	-26753	NM_001163566	241324	Mm.392369	NM_001163566	ENSMUSG00000035403	5930402A21|BC043114	crumbs homolog 2 (Drosophila)	protein-coding
Halr1	chr6-126	chr6	52026171	52026427	+	12.5	0.766	Intergenic	-26649	NR_110440	102635415	Mm.333063	NR_110440		Gm15055|Haunt|Linchoxa1|OTTMUSG00000018881|linc-Hoxa1	Hoxa adjacent long noncoding RNA 1	ncRNA
Pole4	chr6-286	chr6	82629330	82629586	+	8.98	0.848	B3|SINE|B2	-26599	NM_025882	66979	Mm.195753	NM_025882	ENSMUSG00000030042	2400007P05Rik|5830430F06Rik	polymerase (DNA-directed), epsilon 4 (p12 subunit)	protein-coding
Prr5	chr15-218	chr15	84484753	84485009	+	10.9	0.791	Intergenic	-26547	NM_146061	109270	Mm.291372	NM_146061	ENSMUSG00000036106	AU043908|Arhgap8|C030017C09Rik|C78947|Protor-1|Protor1	proline rich 5 (renal)	protein-coding
Ap1s3	chr1-105	chr1	79694749	79695005	+	14.4	0.807	MLT1F|LTR|MaLR	-26330	NM_183027	252903	Mm.32409	NM_183027	ENSMUSG00000054702	1190009B22|Jr2|[s]3A	adaptor-related protein complex AP-1, sigma 3	protein-coding
Adra1b	chr11-326	chr11	43740937	43741193	+	11.6	0.68	Intergenic	-26326	NM_001284381	11548	Mm.39086	NM_007416	ENSMUSG00000050541	[a]1b	adrenergic receptor, alpha 1b	protein-coding
Tnfrsf21	chr17-354	chr17	43127071	43127327	+	7.38	0.686	Intergenic	-26305	NM_178589	94185	Mm.200792	NM_178589	ENSMUSG00000023915	AA959878|DR6|R74815|TR7	tumor necrosis factor receptor superfamily, member 21	protein-coding
Gltscr1l	chr17-199	chr17	46994529	46994785	+	10.3	0.6	(CA)n|Simple_repeat|Simple_repeat	-26295	NM_001100452	210982	Mm.37642	NM_001100452	ENSMUSG00000036568	mKIAA0240	GLTSCR1-like	protein-coding
Mir193b	chr16-137	chr16	13423355	13423611	+	11.6	0.86	Intergenic	-26133	NR_030549	100124432		NR_030549	miRBase:MI0005484	Mir193|Mirn193b	microRNA 193b	ncRNA
Scd2	chr19-190	chr19	44341948	44342204	+	8.98	0.8	(TG)n|Simple_repeat|Simple_repeat	-26090	NM_009128	20250	Mm.487021	NM_009128	ENSMUSG00000025203	Scd-2|swty	stearoyl-Coenzyme A desaturase 2	protein-coding
Ggta1	chr2-96	chr2	35342845	35343101	+	17	0.879	Intergenic	-26028	NM_010283	14594	Mm.281124	NM_010283	ENSMUSG00000035778	AW108479|GALT|Gal|Ggta|Ggta-1|alpha3GalT	glycoprotein galactosyltransferase alpha 1, 3	protein-coding
Rps6ka2	chr17-17	chr17	7348315	7348571	+	33.7	0.865	Intergenic	-26021	NM_011299	20112	Mm.268383	NM_011299	ENSMUSG00000023809	90kDa|D17Wsu134e|Rps6ka-rs1|Rsk3|p90rsk|pp90rsk	ribosomal protein S6 kinase, polypeptide 2	protein-coding
Gsn	chr2-222	chr2	35085750	35086006	+	11.9	0.8	Intergenic	-26001	NM_001206368	227753	Mm.21109	NM_146120	ENSMUSG00000026879	ADF	gelsolin	protein-coding
Ndufb4	chr16-21	chr16	37680292	37680548	+	22.8	0.819	Intergenic	-25966	NM_026610	68194	Mm.379154	NM_026610		0610006N12Rik|1300010H20Rik	NADH dehydrogenase (ubiquinone) 1 beta subcomplex 4	protein-coding
Ubac2	chr14-302	chr14	122251771	122252027	+	8.34	0.875	Intergenic	-25929	NM_026861	68889	Mm.441151	NM_026861	ENSMUSG00000041765	1190008A14Rik|AW554959|Phgdhl1	ubiquitin associated domain containing 2	protein-coding
Dennd4a	chr9-154	chr9	64632815	64633071	+	15.7	0.875	Intergenic	-25875	NM_001162917	102442	Mm.222473	NM_176935	ENSMUSG00000053641	AI115600|AI851943|F730015K02Rik	DENN/MADD domain containing 4A	protein-coding
Dusp6	chr10-211	chr10	98699896	98700152	+	11.2	0.68	Intergenic	-25841	NM_026268	67603	Mm.1791	NM_026268	ENSMUSG00000019960	1300019I03Rik|MKP-3|MKP3|PYST1	dual specificity phosphatase 6	protein-coding
Mir29b-1	chr6-77	chr6	31038790	31039046	+	15.1	0.676	Intergenic	-25825	NR_029532	387223		NR_029532	miRBase:MI0000143	Mirn29b|Mirn29b-1	microRNA 29b-1	ncRNA
Dpysl3	chr18-139	chr18	43623566	43623822	+	11.2	0.767	Intergenic	-25754	NM_001291455	22240	Mm.8180	NM_009468	ENSMUSG00000024501	CRMP-4|DRP-3|TUC4|ULIP-1|Ulip|Ulip1	dihydropyrimidinase-like 3	protein-coding
Trim2	chr3-319	chr3	84134253	84134509	+	9.31	0.771	Intergenic	-25684	NM_001271726	80890	Mm.44876	NM_030706	ENSMUSG00000027993	mKIAA0517|narf	tripartite motif-containing 2	protein-coding
Mturn	chr6-30	chr6	54605833	54606089	+	20.5	0.819	Intergenic	-25657	NM_001289740	68235	Mm.233860	NM_026629	ENSMUSG00000038065	2410066E13Rik|AI448550|B230212L03Rik	maturin, neural progenitor differentiation regulator homolog (Xenopus)	protein-coding
Bptf	chr11-336	chr11	107018756	107019012	+	11.6	0.762	Intergenic	-25648	NM_176850	207165	Mm.343986	NM_176850	ENSMUSG00000040481	9430093H17Rik|Falz	bromodomain PHD finger transcription factor	protein-coding
Smad2	chr18-159	chr18	76375611	76375867	+	11.2	0.706	Intergenic	-25616	NM_010754	17126	Mm.152699	NM_010754		7120426M23Rik|Madh2|Madr2|Smad-2|mMad2	SMAD family member 2	protein-coding
Itpr2	chr6-362	chr6	146476207	146476463	+	8.34	0.706	Intergenic	-25590	NM_019923	16439	Mm.7800	NM_010586	ENSMUSG00000030287	AI649341|InsP3R-2|InsP3R-5|Ip3r2|Itpr5|insP3R2	inositol 1,4,5-triphosphate receptor 2	protein-coding
Mir8120	chr3-384	chr3	65437601	65437857	+	8.02	0.727	Intergenic	-25481	NR_106200	102465905		NR_106200	miRBase:MI0026052	mmu-mir-8120	microRNA mir-8120	ncRNA
Col6a2	chr10-205	chr10	76111478	76111734	+	11.2	0.632	Intergenic	-25457	NM_146007	12834	Mm.1949	NM_146007	ENSMUSG00000020241	Col6a-2	collagen, type VI, alpha 2	protein-coding
Atp2b4	chr1-553	chr1	135675649	135675905	+	8.66	0.735	Intergenic	-25453	NM_213616	381290	Mm.188617	NM_213616	ENSMUSG00000026463	Pmca4	ATPase, Ca++ transporting, plasma membrane 4	protein-coding
Rock2	chr12-178	chr12	16876239	16876495	+	10.6	0.805	Intergenic	-25417	NM_009072	19878	Mm.276024	NM_009072	ENSMUSG00000020580	B230113H15Rik|ROKalpha|Rho-kinase|Rock-II|Rock2m|mKIAA0619	Rho-associated coiled-coil containing protein kinase 2	protein-coding
Slc30a1	chr1-511	chr1	193705150	193705406	+	8.34	0.812	Intergenic	-25382	NM_009579	22782	Mm.9024	NM_009579	ENSMUSG00000037434	AI839647|C130040I11Rik|Znt1	solute carrier family 30 (zinc transporter), member 1	protein-coding
Rnf19b	chr4-308	chr4	128710057	128710313	+	10.3	0.667	Intergenic	-25330	NM_029219	75234	Mm.259672	NM_029219	ENSMUSG00000028793	4930534K13Rik|4930555L03Rik|Ibrdc3	ring finger protein 19B	protein-coding
Slc27a6	chr18-221	chr18	58690480	58690736	+	9.31	0.778	Intergenic	-25286	NM_001081072	225579	Mm.258517	NM_001081072	ENSMUSG00000024600	4732438L20Rik|FACVL2|FATP6|VLCS-H1	solute carrier family 27 (fatty acid transporter), member 6	protein-coding
2700029M09Rik	chr8-330	chr8	63343873	63344129	+	10.3	0.674	Intergenic	-25247	NM_028299	72612	Mm.25263	NM_028299	ENSMUSG00000038005	C230006B22Rik	RIKEN cDNA 2700029M09 gene	protein-coding
Medag	chr5-15	chr5	150189032	150189288	+	28.6	0.774	RSINE1|SINE|B4	-25221	NM_027519	70717	Mm.252139	NM_027519	ENSMUSG00000029659	6330406I15Rik|Awms3|MEDA-4|Meda4|mAWMS3	mesenteric estrogen dependent adipogenesis	protein-coding
Ndrg4	chr8-533	chr8	98201608	98201864	+	8.34	0.714	CpG	-25201	NM_145602	234593	Mm.29846	NM_145602	ENSMUSG00000036564	D8Bwg1337e|Ndr1-rs|Ndr4|R74996|SMAP-8	N-myc downstream regulated gene 4	protein-coding
Aqp2	chr15-336	chr15	99384171	99384427	+	8.98	0.765	ID4_|SINE|ID	-25188	NM_009699	11827	Mm.20206	NM_009699	ENSMUSG00000023013	AQP-CD|WCH-CD|cph|jpk	aquaporin 2	protein-coding
Hvcn1	chr5-77	chr5	122634472	122634728	+	17	0.869	Intergenic	-25138	NM_001042489	74096	Mm.28804	NM_028752	ENSMUSG00000064267	0610039P13Rik|AI450555|BTS|HV1|Vsop.|mVSOP	hydrogen voltage-gated channel 1	protein-coding
Zfand3	chr17-262	chr17	30116919	30117175	+	8.66	0.75	Intergenic	-24985	NM_148926	21769	Mm.220972	NM_148926	ENSMUSG00000044477	AW539211|TEG-27|Tex27	zinc finger, AN1-type domain 3	protein-coding
Prickle2	chr6-388	chr6	92681030	92681286	+	8.34	0.839	Intergenic	-24980	NM_001081146	243548	Mm.248820	NM_001081146	ENSMUSG00000030020	6230400G14Rik|6720451F06Rik|mpk2	prickle homolog 2 (Drosophila)	protein-coding
Psmd14	chr2-421	chr2	61524645	61524901	+	8.98	0.818	Intergenic	-24978	NM_021526	59029	Mm.218198	NM_021526	ENSMUSG00000026914	2610312C03Rik|3200001M20Rik|AA986732|Pad1|Poh1|rpm11	proteasome (prosome, macropain) 26S subunit, non-ATPase, 14	protein-coding
Tgif1	chr17-47	chr17	71227669	71227925	+	19.3	0.8	MLT1J|LTR|MaLR	-24925	NM_001164074	21815	Mm.101034	NM_009372	ENSMUSG00000047407	AA959811|AI462167|Tgif	TGFB-induced factor homeobox 1	protein-coding
Mreg	chr1-597	chr1	72283648	72283904	+	8.98	0.9	Intergenic	-24895	NM_001005423	381269	Mm.422636	NM_001005423	ENSMUSG00000039395	Gm974|Wdt2|dsu	melanoregulin	protein-coding
Cyr61	chr3-371	chr3	145337641	145337897	+	10.3	0.698	Intergenic	-24820	NM_010516	16007	Mm.1231	NM_010516	ENSMUSG00000028195	AI325051|CCN1|Igfbp10	cysteine rich protein 61	protein-coding
Smad7	chr18-158	chr18	75502074	75502330	+	10.9	0.614	CpG	-24817	NM_001042660	17131	Mm.34407	NM_008543	ENSMUSG00000025880	Madh7	SMAD family member 7	protein-coding
Runx3	chr4-366	chr4	134651647	134651903	+	9.63	0.784	Intergenic	-24785	NM_019732	12399	Mm.378894	NM_019732	ENSMUSG00000070691	AML2|Cbfa3|Pebp2a3	runt related transcription factor 3	protein-coding
5830418P13Rik	chr9-341	chr9	103300998	103301254	+	9.63	0.775	Intergenic	-24782	NR_040466	100529079	Mm.437003	NR_040466	ENSMUSG00000086236	-	RIKEN cDNA 5830418P13 gene	ncRNA
St3gal6	chr16-10	chr16	58548066	58548322	+	33.1	0.909	Intergenic	-24769	NM_018784	54613	Mm.212742	NM_018784	ENSMUSG00000022747	1700023B24Rik|AI930218|AW552396|Siat10|St3galVI	ST3 beta-galactoside alpha-2,3-sialyltransferase 6	protein-coding
Dennd2c	chr3-223	chr3	102906628	102906884	+	9.95	0.643	CpG	-24723	NM_177857	329727	Mm.293641	NM_177857	ENSMUSG00000007379	A930010I20Rik	DENN/MADD domain containing 2C	protein-coding
A330102I10Rik	chr13-388	chr13	29081461	29081717	+	9.63	0.806	Intergenic	-24694	NR_045077	77920	Mm.197051	NR_045073	ENSMUSG00000086363	-	RIKEN cDNA A330102I10 gene	ncRNA
Meox1	chr11-549	chr11	101780208	101780464	+	8.34	0.719	Intergenic	-24668	NM_010791	17285	Mm.3404	NM_010791	ENSMUSG00000001493	AI385561|D330041M02Rik|Mox-1|Mox1	mesenchyme homeobox 1	protein-coding
Iqca	chr1-441	chr1	92074510	92074766	+	7.7	0.771	Intergenic	-24662	NM_029122	74918	Mm.317517	NM_029122	ENSMUSG00000026301	4930465P12Rik|4930585L22Rik|BB288505|Iqca1	IQ motif containing with AAA domain	protein-coding
Gucy2d	chr7-343	chr7	105564194	105564450	+	8.66	0.714	Intergenic	-24604	NM_001130693	14918	Mm.389928	NM_001034890	ENSMUSG00000074003	-	guanylate cyclase 2d	protein-coding
Wnt7b	chr15-36	chr15	85436523	85436779	+	21.5	0.943	Intergenic	-24400	NM_009528	22422	Mm.306946	NM_009528	ENSMUSG00000022382	Wnt-7b	wingless-type MMTV integration site family, member 7B	protein-coding
Tanc1	chr2-183	chr2	59425648	59425904	+	11.6	0.702	MLT1I|LTR|MaLR	-24323	NM_198294	66860	Mm.27917	NM_198294	ENSMUSG00000035168	1200003E16Rik|Tanc|mKIAA1728	tetratricopeptide repeat, ankyrin repeat and coiled-coil containing 1	protein-coding
Palm2	chr4-200	chr4	57556678	57556934	+	10.9	0.76	Intergenic	-24314	NM_172868	242481	Mm.331630	NM_172868		53-H12|B130066I24|R75368|pEN70	paralemmin 2	protein-coding
Col5a1	chr2-316	chr2	27717585	27717841	+	11.9	0.792	Intergenic	-24232	NM_015734	12831	Mm.7281	NM_015734	ENSMUSG00000026837	AI413331	collagen, type V, alpha 1	protein-coding
Ptprd	chr4-544	chr4	77881832	77882088	+	8.34	0.862	Intergenic	-24161	NM_011211	19266	Mm.184021	NM_011211	ENSMUSG00000028399	1110002J03Rik|3000002J10Rik|B230219D21Rik|R-PTP-delta	protein tyrosine phosphatase, receptor type, D	protein-coding
Atp8b1	chr18-153	chr18	64844631	64844887	+	11.9	0.66	Intergenic	-24105	NM_001001488	54670	Mm.270043	NM_001001488	ENSMUSG00000039529	AI451886|FIC1|Ic	ATPase, class I, type 8B, member 1	protein-coding
Rad23b	chr4-164	chr4	55338786	55339042	+	13.5	0.804	B2_Mm2|SINE|B2	-24000	NM_009011	19359	Mm.196846	NM_009011	ENSMUSG00000028426	0610007D13Rik|AV001138|HR23B|mHR23B|p58	RAD23b homolog (S. cerevisiae)	protein-coding
Zfp541	chr7-155	chr7	16633219	16633475	+	12.5	0.764	Intergenic	-23944	NM_001099277	666528	Mm.290718	NM_001099277	ENSMUSG00000078796	EG666528|Znf541	zinc finger protein 541	protein-coding
Ror2	chr13-72	chr13	53405227	53405483	+	16	0.81	Intergenic	-23877	NM_013846	26564	Mm.342774	NM_013846	ENSMUSG00000021464	Ntrkr2|mRor2	receptor tyrosine kinase-like orphan receptor 2	protein-coding
Wisp1	chr15-69	chr15	66698971	66699227	+	16.4	0.873	Intergenic	-23856	NM_018865	22402	Mm.10222	NM_018865	ENSMUSG00000005124	AW146261|CCN4|Elm1	WNT1 inducible signaling pathway protein 1	protein-coding
Slc30a1	chr1-320	chr1	193706745	193707001	+	10.6	0.846	MamRep1879|DNA|hAT?	-23787	NM_009579	22782	Mm.9024	NM_009579	ENSMUSG00000037434	AI839647|C130040I11Rik|Znt1	solute carrier family 30 (zinc transporter), member 1	protein-coding
1700073E17Rik	chr6-163	chr6	145312342	145312598	+	11.2	0.837	Ricksha|DNA|MuDR	-23675	NR_003625	381827	Mm.179075	NM_001001987		-	ribosomal protein L7 pseudogene	pseudo
Ccl2	chr11-473	chr11	81825296	81825552	+	8.98	0.725	Intergenic	-23655	NM_011333	20296	Mm.290320	NM_011333	ENSMUSG00000035385	AI323594|HC11|JE|MCAF|MCP-1|MCP1|SMC-CF|Scya2|Sigje	chemokine (C-C motif) ligand 2	protein-coding
Dear1	chr3-163	chr3	84792979	84793235	+	11.2	0.86	Intergenic	-23605	NM_001040461	654362	Mm.466598	NM_001040461		Dear|Despr	dual endothelin 1/angiotensin II receptor 1	protein-coding
Fem1c	chr18-161	chr18	46709067	46709323	+	10.6	0.756	MTB|LTR|MaLR	-23570	NM_173423	240263	Mm.38249	NM_173423		2610312A07Rik|3632443A22Rik|AI646567	fem-1 homolog c (C.elegans)	protein-coding
F2rl1	chr13-37	chr13	96318632	96318888	+	20.5	0.57	Intergenic	-23565	NM_007974	14063	Mm.1614	NM_007974	ENSMUSG00000021678	Gpcr11|PAR-2|Par2	coagulation factor II (thrombin) receptor-like 1	protein-coding
Mical2	chr7-68	chr7	119345734	119345990	+	17.3	0.719	Intergenic	-23488	NM_177282	320878	Mm.52312	NM_177282	ENSMUSG00000038244	5330438E18Rik|9530064J02|MICAL-2|mKIAA0750	microtubule associated monooxygenase, calponin and LIM domain containing 2	protein-coding
Ndst1	chr18-151	chr18	60896370	60896626	+	10.3	0.571	Intergenic	-23455	NM_008306	15531	Mm.181862	NM_008306	ENSMUSG00000054008	1200015G06Rik|Hsst|NDST-1|b2b2230Clo	N-deacetylase/N-sulfotransferase (heparan glucosaminyl) 1	protein-coding
Gm20755	chr3-172	chr3	37774219	37774475	+	10.9	0.596	Intergenic	-23388	NR_040559	626410	Mm.389417	NR_040559		-	predicted gene, 20755	ncRNA
Iqca	chr1-540	chr1	92073231	92073487	+	8.34	0.684	Intergenic	-23383	NM_029122	74918	Mm.317517	NM_029122	ENSMUSG00000026301	4930465P12Rik|4930585L22Rik|BB288505|Iqca1	IQ motif containing with AAA domain	protein-coding
Fzd4	chr7-86	chr7	96529423	96529679	+	16.4	0.73	Intergenic	-23325	NM_008055	14366	Mm.86755	NM_008055	ENSMUSG00000049791	Fz4	frizzled homolog 4 (Drosophila)	protein-coding
2310007B03Rik	chr1-543	chr1	95080698	95080954	+	8.66	0.73	Intergenic	-23301	NM_172411	71874	Mm.158766	NM_172411	ENSMUSG00000034159	-	RIKEN cDNA 2310007B03 gene	protein-coding
Syde2	chr3-28	chr3	145627442	145627698	+	21.5	0.826	Intergenic	-23264	NM_001166064	214804	Mm.268854	NM_001166064	ENSMUSG00000036863	C430017H16Rik	synapse defective 1, Rho GTPase, homolog 2 (C. elegans)	protein-coding
Gucy2e	chr11-494	chr11	69073626	69073882	+	8.66	0.758	Intergenic	-23230	NM_008192	14919	Mm.291816	NM_008192	ENSMUSG00000020890	GC-E|GC1|ROS-GC1	guanylate cyclase 2e	protein-coding
Tha1	chr11-619	chr11	117757938	117758194	+	8.02	0.706	Intergenic	-23226	NM_027919	71776	Mm.3200	NM_027919	ENSMUSG00000017713	1300017K07Rik|GLY1	threonine aldolase 1	protein-coding
9130221F21Rik	chr6-127	chr6	72015519	72015775	+	13.2	0.812	Intergenic	-23125	NR_046180	330350	Mm.246787	NR_046180		9130221F21	RIKEN cDNA 9130221F21 gene	ncRNA
Xrcc6bp1	chr10-233	chr10	126361295	126361551	+	10.3	0.784	PB1|SINE|Alu	-22996	NM_026858	68876	Mm.276769	NM_026858	ENSMUSG00000025436	1110068E08Rik|2410012H02Rik	XRCC6 binding protein 1	protein-coding
Cldn16	chr16-152	chr16	26440134	26440390	+	10.9	0.756	Intergenic	-22959	NM_053241	114141	Mm.275205	NM_053241	ENSMUSG00000038148	PCLN1|claudin-16	claudin 16	protein-coding
Prss38	chr11-163	chr11	59211875	59212131	+	15.4	0.81	Intergenic	-22848	NM_001045521	216797	Mm.339586	NM_001045521	ENSMUSG00000049291	Gm249|Mpn2	protease, serine 38	protein-coding
Mical2	chr7-159	chr7	119346429	119346685	+	12.5	0.766	Intergenic	-22793	NM_177282	320878	Mm.52312	NM_177282	ENSMUSG00000038244	5330438E18Rik|9530064J02|MICAL-2|mKIAA0750	microtubule associated monooxygenase, calponin and LIM domain containing 2	protein-coding
Tnfsf11	chr14-53	chr14	78730498	78730754	+	16.7	0.73	Intergenic	-22776	NM_011613	21943	Mm.249221	NM_011613	ENSMUSG00000022015	Ly109l|ODF|OPG|OPGL|RANKL|Trance	tumor necrosis factor (ligand) superfamily, member 11	protein-coding
Srpk2	chr5-142	chr5	23145013	23145269	+	12.8	0.649	Intergenic	-22752	NM_009274	20817	Mm.288728	NM_009274	ENSMUSG00000062604	AW226533|AW492537|AW547358|Wbp6|mSRPK2	serine/arginine-rich protein specific kinase 2	protein-coding
Chst11	chr10-264	chr10	82425365	82425621	+	10.3	0.821	Intergenic	-22749	NM_021439	58250	Mm.360747	NM_021439	ENSMUSG00000034612	1110020P09Rik|C4ST|C4ST-1|C4ST1|C4s	carbohydrate sulfotransferase 11	protein-coding
Prrc2b	chr2-411	chr2	31983791	31984047	+	8.98	0.667	Intergenic	-22749	NM_001159634	227723	Mm.25504	NM_172661	ENSMUSG00000039262	5830434P21Rik|AI173903|Bat2l|Bat2l1|D430039P21|mKIAA0515	proline-rich coiled-coil 2B	protein-coding
Il21r	chr7-64	chr7	132724172	132724428	+	18	0.844	Intergenic	-22643	NM_021887	60504	Mm.155643	NM_021887	ENSMUSG00000030745	NILR	interleukin 21 receptor	protein-coding
Tmsb10	chr6-79	chr6	72931220	72931476	+	15.7	0.697	Intergenic	-22606	NM_001190327	19240	Mm.3532	NM_025284	ENSMUSG00000079523	Ptmb10|Tb10	thymosin, beta 10	protein-coding
Npl	chr1-185	chr1	155419299	155419555	+	12.5	0.72	Intergenic	-22583	NM_028749	74091	Mm.24887	NM_028749	ENSMUSG00000042684	0610033B02Rik	N-acetylneuraminate pyruvate lyase	protein-coding
Gpm6b	chrX-88	chrX	162654179	162654435	+	8.98	0.9	MER5B|DNA|MER1_type	-22568	NM_001177962	14758	Mm.222320	NM_023122	ENSMUSG00000031342	AI593561|Gpm6|M6B	glycoprotein m6b	protein-coding
Plek2	chr12-289	chr12	80030362	80030618	+	8.34	0.75	Intergenic	-22565	NM_013738	27260	Mm.103380	NM_013738	ENSMUSG00000021118	-	pleckstrin 2	protein-coding
BC017158	chr7-99	chr7	135463981	135464237	+	14.8	0.804	Intergenic	-22464	NM_145590	233913	Mm.220880	NM_145590	ENSMUSG00000030780	-	cDNA sequence BC017158	protein-coding
Rs1	chrX-100	chrX	157183376	157183632	+	8.02	0.758	Intergenic	-22441	NM_011302	20147	Mm.41982	NM_011302	ENSMUSG00000031293	Rs1h|Xlrs1|tmgc1	retinoschisis (X-linked, juvenile) 1 (human)	protein-coding
Ccdc80	chr16-103	chr16	45071598	45071854	+	12.8	0.778	Intergenic	-22440	NM_026439	67896	Mm.181074	NM_026439	ENSMUSG00000022665	2610001E17Rik|DRO1|Ssg1|Urb	coiled-coil domain containing 80	protein-coding
Irf2bp2	chr8-59	chr8	129139625	129139881	+	18.3	0.836	Intergenic	-22417	NM_001164598	270110	Mm.334918	NM_001164598	ENSMUSG00000051495	E130305N23Rik|IRF-2BP2	interferon regulatory factor 2 binding protein 2	protein-coding
Shank2	chr7-189	chr7	151338888	151339144	+	11.2	0.686	B4|SINE|B4	-22409	NM_001113373	210274	Mm.483624	NM_001081370	ENSMUSG00000037541	ProSAP1|mKIAA1022	SH3/ankyrin domain gene 2	protein-coding
Tox2	chr2-338	chr2	163028654	163028910	+	14.4	0.759	CpG	-22408	NM_001098799	269389	Mm.207709	NM_001098799	ENSMUSG00000074607	AI851523|AV026525|BI987407|Gcx1|RxHMG1	TOX high mobility group box family member 2	protein-coding
Rapgef2	chr3-263	chr3	78972071	78972327	+	9.95	0.773	B4A|SINE|B4	-22402	NM_001099624	76089	Mm.31220	NM_001099624	ENSMUSG00000062232	5830453M24Rik|CNRasGEF|Pdzgef1|RA-GEF-1|mKIAA0313|nRapGEP	Rap guanine nucleotide exchange factor (GEF) 2	protein-coding
4930544M13Rik	chr13-107	chr13	115374915	115375171	+	12.8	0.808	Intergenic	-22393	NR_045976	75161	Mm.50406	NM_175218	ENSMUSG00000051758	-	RIKEN cDNA 4930544M13 gene	ncRNA
Gsn	chr2-173	chr2	35089398	35089654	+	14.8	0.627	Intergenic	-22353	NM_001206368	227753	Mm.21109	NM_146120	ENSMUSG00000026879	ADF	gelsolin	protein-coding
Dusp1	chr17-129	chr17	26667568	26667824	+	12.2	0.642	Intergenic	-22279	NM_013642	19252	Mm.239041	NM_013642	ENSMUSG00000024190	3CH134|MKP1|Ptpn16|U19515|erp|mkp-1	dual specificity phosphatase 1	protein-coding
Mgp	chr6-360	chr6	136846435	136846691	+	8.66	0.839	Intergenic	-22237	NM_008597	17313	Mm.243085	NM_008597	ENSMUSG00000030218	Mglap	matrix Gla protein	protein-coding
Gm8883	chr1-192	chr1	71912327	71912583	+	11.9	0.68	Intergenic	-22231	NR_027659	667931	Mm.214128	NR_027658		EG667931|Gm554	predicted gene 8883	ncRNA
Etv4	chr11-231	chr11	101668701	101668957	+	13.5	0.754	L2b|LINE|L2	-22205	NM_008815	18612	Mm.5025	NM_008815	ENSMUSG00000017724	AW414408|Pea-3|Pea3	ets variant 4	protein-coding
Reg4	chr3-358	chr3	98003752	98004008	+	9.63	0.892	Intergenic	-22199	NM_026328	67709	Mm.46306	NM_026328	ENSMUSG00000027876	2010002L15Rik|GISP|RELP	regenerating islet-derived family, member 4	protein-coding
Usp24	chr4-169	chr4	105966518	105966774	+	12.5	0.909	ORR1D1|LTR|MaLR	-22172	NM_183225	329908	Mm.234544	NM_183225	ENSMUSG00000028514	2700066K03Rik|2810030C21Rik|AI414051|B130021E18|C79851	ubiquitin specific peptidase 24	protein-coding
5830416P10Rik	chr19-90	chr19	53561287	53561543	+	12.5	0.76	Intergenic	-22129	NR_028427	381232	Mm.248624	NR_028427	ENSMUSG00000097636	4833407H14Rik|5430437C04Rik|ENSMUSG00000074788|Gm10758	RIKEN cDNA 5830416P10 gene	ncRNA
Medag	chr5-63	chr5	150192206	150192462	+	18.9	0.786	Intergenic	-22047	NM_027519	70717	Mm.252139	NM_027519	ENSMUSG00000029659	6330406I15Rik|Awms3|MEDA-4|Meda4|mAWMS3	mesenteric estrogen dependent adipogenesis	protein-coding
4933430H16Rik	chr7-373	chr7	90141811	90142067	+	8.66	0.758	L1ME3B|LINE|L1	-22038	NR_045855	71285	Mm.76818	NR_045855		-	RIKEN cDNA 4933430H16 gene	ncRNA
Il21r	chr7-174	chr7	132724781	132725037	+	11.6	0.712	CpG	-22034	NM_021887	60504	Mm.155643	NM_021887	ENSMUSG00000030745	NILR	interleukin 21 receptor	protein-coding
Usp14	chr18-130	chr18	10052002	10052258	+	13.2	0.833	Intergenic	-21983	NM_001038589	59025	Mm.329277	NM_021522	ENSMUSG00000047879	2610005K12Rik|2610037B11Rik|AW107924|C78769|ax|nmf375	ubiquitin specific peptidase 14	protein-coding
Nedd4	chr9-436	chr9	72488063	72488319	+	7.06	0.676	Intergenic	-21963	NM_010890	17999	Mm.279923	NM_010890	ENSMUSG00000032216	AA959633|AL023035|AU019897|E430025J12Rik|Nedd4-1|Nedd4a|mKIAA0093	neural precursor cell expressed, developmentally down-regulated 4	protein-coding
Tbc1d7	chr13-8	chr13	43288637	43288893	+	70	0.76	Intergenic	-21895	NM_025935	67046	Mm.269213	NM_025935	ENSMUSG00000021368	2610009C09Rik	TBC1 domain family, member 7	protein-coding
Cdk17	chr10-66	chr10	92601612	92601868	+	16	0.794	(CA)n|Simple_repeat|Simple_repeat	-21881	NM_146239	237459	Mm.217404	NM_146239	ENSMUSG00000020015	6430598J10Rik|Pctk2	cyclin-dependent kinase 17	protein-coding
Tob1	chr11-166	chr11	94050905	94051161	+	15.4	0.754	Intergenic	-21735	NM_009427	22057	Mm.259673	NM_009427	ENSMUSG00000037573	Tob|Trob	transducer of ErbB-2.1	protein-coding
Pbp2	chr6-40	chr6	135281983	135282239	+	19.6	0.797	Intergenic	-21709	NM_029595	76400	Mm.293018	NM_029595		1700023A18Rik|AI326308|Pebp-2|Pebp2	phosphatidylethanolamine binding protein 2	protein-coding
Emp1	chr6-249	chr6	135291153	135291409	+	10.3	0.698	Intergenic	-21668	NM_001288628	13730	Mm.182785	NM_010128	ENSMUSG00000030208	I-8-09|TMP	epithelial membrane protein 1	protein-coding
Gm19277	chr15-50	chr15	85008060	85008316	+	31.1	0.97	LSU-rRNA_Hsa|rRNA|rRNA	-21626	NR_040360	100502602	Mm.390830	NR_040360		-	predicted gene, 19277	ncRNA
Capn8	chr1-84	chr1	184473401	184473657	+	15.7	0.81	Intergenic	-21609	NM_001145806	170725	Mm.189201	NM_130890	ENSMUSG00000038599	nCL-2|nCL-2'	calpain 8	protein-coding
Mir100	chr9-306	chr9	41317842	41318098	+	9.31	0.806	Intergenic	-21538	NR_029790	723892		NR_029790	miRBase:MI0000692	Mirn100|mmu-mir-100	microRNA 100	ncRNA
Ncald	chr15-267	chr15	37743590	37743846	+	9.63	0.737	RLTR21|LTR|ERVK	-21535	NM_134094	52589	Mm.283370	NM_134094	ENSMUSG00000051359	AI848120|D030020D09Rik|D15Ertd412e	neurocalcin delta	protein-coding
Mir30d	chr15-289	chr15	68194216	68194472	+	8.66	0.667	(CCGCG)n|Simple_repeat|Simple_repeat	-21493	NR_029718	387228		NR_029718	miRBase:MI0000549	Mirn30d|mmu-mir-30d	microRNA 30d	ncRNA
Prnp	chr2-126	chr2	131714053	131714309	+	14.8	0.885	Intergenic	-21483	NM_001278256	19122	Mm.648	NM_011170	ENSMUSG00000079037	AA960666|AI325101|CD230|PrP|PrP<C>|PrPC|PrPSc|Prn-i|Prn-p|Sinc|prP27-30|prP33-35C	prion protein	protein-coding
Thsd7b	chr1-403	chr1	131148271	131148527	+	9.63	0.69	Intergenic	-21482	NM_172485	210417	Mm.380518	NM_172485	ENSMUSG00000042581	1700074E13Rik|B930082A18|D130067I03Rik	thrombospondin, type I, domain containing 7B	protein-coding
Thumpd3	chr6-129	chr6	112974730	112974986	+	14.8	0.804	MLT2B4|LTR|ERVL	-21463	NM_008188	14911	Mm.781	NM_008188	ENSMUSG00000030264	AW556087|Gt(ROSA)26asSor|Gtrosa26as	THUMP domain containing 3	protein-coding
Cbfa2t3	chr8-3	chr8	125244303	125244559	+	52.3	0.89	Intergenic	-21422	NM_009824	12398	Mm.194339	NM_009824	ENSMUSG00000006362	A630044F12Rik|AI465270|AW229127|Cbfa2t3h|ETO-2|Eto2|MTGR2	core-binding factor, runt domain, alpha subunit 2, translocated to, 3 (human)	protein-coding
Dusp1	chr17-122	chr17	26666637	26666893	+	12.5	0.755	Intergenic	-21348	NM_013642	19252	Mm.239041	NM_013642	ENSMUSG00000024190	3CH134|MKP1|Ptpn16|U19515|erp|mkp-1	dual specificity phosphatase 1	protein-coding
Sema4b	chr7-132	chr7	87310362	87310618	+	12.8	0.722	PB1D7|SINE|Alu	-21237	NM_013659	20352	Mm.275909	NM_013659	ENSMUSG00000030539	SemC|Semac|mKIAA1745	sema domain, immunoglobulin domain (Ig), transmembrane domain (TM) and short cytoplasmic domain, (semaphorin) 4B	protein-coding
Zfp618	chr4-324	chr4	62605254	62605510	+	10.3	0.833	RMER1A|Other|Other	-21226	NM_028326	72701	Mm.26479	NM_028326	ENSMUSG00000028358	2810031P15Rik|2810040O04Rik|AI415580|AI505139|D430033D05Rik|Nedd10|Znf618|bM257P7.1	zinc finger protein 618	protein-coding
Lrrn4	chr2-333	chr2	132727613	132727869	+	12.8	0.891	(C)n|Simple_repeat|Simple_repeat	-21143	NM_177303	320974	Mm.386903	NM_177303	ENSMUSG00000043110	B430119L13Rik|Nlrr4	leucine rich repeat neuronal 4	protein-coding
Cdrt4	chr11-94	chr11	62743428	62743684	+	26	0.943	Intergenic	-21139	NM_025496	66338	Mm.46166	NM_025496	ENSMUSG00000042200	1700019I23Rik	CMT1A duplicated region transcript 4	protein-coding
Tspan33	chr6-216	chr6	29622990	29623246	+	9.95	0.674	Intergenic	-21138	NM_146173	232670	Mm.225289	NM_146173	ENSMUSG00000001763	1300010A20Rik|Pen	tetraspanin 33	protein-coding
Gm19557	chr19-192	chr19	47566226	47566482	+	8.66	0.65	Intergenic	-21118	NR_045322	100503104	Mm.442735	NR_045322	ENSMUSG00000097990	-	predicted gene, 19557	ncRNA
Dab2	chr15-63	chr15	6228663	6228919	+	17	0.86	Intergenic	-20998	NM_001008702	13132	Mm.240830	NM_023118	ENSMUSG00000022150	5730435J12Rik|AA960054|AI957090|D15Wsu122e|D630005B22Rik|Doc-2|Doc2|p96	disabled 2, mitogen-responsive phosphoprotein	protein-coding
Letm1	chr5-468	chr5	34146191	34146447	+	8.02	0.632	RLTR19|LTR|ERVK	-20966	NM_019694	56384	Mm.260538	NM_019694		-	leucine zipper-EF-hand containing transmembrane protein 1	protein-coding
Dusp6	chr10-56	chr10	98704787	98705043	+	17.6	0.838	Intergenic	-20950	NM_026268	67603	Mm.1791	NM_026268	ENSMUSG00000019960	1300019I03Rik|MKP-3|MKP3|PYST1	dual specificity phosphatase 6	protein-coding
Tas2r119	chr15-212	chr15	32085973	32086229	+	9.31	0.707	L1ME2|LINE|L1	-20943	NM_020503	57254	Mm.377133	NM_020503	ENSMUSG00000045267	T2r19|Tas2r19|mGR19|mt2r19	taste receptor, type 2, member 119	protein-coding
Slc45a4	chr15-203	chr15	73475975	73476231	+	11.6	0.733	CpG	-20929	NM_001033219	106068	Mm.212813	NM_001033219	ENSMUSG00000079020	9330175B01Rik|AW552276	solute carrier family 45, member 4	protein-coding
Txlnb	chr10-402	chr10	17494980	17495236	+	8.34	0.806	Intergenic	-20917	NM_138628	378431	Mm.283493	NM_138628	ENSMUSG00000039891	2310001N14Rik|Mdp77	taxilin beta	protein-coding
1700067G17Rik	chr1-197	chr1	90891706	90891962	+	11.9	0.74	Intergenic	-20854	NR_040471	73475	Mm.491040	NR_040471		-	RIKEN cDNA 1700067G17 gene	ncRNA
7530416G11Rik	chr15-367	chr15	85354354	85354610	+	9.31	0.632	Intergenic	-20825	NM_001256072	328577	Mm.212960	NM_001256072	ENSMUSG00000096607	-	RIKEN cDNA 7530416G11 gene	protein-coding
Il12a	chr3-242	chr3	68473630	68473886	+	10.6	0.8	MTC|LTR|MaLR	-20808	NM_001159424	16159	Mm.103783	NM_008351	ENSMUSG00000027776	IL-12p35|Il-12a|Ll12a|p35	interleukin 12a	protein-coding
Irf2bp2	chr8-389	chr8	129138005	129138261	+	9.31	0.775	Intergenic	-20797	NM_001164598	270110	Mm.334918	NM_001164598	ENSMUSG00000051495	E130305N23Rik|IRF-2BP2	interferon regulatory factor 2 binding protein 2	protein-coding
1190002N15Rik	chr9-231	chr9	94459167	94459423	+	10.9	0.674	RMER15-int|LTR|ERVL	-20795	NM_001033145	68861	Mm.258746	NM_001033145	ENSMUSG00000045414	GoPro49|HASF	RIKEN cDNA 1190002N15 gene	protein-coding
Cbfa2t3	chr8-16	chr8	125243643	125243899	+	26	0.843	Intergenic	-20762	NM_009824	12398	Mm.194339	NM_009824	ENSMUSG00000006362	A630044F12Rik|AI465270|AW229127|Cbfa2t3h|ETO-2|Eto2|MTGR2	core-binding factor, runt domain, alpha subunit 2, translocated to, 3 (human)	protein-coding
Arsi	chr18-36	chr18	61051057	61051313	+	20.9	0.81	Intergenic	-20709	NM_001038499	545260	Mm.20147	NM_001038499		BC020108	arylsulfatase i	protein-coding
Prelp	chr1-18	chr1	135838524	135838780	+	26.3	0.818	Intergenic	-20674	NM_054077	116847	Mm.214514	NM_054077	ENSMUSG00000041577	7330409J17Rik|SLRR2A	proline arginine-rich end leucine-rich repeat	protein-coding
Papss2	chr19-104	chr19	32649421	32649677	+	10.9	0.842	Intergenic	-20656	NM_001201470	23972	Mm.203916	NM_011864	ENSMUSG00000024899	1810018P12Rik|AI159688|AtpsU2|Atpsk2|Sk2|bm	3'-phosphoadenosine 5'-phosphosulfate synthase 2	protein-coding
Exoc2	chr13-328	chr13	31086407	31086663	+	8.34	0.765	Intergenic	-20619	NM_025588	66482	Mm.293510	NM_025588	ENSMUSG00000021357	2410030I24Rik|AI648199|Sec5|Sec5l1	exocyst complex component 2	protein-coding
F2rl1	chr13-15	chr13	96315679	96315935	+	38.5	0.858	Intergenic	-20612	NM_007974	14063	Mm.1614	NM_007974	ENSMUSG00000021678	Gpcr11|PAR-2|Par2	coagulation factor II (thrombin) receptor-like 1	protein-coding
4930511E03Rik	chr6-243	chr6	94873101	94873357	+	9.63	0.794	MER20|DNA|MER1_type	-20599	NR_040761	78773	Mm.67065	NR_040761		-	RIKEN cDNA 4930511E03 gene	ncRNA
Krt42	chr11-508	chr11	100151531	100151787	+	9.95	0.763	Intergenic	-20474	NM_212483	68239	Mm.158190	NM_212483	ENSMUSG00000053654	2410039E07Rik|K17n|Ka22|ecat6	keratin 42	protein-coding
Cd180	chr13-175	chr13	103463038	103463294	+	11.9	0.814	RLTR1C|LTR|ERV1	-20472	NM_008533	17079	Mm.373974	NM_008533	ENSMUSG00000021624	F630107B15|Ly78|RP105	CD180 antigen	protein-coding
Tbc1d7	chr13-39	chr13	43287202	43287458	+	21.5	0.833	Intergenic	-20460	NM_025935	67046	Mm.269213	NM_025935	ENSMUSG00000021368	2610009C09Rik	TBC1 domain family, member 7	protein-coding
Xdh	chr17-300	chr17	74319781	74320037	+	8.66	0.683	Intergenic	-20373	NM_011723	22436	Mm.11223	NM_011723	ENSMUSG00000024066	XO|Xor|Xox-1|Xox1	xanthine dehydrogenase	protein-coding
BB123696	chr13-147	chr13	52872791	52873047	+	12.8	0.745	Intergenic	-20345	NR_027893	105404	Mm.184173	NR_027893		-	expressed sequence BB123696	ncRNA
Chd8	chr14-194	chr14	52877406	52877662	+	9.95	0.711	CpG	-20287	NM_201637	67772	Mm.289934	NM_201637	ENSMUSG00000053754	5830451P18Rik|AU015341|Duplin|HELSNF1|mKIAA1564	chromodomain helicase DNA binding protein 8	protein-coding
Nr4a1	chr15-121	chr15	101076867	101077123	+	13.2	0.811	CpG	-20282	NM_010444	15370	Mm.119	NM_010444	ENSMUSG00000023034	GFRP1|Gfrp|Hbr-1|Hbr1|Hmr|N10|NGFI-B|NGFIB|NP10|TIS1|TR3|nur77	nuclear receptor subfamily 4, group A, member 1	protein-coding
Tmem211	chr5-160	chr5	113635665	113635921	+	12.5	0.911	RMER4B|LTR|ERVK	-20136	NM_001033428	333048	Mm.332586	NM_001033428	ENSMUSG00000066964	Gm854	transmembrane protein 211	protein-coding
Asphd2	chr5-548	chr5	112841147	112841403	+	8.02	0.767	Intergenic	-20042	NM_028386	72898	Mm.151745	NM_028386	ENSMUSG00000029348	2900006N09Rik|9230106G13Rik	aspartate beta-hydroxylase domain containing 2	protein-coding
Lpcat1	chr13-260	chr13	73584705	73584961	+	10.3	0.651	Intergenic	-19998	NM_145376	210992	Mm.284649	NM_145376	ENSMUSG00000021608	2900035H07Rik|Aytl2|BB137372|BC005662|C87117|LPCAT|rd11	lysophosphatidylcholine acyltransferase 1	protein-coding
Spn	chr7-34	chr7	134301158	134301414	+	22.8	0.81	Intergenic	-19949	NR_110337	20737	Mm.283714	NM_009259	ENSMUSG00000051457	A630014B01Rik|Cd43|Galgp|Ly-48|Ly48	sialophorin	protein-coding
Adamtsl4	chr3-187	chr3	95511546	95511802	+	11.2	0.739	Intergenic	-19893	NM_144899	229595	Mm.490574	NM_144899	ENSMUSG00000015850	Tsrc1	ADAMTS-like 4	protein-coding
Ifnar2	chr16-61	chr16	91353037	91353293	+	14.4	0.923	Intergenic	-19863	NM_010509	15976	Mm.6834	NM_010509	ENSMUSG00000022971	AI747302|Ifnar-2	interferon (alpha and beta) receptor 2	protein-coding
Sema4b	chr7-102	chr7	87311736	87311992	+	14.1	0.865	Intergenic	-19863	NM_013659	20352	Mm.275909	NM_013659	ENSMUSG00000030539	SemC|Semac|mKIAA1745	sema domain, immunoglobulin domain (Ig), transmembrane domain (TM) and short cytoplasmic domain, (semaphorin) 4B	protein-coding
Nelfa	chr5-216	chr5	34298622	34298878	+	12.5	0.745	Intergenic	-19843	NM_011914	24116	Mm.332320	NM_011914		Whsc2|Whsc2h	negative elongation factor complex member A, Whsc2	protein-coding
Sptlc2	chr12-317	chr12	88748884	88749140	+	8.34	0.676	Intergenic	-19832	NM_011479	20773	Mm.565	NM_011479		AI173915|LCB2|mKIAA0526	serine palmitoyltransferase, long chain base subunit 2	protein-coding
Wisp2	chr2-81	chr2	163626693	163626949	+	17.6	0.81	Intergenic	-19749	NM_016873	22403	Mm.13828	NM_016873	ENSMUSG00000027656	Ccn5|Crgr4|Ctgfl|Rcop1	WNT1 inducible signaling pathway protein 2	protein-coding
Klf14	chr6-89	chr6	30928602	30928858	+	15.4	0.797	Intergenic	-19740	NM_001135093	619665	Mm.204671	NM_001135093	ENSMUSG00000073209	5330411L03Rik|AL022736|BTEB5	Kruppel-like factor 14	protein-coding
Fbln2	chr6-178	chr6	91142929	91143185	+	12.2	0.822	Intergenic	-19701	NM_007992	14115	Mm.249146	NM_007992	ENSMUSG00000064080	5730577E14Rik|FIBL-2	fibulin 2	protein-coding
9030617O03Rik	chr12-154	chr12	101997554	101997810	+	9.95	0.825	Intergenic	-19651	NM_145448	217830	Mm.218590	NM_145448	ENSMUSG00000021185	-	RIKEN cDNA 9030617O03 gene	protein-coding
Zfp748	chr13-281	chr13	67673520	67673776	+	8.98	0.643	Intergenic	-19560	NM_001035231	212276	Mm.422831	NM_183145	ENSMUSG00000095432	KRAB-O|Rslcan20/21|Zfp208|mszf54	zinc finger protein 748	protein-coding
Wwp1	chr4-174	chr4	19655578	19655834	+	14.1	0.863	(TG)n|Simple_repeat|Simple_repeat	-19555	NR_074090	107568	Mm.78312	NM_177327	ENSMUSG00000041058	8030445B08Rik|AIP5|SDRP1|Tiul1	WW domain containing E3 ubiquitin protein ligase 1	protein-coding
2810433D01Rik	chr11-611	chr11	102505128	102505384	+	8.02	0.692	Intergenic	-19526	NR_033474	77132	Mm.194729	NR_033474		-	RIKEN cDNA 2810433D01 gene	ncRNA
Alox5ap	chr5-149	chr5	150056982	150057238	+	12.8	0.851	B3|SINE|B2	-19524	NM_009663	11690	Mm.19844	NM_009663	ENSMUSG00000060063	Flap	arachidonate 5-lipoxygenase activating protein	protein-coding
1700020N01Rik	chr10-183	chr10	21293307	21293563	+	10.9	0.778	Intergenic	-19516	NR_027968	67692	Mm.54306	NM_183266		-	RIKEN cDNA 1700020N01 gene	ncRNA
Ggnbp1	chr17-259	chr17	27135371	27135627	+	9.95	0.771	RLTR17|LTR|ERVK	-19481	NM_001251881	70772	Mm.440437	NM_027544	ENSMUSG00000048731	0610031G08Rik|mdf	gametogenetin binding protein 1	protein-coding
Col1a1	chr11-605	chr11	94777978	94778234	+	8.34	0.639	Intergenic	-19478	NM_007742	12842	Mm.277735	NM_007742		Col1a-1|Cola-1|Cola1|Mov-13|Mov13	collagen, type I, alpha 1	protein-coding
Smu1	chr4-42	chr4	40724249	40724505	+	23.4	0.866	Intergenic	-19459	NM_021535	74255	Mm.289929	NM_021535		2600001O03Rik|2610203K23Rik|AB044414|AI845086|AW556129|Bwd	smu-1 suppressor of mec-8 and unc-52 homolog (C. elegans)	protein-coding
Ttc1	chr11-429	chr11	43580763	43581019	+	9.63	0.675	ID4_|SINE|ID	-19416	NM_133795	66827	Mm.271974	NM_133795	ENSMUSG00000041278	4833412C19Rik|C79328|TPR1	tetratricopeptide repeat domain 1	protein-coding
Vps8	chr16-13	chr16	21403664	21403920	+	29.2	0.8	Intergenic	-19399	NM_001285894	209018	Mm.235683	NM_145948	ENSMUSG00000033653	AI315068|AU040738|mKIAA0804	vacuolar protein sorting 8 homolog (S. cerevisiae)	protein-coding
Gm10466	chr11-118	chr11	24649969	24650225	+	20.2	0.776	Intergenic	-19375	NR_033491	100038617	Mm.387376	NR_033491	ENSMUSG00000073103	ENSMUSG00000073103	predicted gene 10466	ncRNA
Araf	chrX-82	chrX	20406201	20406457	+	8.34	0.839	Intergenic	-19340	NM_001159645	11836	Mm.220946	NM_009703	ENSMUSG00000001127	1200013E08Rik|A-Raf|AW495444|Araf1	v-raf murine sarcoma 3611 viral oncogene homolog	protein-coding
Nsd1	chr13-84	chr13	55291699	55291955	+	15.4	0.764	CpG	-19316	NM_008739	18193	Mm.12964	NM_008739	ENSMUSG00000021488	AI528500|KMT3B	nuclear receptor-binding SET-domain protein 1	protein-coding
5031414D18Rik	chr14-67	chr14	75396407	75396663	+	15.4	0.766	Intergenic	-19299	NM_198642	271221	Mm.320280	NM_198642	ENSMUSG00000034959	Gm744|Gm911|Kiaa0226l	RIKEN cDNA 5031414D18 gene	protein-coding
Dennd4a	chr9-149	chr9	64639436	64639692	+	12.5	0.702	Intergenic	-19254	NM_001162917	102442	Mm.222473	NM_176935	ENSMUSG00000053641	AI115600|AI851943|F730015K02Rik	DENN/MADD domain containing 4A	protein-coding
Tns4	chr11-175	chr11	98969663	98969919	+	15.1	0.833	Intergenic	-19171	NM_172564	217169	Mm.262067	NM_172564	ENSMUSG00000017607	9930017A07Rik|AA589547|AU016405|Cten	tensin 4	protein-coding
Tmem86a	chr7-365	chr7	54286800	54287056	+	8.66	0.625	URR1B|DNA|MER1_type	-19082	NM_026436	67893	Mm.27338	NM_026436	ENSMUSG00000010307	1810054O13Rik|AI414959|AW742698	transmembrane protein 86A	protein-coding
Hopx	chr5-374	chr5	77563082	77563338	+	9.31	0.744	Intergenic	-19062	NM_175606	74318	Mm.181852	NM_175606	ENSMUSG00000059325	1110018K11Rik|1200015P04Rik|2300002F06Rik|AI848177|AW490897|Cameo|Hdop|Hod|Hop|Ob1|Obl|Toto	HOP homeobox	protein-coding
Scgb1a1	chr19-29	chr19	9181377	9181633	+	15.7	0.698	Intergenic	-19059	NM_011681	22287	Mm.2258	NM_011681	ENSMUSG00000024653	CC10|CC16|CCSP|PCB-BP|UG|UGB|Utg	secretoglobin, family 1A, member 1 (uteroglobin)	protein-coding
Mir29b-1	chr6-38	chr6	31032002	31032258	+	21.8	0.907	Intergenic	-19037	NR_029532	387223		NR_029532	miRBase:MI0000143	Mirn29b|Mirn29b-1	microRNA 29b-1	ncRNA
1600014C23Rik	chr17-69	chr17	45889698	45889954	+	16.4	0.82	Intergenic	-19033	NM_028164	72240	Mm.482897	NM_028164	ENSMUSG00000094690	-	RIKEN cDNA 1600014C23 gene	protein-coding
Trpd52l3	chr19-167	chr19	30059119	30059375	+	8.02	0.781	MER76|LTR|ERVL	-19033	NM_025741	66745	Mm.158128	NM_025741	ENSMUSG00000024815	4931412G03Rik	tumor protein D52-like 3	protein-coding
Arrdc3	chr13-101	chr13	81003566	81003822	+	15.1	0.882	Intergenic	-18989	NM_001042591	105171	Mm.423137	NM_001042591	ENSMUSG00000074794	AI450344|mKIAA1376	arrestin domain containing 3	protein-coding
Megf9	chr4-77	chr4	70214774	70215030	+	17	0.828	RMER19B|LTR|ERVK	-18940	NM_172694	230316	Mm.251188	NM_172694		4933405H16Rik|9630025C07|Egfl5|mKIAA0818	multiple EGF-like-domains 9	protein-coding
Trak1	chr9-194	chr9	121257071	121257327	+	11.9	0.816	Intergenic	-18877	NM_175114	67095	Mm.491112	NM_175114	ENSMUSG00000032536	2310001H13Rik|AI413908|AI467545|hyrt|mKIAA1042	trafficking protein, kinesin binding 1	protein-coding
Pik3c2a	chr7-88	chr7	123605717	123605973	+	15.7	0.825	MER76|LTR|ERVL	-18873	NM_011083	18704	Mm.3810	NM_011083	ENSMUSG00000030660	Cpk-m|PI3KC2	phosphatidylinositol 3-kinase, C2 domain containing, alpha polypeptide	protein-coding
Wnt7b	chr15-86	chr15	85430951	85431207	+	15.1	0.863	Intergenic	-18828	NM_009528	22422	Mm.306946	NM_009528	ENSMUSG00000022382	Wnt-7b	wingless-type MMTV integration site family, member 7B	protein-coding
Zcchc24	chr14-219	chr14	26607032	26607288	+	9.31	0.784	Intergenic	-18818	NM_001101433	71918	Mm.41904	NM_001101433	ENSMUSG00000055538	2310047A01Rik	zinc finger, CCHC domain containing 24	protein-coding
Erich3	chr3-311	chr3	154355213	154355469	+	9.31	0.829	Intergenic	-18756	NM_175176	209601	Mm.331454	NM_175176	ENSMUSG00000042943	1700013E18Rik|4922501L14Rik|5031409G23Rik|AI596448|Gm133	glutamate rich 3	protein-coding
Apob	chr12-299	chr12	7965717	7965973	+	7.38	0.788	L1MB1|LINE|L1	-18638	NM_009693	238055	Mm.221239	NM_009693	ENSMUSG00000020609	AI315052|Apo B-100|apob-100|apob-48	apolipoprotein B	protein-coding
Ermp1	chr19-22	chr19	29741418	29741674	+	17	0.814	Intergenic	-18636	NM_001081213	226090	Mm.267131	NM_146098		D19Ertd410e|D19Wsu12e|Fxna|mKIAA1815	endoplasmic reticulum metallopeptidase 1	protein-coding
Emcn	chr3-45	chr3	136985321	136985577	+	18.6	0.753	MIR|SINE|MIR	-18593	NM_016885	59308	Mm.27343	NM_016885	ENSMUSG00000054690	0610012K22Rik|AI315669|Muc14	endomucin	protein-coding
Olfr15	chr16-149	chr16	3820302	3820558	+	11.9	0.805	RLTR17|LTR|ERVK	-18545	NM_008762	18312	Mm.377102	NM_008762	ENSMUSG00000059043	MOR256-17|OR3	olfactory receptor 15	protein-coding
Tanc1	chr2-378	chr2	59431436	59431692	+	8.34	0.714	Intergenic	-18535	NM_198294	66860	Mm.27917	NM_198294	ENSMUSG00000035168	1200003E16Rik|Tanc|mKIAA1728	tetratricopeptide repeat, ankyrin repeat and coiled-coil containing 1	protein-coding
AI839979	chr5-204	chr5	31892176	31892432	+	11.6	0.814	Intergenic	-18534	NR_102275	100740	Mm.23370	NR_102275		-	expressed sequence AI839979	ncRNA
Ccl17	chr8-340	chr8	97315776	97316032	+	9.31	0.833	MERVL_2A-int|LTR|ERVL	-18449	NM_011332	20295	Mm.41988	NM_011332	ENSMUSG00000031780	Abcd-2|Scya17|Scya17l|Tarc	chemokine (C-C motif) ligand 17	protein-coding
Sema3c	chr5-112	chr5	17062067	17062323	+	15.7	0.768	Intergenic	-18439	NM_013657	20348	Mm.5071	NM_013657	ENSMUSG00000028780	1110036B02Rik|SemE|Semae	sema domain, immunoglobulin domain (Ig), short basic domain, secreted, (semaphorin) 3C	protein-coding
Terf2	chr8-539	chr8	109638749	109639005	+	8.34	0.706	Intergenic	-18432	NM_001083118	21750	Mm.6402	NM_009353	ENSMUSG00000031921	TRF2	telomeric repeat binding factor 2	protein-coding
Tnc	chr4-153	chr4	63726318	63726574	+	12.8	0.809	Intergenic	-18397	NM_011607	21923	Mm.980	NM_011607	ENSMUSG00000028364	AI528729|C130033P17Rik|Hxb|TN|TN-C|Ten|cytotactin|tenascin-C	tenascin C	protein-coding
Pim3	chr15-256	chr15	88674109	88674365	+	9.63	0.757	GA-rich|Low_complexity|Low_complexity	-18387	NM_145478	223775	Mm.400129	NM_145478	ENSMUSG00000035828	BC026639|Kid1	proviral integration site 3	protein-coding
Pde10a	chr17-239	chr17	8701205	8701461	+	8.98	0.7	Intergenic	-18333	NM_001290707	23984	Mm.87161	NM_011866	ENSMUSG00000023868	-	phosphodiesterase 10A	protein-coding
Tmsb10	chr6-383	chr6	72926907	72927163	+	8.34	0.839	Intergenic	-18293	NM_001190327	19240	Mm.3532	NM_025284	ENSMUSG00000079523	Ptmb10|Tb10	thymosin, beta 10	protein-coding
Cpxm2	chr7-175	chr7	139364545	139364801	+	12.2	0.796	Intergenic	-18249	NM_018867	55987	Mm.471654	NM_018867	ENSMUSG00000030862	4632435C11Rik|CPX-2|Cpx2	carboxypeptidase X 2 (M14 family)	protein-coding
Cep85l	chr10-378	chr10	53117766	53118022	+	8.02	0.812	Charlie23a|DNA|MER1_type	-18237	NM_001204983	100038725	Mm.441403	NM_001204983	ENSMUSG00000038594	ENSMUSG00000038594|Gm9766	centrosomal protein 85-like	protein-coding
Rps14	chr18-222	chr18	60915904	60916160	+	8.98	0.743	MER33|DNA|MER1_type	-18218	NM_020600	20044	Mm.43778	NM_020600	ENSMUSG00000024608	2600014J02Rik|AL023078	ribosomal protein S14	protein-coding
Etnk1	chr6-281	chr6	143097427	143097683	+	9.63	0.812	Intergenic	-18195	NM_029250	75320	Mm.272548	NM_029250	ENSMUSG00000030275	1110061E11Rik|4930555L11Rik|AI195356|AI841245|C80956|D6Ertd3e|EKI1	ethanolamine kinase 1	protein-coding
Pcolce2	chr9-71	chr9	95519753	95520009	+	21.2	0.944	Intergenic	-18166	NM_029620	76477	Mm.46016	NM_029620		2400001O18Rik|Pcpe2	procollagen C-endopeptidase enhancer 2	protein-coding
Lrig1	chr6-242	chr6	94668171	94668427	+	10.9	0.727	MER102b|DNA|MER1_type	-18160	NM_008377	16206	Mm.245210	NM_008377	ENSMUSG00000030029	D6Bwg0781e|Img|LIG-1	leucine-rich repeats and immunoglobulin-like domains 1	protein-coding
Il15	chr8-420	chr8	84944502	84944758	+	8.98	0.771	Intergenic	-18145	NM_008357	16168	Mm.4392	NM_008357		AI503618|IL-15	interleukin 15	protein-coding
Ice1	chr13-78	chr13	70794466	70794722	+	14.8	0.759	Intergenic	-18082	NM_144837	218333	Mm.139738	NM_144837	ENSMUSG00000034525	C77245|mKIAA0947	interactor of little elongation complex ELL subunit 1	protein-coding
Zfp316	chr5-116	chr5	144049624	144049880	+	14.8	0.75	CpG	-18051	NM_017467	54201	Mm.6666	NM_017467	ENSMUSG00000046658	Emzf1|Mzf3|Znf316	zinc finger protein 316	protein-coding
Mlph	chr1-486	chr1	92793517	92793773	+	8.98	0.8	Intergenic	-18032	NM_053015	171531	Mm.105208	NM_053015	ENSMUSG00000026303	2210418F23Rik|5031433I09Rik|AW228792|D1Wsu84e|Slac-2a|l(1)-3Rk|l1Rk3|ln	melanophilin	protein-coding
Med10	chr13-138	chr13	69930700	69930956	+	12.2	0.741	(CATAC)n|Simple_repeat|Simple_repeat	-17932	NM_138596	28077	Mm.52583	NM_138596	ENSMUSG00000021598	AA959813|AI385605|C78613|D13Wsu50e	mediator complex subunit 10	protein-coding
2210018M11Rik	chr7-135	chr7	105822870	105823126	+	14.1	0.721	MLT1L|LTR|MaLR	-17919	NM_172280	233545	Mm.387819	NM_172280	ENSMUSG00000035401	2310016L09Rik|AU019521|AU019557|Emsy	RIKEN cDNA 2210018M11 gene	protein-coding
Gm10248	chr14-90	chr14	23931553	23931809	+	13.5	0.75	Intergenic	-17888	NR_033550	791307	Mm.364384	NR_033550	ENSMUSG00000068680	ENSMUSG00000068680	predicted gene 10248	ncRNA
Ube2d1	chr10-382	chr10	70765765	70766021	+	7.06	0.75	B2_Mm1t|SINE|B2	-17883	NM_145420	216080	Mm.270530	NM_145420	ENSMUSG00000019927	UBCH5	ubiquitin-conjugating enzyme E2D 1	protein-coding
3930402G23Rik	chr8-194	chr8	10946177	10946433	+	11.6	0.814	Intergenic	-17848	NR_030715	665306	Mm.358758	NR_030715	ENSMUSG00000038917	-	RIKEN cDNA 3930402G23 gene	ncRNA
Palm2	chr4-391	chr4	57563149	57563405	+	8.66	0.818	Intergenic	-17843	NM_172868	242481	Mm.331630	NM_172868		53-H12|B130066I24|R75368|pEN70	paralemmin 2	protein-coding
Redrum	chr18-149	chr18	54563982	54564238	+	9.95	0.78	Intergenic	-17839	NR_040338	77433	Mm.159919	NR_040338		9430076G02Rik	Redrum, erythroid developmental long intergenic non-protein coding transcript	ncRNA
Gm5122	chr9-133	chr9	60846914	60847170	+	14.8	0.746	Intergenic	-17834	NR_040767	330956	Mm.207985	NR_040767		A430102L10	predicted gene 5122	ncRNA
Pitx2	chr3-93	chr3	128884862	128885118	+	14.8	0.741	Intergenic	-17806	NM_001286942	18741	Mm.246804	NM_011098	ENSMUSG00000028023	9430085M16Rik|Brx1|Brx1b|Munc30|Otlx2|Ptx2|Rieg	paired-like homeodomain transcription factor 2	protein-coding
Fam163a	chr1-620	chr1	158152829	158153085	+	8.02	0.706	Intergenic	-17801	NM_177838	329274	Mm.150857	NM_177838	ENSMUSG00000015484	A230106N23Rik	family with sequence similarity 163, member A	protein-coding
Lrrc38	chr4-23	chr4	142921741	142921997	+	28.9	0.865	Intergenic	-17784	NM_001162983	242735	Mm.94020	NM_001162983	ENSMUSG00000028584	A230053A07Rik	leucine rich repeat containing 38	protein-coding
Hspa12a	chr19-10	chr19	58953113	58953369	+	23.4	0.776	Intergenic	-17767	NM_175199	73442	Mm.39739	NM_175199	ENSMUSG00000025092	1700063D12Rik|AI118035|AI840429|AW048913|AW556406|D5Mgi40|mKIAA0417	heat shock protein 12A	protein-coding
Jade2	chr11-275	chr11	51688606	51688862	+	11.2	0.75	MLT1C|LTR|MaLR	-17751	NM_199299	76901	Mm.259996	NM_199299	ENSMUSG00000020387	1200017K05Rik|AI480685|Phf15|mKIAA0239	jade family PHD finger 2	protein-coding
Akap7	chr10-9	chr10	25036486	25036742	+	36.6	0.883	Intergenic	-17645	NM_018747	432442	Mm.485937	NM_018747	ENSMUSG00000039166	6430401D08|AI662165|AKAP15|Akap18|BB170514	A kinase (PRKA) anchor protein 7	protein-coding
4930522O17Rik	chr4-533	chr4	53241370	53241626	+	8.34	0.893	Intergenic	-17570	NR_040665	78180	Mm.243847	NR_040665	ENSMUSG00000086947	-	RIKEN cDNA 4930522O17 gene	ncRNA
Nanog	chr6-145	chr6	122639820	122640076	+	11.2	0.745	B2_Mm2|SINE|B2	-17559	NM_001289831	71950	Mm.6047	NM_028016	ENSMUSG00000012396	2410002E02Rik|ENK|ecat4	Nanog homeobox	protein-coding
Camk2g	chr14-101	chr14	21630717	21630973	+	13.2	0.827	RMER17D|LTR|ERVK	-17535	NM_178597	12325	Mm.235182	NM_178597	ENSMUSG00000021820	Camkg	calcium/calmodulin-dependent protein kinase II gamma	protein-coding
Bcl7a	chr5-441	chr5	123776797	123777053	+	8.34	0.639	Intergenic	-17532	NM_029850	77045	Mm.151960	NM_029850	ENSMUSG00000029438	4432415N06Rik|AI448316	B cell CLL/lymphoma 7A	protein-coding
Pdxk-ps	chr17-59	chr17	32245688	32245944	+	17	0.69	Intergenic	-17448	NR_027316	435518	Mm.328944	NR_027316	ENSMUSG00000002791	ENSMUSG00000002791|Gm9743	pyridoxal (pyridoxine, vitamin B6) kinase, pseudogene	pseudo
Wnt7b	chr15-9	chr15	85429560	85429816	+	41.1	0.897	Intergenic	-17437	NM_009528	22422	Mm.306946	NM_009528	ENSMUSG00000022382	Wnt-7b	wingless-type MMTV integration site family, member 7B	protein-coding
Gm19299	chr9-134	chr9	66963804	66964060	+	14.8	0.904	Intergenic	-17436	NR_045748	100502636	Mm.412607	NR_045748		-	predicted gene, 19299	ncRNA
Ggta1	chr2-49	chr2	35334200	35334456	+	22.8	0.883	(GA)n|Simple_repeat|Simple_repeat	-17383	NM_010283	14594	Mm.281124	NM_010283	ENSMUSG00000035778	AW108479|GALT|Gal|Ggta|Ggta-1|alpha3GalT	glycoprotein galactosyltransferase alpha 1, 3	protein-coding
Enpp5	chr17-320	chr17	44198288	44198544	+	7.7	0.694	B4|SINE|B4	-17379	NM_032003	83965	Mm.30145	NM_032003	ENSMUSG00000023960	AW061004|D17Abb1e|E-NPP 5|mKIAA4152	ectonucleotide pyrophosphatase/phosphodiesterase 5	protein-coding
Bag3	chr7-463	chr7	135649605	135649861	+	8.02	0.844	Intergenic	-17364	NM_013863	29810	Mm.84073	NM_013863	ENSMUSG00000030847	AA407278|Bis|mg638	BCL2-associated athanogene 3	protein-coding
Med15	chr16-12	chr16	17740273	17740529	+	28.9	0.837	Intergenic	-17361	NM_001040683	94112	Mm.208970	NM_033609	ENSMUSG00000012114	A230074L19Rik|AW536074|Pcqap|mPcqap	mediator complex subunit 15	protein-coding
Med10	chr13-174	chr13	69931280	69931536	+	11.9	0.761	Intergenic	-17352	NM_138596	28077	Mm.52583	NM_138596	ENSMUSG00000021598	AA959813|AI385605|C78613|D13Wsu50e	mediator complex subunit 10	protein-coding
Atp6v0e	chr17-115	chr17	26795881	26796137	+	13.2	0.745	Intergenic	-17332	NM_025272	11974	Mm.22602	NM_025272	ENSMUSG00000015575	Atp6k|Atp6v0e1|M9.2	ATPase, H+ transporting, lysosomal V0 subunit E	protein-coding
E2f3	chr13-68	chr13	30095106	30095362	+	16.7	0.869	Intergenic	-17302	NM_010093	13557	Mm.268356	NM_010093	ENSMUSG00000016477	E2F3b|E2f3a	E2F transcription factor 3	protein-coding
Rpl29	chr9-384	chr9	106314484	106314740	+	8.98	0.565	Intergenic	-17258	NM_009082	19944	Mm.288696	NM_009082	ENSMUSG00000048758	Rpl43	ribosomal protein L29	protein-coding
D5Ertd579e	chr5-242	chr5	37104385	37104641	+	10.6	0.729	Intergenic	-17253	NM_001081232	320661	Mm.26480	NM_177221	ENSMUSG00000029190	9030221A05Rik|A930018H20Rik|Kiaa0232|mKIAA0232	DNA segment, Chr 5, ERATO Doi 579, expressed	protein-coding
Rcc2	chr4-373	chr4	140240047	140240303	+	9.31	0.757	Intergenic	-17213	NM_173867	108911	Mm.253	NM_173867	ENSMUSG00000040945	2610510H01Rik|2610529N02Rik|AA536646|AA675016|Td60|mKIAA1470	regulator of chromosome condensation 2	protein-coding
Grb14	chr2-38	chr2	64877869	64878125	+	25.7	0.867	(GA)n|Simple_repeat|Simple_repeat	-17174	NM_016719	50915	Mm.214554	NM_016719	ENSMUSG00000026888	AI505286	growth factor receptor bound protein 14	protein-coding
Clca3	chr3-232	chr3	144712784	144713040	+	10.3	0.825	MER31A|LTR|ERV1	-17172	NM_017474	23844	Mm.33483	NM_017474	ENSMUSG00000028255	Clca1|Clca2|gob-5|gob5	chloride channel calcium activated 3	protein-coding
1700064M15Rik	chr12-68	chr12	100883168	100883424	+	14.1	0.837	LSU-rRNA_Hsa|rRNA|rRNA	-17112	NR_045288	73457	Mm.383439	NR_045288		-	RIKEN cDNA 1700064M15 gene	ncRNA
A530065N20Rik	chr13-148	chr13	60113839	60114095	+	12.5	0.78	Intergenic	-17105	NR_046142	328263	Mm.123405	NR_046142		A530065N20	RIKEN cDNA A530046M15 gene	ncRNA
Alox5ap	chr5-501	chr5	150059416	150059672	+	8.98	0.75	7SLRNA|srpRNA|srpRNA	-17090	NM_009663	11690	Mm.19844	NM_009663	ENSMUSG00000060063	Flap	arachidonate 5-lipoxygenase activating protein	protein-coding
4930412B13Rik	chr2-328	chr2	117630449	117630705	+	10.3	0.73	Intergenic	-17087	NR_040631	73938	Mm.399107	NR_040631	ENSMUSG00000086221	-	RIKEN cDNA 4930412B13 gene	ncRNA
Map10	chr8-53	chr8	128176563	128176819	+	18.6	0.797	Intergenic	-17027	NM_028908	74393	Mm.41709	NM_028908	ENSMUSG00000050930	4933403G14Rik|AI835009|mKIAA1383	microtubule-associated protein 10	protein-coding
Atp1b1	chr1-343	chr1	166405322	166405578	+	10.6	0.838	Intergenic	-16964	NM_009721	11931	Mm.4550	NM_009721	ENSMUSG00000026576	Atp4b|Atpb|Atpb-1|NKbeta1	ATPase, Na+/K+ transporting, beta 1 polypeptide	protein-coding
Ccl20	chr1-435	chr1	83096249	83096505	+	8.98	0.833	Intergenic	-16964	NM_001159738	20297	Mm.116739	NM_016960	ENSMUSG00000026166	CKb4|LARC|MIP-3A|MIP-3[a]|MIP3A|ST38|Scya20|exodus-1	chemokine (C-C motif) ligand 20	protein-coding
Fam84b	chr15-180	chr15	60673461	60673717	+	10.9	0.75	Intergenic	-16954	NM_001162926	399603	Mm.411968	NM_207269	ENSMUSG00000072568	BF642811|D330050I23Rik	family with sequence similarity 84, member B	protein-coding
4921525O09Rik	chr13-58	chr13	52175048	52175304	+	17.6	0.667	Intergenic	-16934	NR_045061	74050	Mm.84860	NR_045061		-	RIKEN cDNA 4921525O09 gene	ncRNA
Gypc	chr18-256	chr18	32736493	32736749	+	8.34	0.9	Intergenic	-16933	NM_001048207	71683	Mm.292145	NM_027863	ENSMUSG00000090523	0610037F22Rik|Cd236r	glycophorin C	protein-coding
Mmp9	chr2-369	chr2	164756706	164756962	+	8.98	0.737	Intergenic	-16885	NM_013599	17395	Mm.4406	NM_013599	ENSMUSG00000017737	AW743869|B/MMP9|Clg4b|MMP-9|pro-MMP-9	matrix metallopeptidase 9	protein-coding
Islr	chr9-267	chr9	58023751	58024007	+	10.6	0.769	(CA)n|Simple_repeat|Simple_repeat	-16851	NM_012043	26968	Mm.367887	NM_012043	ENSMUSG00000037206	AW553146	immunoglobulin superfamily containing leucine-rich repeat	protein-coding
Ice1	chr13-139	chr13	70793191	70793447	+	13.2	0.696	Intergenic	-16807	NM_144837	218333	Mm.139738	NM_144837	ENSMUSG00000034525	C77245|mKIAA0947	interactor of little elongation complex ELL subunit 1	protein-coding
Ppp1cb	chr5-241	chr5	32744473	32744729	+	11.2	0.75	B4|SINE|B4	-16742	NM_172707	19046	Mm.241931	NM_172707		1200010B19	protein phosphatase 1, catalytic subunit, beta isoform	protein-coding
Astn2	chr4-202	chr4	66082113	66082369	+	11.6	0.773	Intergenic	-16724	NM_207109	56079	Mm.445312	NM_019514	ENSMUSG00000028373	1d8|Astnl|bM452J22.1	astrotactin 2	protein-coding
Pgbd5	chr8-274	chr8	126974426	126974682	+	9.95	0.767	Intergenic	-16718	NM_171824	209966	Mm.234233	NM_171824	ENSMUSG00000050751	2900019M05Rik|AI854313	piggyBac transposable element derived 5	protein-coding
Nmi	chr2-175	chr2	51845235	51845491	+	12.5	0.714	Intergenic	-16635	NM_019401	64685	Mm.7491	NM_019401	ENSMUSG00000026946	-	N-myc (and STAT) interactor	protein-coding
Prss42	chr9-201	chr9	110683953	110684209	+	13.2	0.83	CpG	-16608	NM_153099	235628	Mm.292285	NM_153099	ENSMUSG00000044664	Tessp2	protease, serine 42	protein-coding
Zfp827	chr8-8	chr8	81535620	81535876	+	36.6	0.882	RSINE1|SINE|B4	-16588	NM_178267	622675	Mm.48724	NM_178267	ENSMUSG00000071064	2810449M09Rik|D630040G17Rik|Znf827	zinc finger protein 827	protein-coding
Prtg	chr9-484	chr9	72638417	72638673	+	8.34	0.697	Intergenic	-16536	NM_175485	235472	Mm.31696	NM_175485	ENSMUSG00000036030	A230098A12Rik|Igdcc5	protogenin homolog (Gallus gallus)	protein-coding
Adcy9	chr16-6	chr16	4436807	4437063	+	44.3	0.863	Intergenic	-16437	NM_001291910	11515	Mm.439750	NM_009624	ENSMUSG00000005580	ACtp10|AW125421|D16Wsu65e|mKIAA0520	adenylate cyclase 9	protein-coding
Ddr1	chr17-8	chr17	35857334	35857590	+	70.6	0.883	Intergenic	-16378	NM_007584	12305	Mm.5021	NM_007584	ENSMUSG00000003534	6030432F18|AI323681|CD167a|Cak|Nep|PTK3A	discoidin domain receptor family, member 1	protein-coding
Exoc2	chr13-252	chr13	31082139	31082395	+	9.63	0.829	Intergenic	-16351	NM_025588	66482	Mm.293510	NM_025588	ENSMUSG00000021357	2410030I24Rik|AI648199|Sec5|Sec5l1	exocyst complex component 2	protein-coding
Pmp22	chr11-5	chr11	62928546	62928802	+	73.8	0.826	Intergenic	-16338	NM_008885	18858	Mm.1237	NM_008885	ENSMUSG00000018217	22kDa|Gas-3|HNPP|Tr|trembler	peripheral myelin protein 22	protein-coding
Gucy2e	chr11-588	chr11	69066724	69066980	+	8.34	0.714	Intergenic	-16328	NM_008192	14919	Mm.291816	NM_008192	ENSMUSG00000020890	GC-E|GC1|ROS-GC1	guanylate cyclase 2e	protein-coding
Mir100	chr9-106	chr9	41323156	41323412	+	18	0.771	Intergenic	-16224	NR_029790	723892		NR_029790	miRBase:MI0000692	Mirn100|mmu-mir-100	microRNA 100	ncRNA
Gng2	chr14-146	chr14	20812557	20812813	+	10.9	0.735	Intergenic	-16214	NM_001285909	14702	Mm.41737	NM_010315	ENSMUSG00000043004	82	guanine nucleotide binding protein (G protein), gamma 2	protein-coding
Slc2a3	chr6-399	chr6	122708848	122709104	+	8.02	0.75	Intergenic	-16213	NM_011401	20527	Mm.395108	NM_011401	ENSMUSG00000003153	AA408729|AL023014|AL024341|AU040424|C78366|Glut-3|Glut3	solute carrier family 2 (facilitated glucose transporter), member 3	protein-coding
Noxa1	chr2-45	chr2	24966749	24967005	+	24.7	0.835	Intergenic	-16152	NM_001163626	241275	Mm.218774	NM_172204	ENSMUSG00000036805	NY-CO-31|SDCCAG31	NADPH oxidase activator 1	protein-coding
Parm1	chr5-246	chr5	91930475	91930731	+	11.9	0.829	Intergenic	-16123	NM_145562	231440	Mm.5002	NM_145562		2210012L08Rik|9130213B05Rik|W91666	prostate androgen-regulated mucin-like protein 1	protein-coding
Gm10782	chr13-408	chr13	56448057	56448313	+	7.7	0.8	Intergenic	-16076	NR_046061	100038494	Mm.370447	NR_046061		ENSMUSG00000074885	predicted gene 10782	ncRNA
Phgdh	chr3-360	chr3	98159785	98160041	+	7.7	0.667	Intergenic	-16021	NM_016966	236539	Mm.16898	NM_016966	ENSMUSG00000053398	3-PGDH|3PGDH|4930479N23|A10|PGAD|PGD|PGDH|SERA	3-phosphoglycerate dehydrogenase	protein-coding
Smu1	chr4-96	chr4	40720763	40721019	+	18	0.773	(CA)n|Simple_repeat|Simple_repeat	-15973	NM_021535	74255	Mm.289929	NM_021535		2600001O03Rik|2610203K23Rik|AB044414|AI845086|AW556129|Bwd	smu-1 suppressor of mec-8 and unc-52 homolog (C. elegans)	protein-coding
Efcc1	chr6-188	chr6	87664772	87665028	+	11.6	0.72	Intergenic	-15963	NM_001159697	58229	Mm.333229	NM_021418	ENSMUSG00000068263	Ccdc48	EF hand and coiled-coil domain containing 1	protein-coding
Camk2g	chr14-8	chr14	21629066	21629322	+	33.4	0.906	Intergenic	-15884	NM_178597	12325	Mm.235182	NM_178597	ENSMUSG00000021820	Camkg	calcium/calmodulin-dependent protein kinase II gamma	protein-coding
Islr	chr9-430	chr9	58022784	58023040	+	8.66	0.703	Intergenic	-15884	NM_012043	26968	Mm.367887	NM_012043	ENSMUSG00000037206	AW553146	immunoglobulin superfamily containing leucine-rich repeat	protein-coding
Fam124a	chr14-266	chr14	63158648	63158904	+	8.02	0.818	Intergenic	-15798	NM_001243857	629059	Mm.291864	NM_001243857	ENSMUSG00000035184	EG629059	family with sequence similarity 124, member A	protein-coding
Gtpbp4	chr13-2	chr13	9010913	9011169	+	313.2	0.878	Intergenic	-15783	NM_027000	69237	Mm.41800	NM_027000	ENSMUSG00000021149	2610028C09Rik|Crfg|Gtpbp3|NGB|Nog1	GTP binding protein 4	protein-coding
Laptm4b	chr15-244	chr15	34151878	34152134	+	9.31	0.853	RLTR41|LTR|ERV1	-15775	NM_033521	114128	Mm.197518	NM_033521	ENSMUSG00000022257	C330023P13Rik|LAPTM4beta	lysosomal-associated protein transmembrane 4B	protein-coding
Ccdc112	chr18-140	chr18	46487159	46487415	+	12.2	0.851	Intergenic	-15705	NM_001160399	240261	Mm.329416	NM_001160399	ENSMUSG00000071855	8430438M01Rik|AW108467	coiled-coil domain containing 112	protein-coding
Mark4	chr7-243	chr7	20059333	20059589	+	10.3	0.523	CpG	-15618	NM_172279	232944	Mm.260504	NM_172279	ENSMUSG00000030397	2410090P21Rik|C79806|Markl1	MAP/microtubule affinity-regulating kinase 4	protein-coding
Cep85l	chr10-281	chr10	53115089	53115345	+	8.98	0.794	Intergenic	-15560	NM_001204983	100038725	Mm.441403	NM_001204983	ENSMUSG00000038594	ENSMUSG00000038594|Gm9766	centrosomal protein 85-like	protein-coding
Cldn9	chr17-209	chr17	23836422	23836678	+	10.3	0.532	Intergenic	-15557	NM_020293	56863	Mm.491368	NM_020293	ENSMUSG00000066720	nmf329	claudin 9	protein-coding
Daam1	chr12-137	chr12	72916391	72916647	+	11.2	0.762	Intergenic	-15536	NM_026102	208846	Mm.87417	NM_026102	ENSMUSG00000034574	-	dishevelled associated activator of morphogenesis 1	protein-coding
Pdlim3	chr8-515	chr8	46955282	46955538	+	8.02	0.833	Intergenic	-15429	NM_016798	53318	Mm.282900	NM_016798	ENSMUSG00000031636	AI463105|ALP|Actn2lp	PDZ and LIM domain 3	protein-coding
Prtg	chr9-96	chr9	72639574	72639830	+	19.6	0.829	Intergenic	-15379	NM_175485	235472	Mm.31696	NM_175485	ENSMUSG00000036030	A230098A12Rik|Igdcc5	protogenin homolog (Gallus gallus)	protein-coding
Zfp90	chr8-342	chr8	108923734	108923990	+	11.6	0.705	Intergenic	-15377	NM_011764	22751	Mm.295582	NM_011764	ENSMUSG00000031907	6430515L01Rik|KRAB17|NK10|Zfp64|Zfp83|mKIAA1954	zinc finger protein 90	protein-coding
Wisp1	chr15-106	chr15	66707469	66707725	+	13.8	0.774	Intergenic	-15358	NM_018865	22402	Mm.10222	NM_018865	ENSMUSG00000005124	AW146261|CCN4|Elm1	WNT1 inducible signaling pathway protein 1	protein-coding
Slc16a11	chr11-281	chr11	70011991	70012247	+	11.2	0.667	RLTR19B|LTR|ERVK	-15293	NM_153081	216867	Mm.289238	NM_153081	ENSMUSG00000040938	AB041591|MNCb-2717	solute carrier family 16 (monocarboxylic acid transporters), member 11	protein-coding
Rabep1	chr11-530	chr11	70642857	70643113	+	8.34	0.794	Intergenic	-15278	NM_019400	54189	Mm.7087	NM_019400	ENSMUSG00000020817	Rab5ep|rabaptin-5|rabaptin-5alpha	rabaptin, RAB GTPase binding effector protein 1	protein-coding
Psmc1	chr12-260	chr12	101335141	101335397	+	8.66	0.781	Intergenic	-15272	NM_008947	19179	Mm.157105	NM_008947	ENSMUSG00000021178	AI325227|P26s4|Rpt2/S4|S4|rpt2	protease (prosome, macropain) 26S subunit, ATPase 1	protein-coding
Magi1	chr6-390	chr6	94248975	94249231	+	8.02	0.758	(TG)n|Simple_repeat|Simple_repeat	-15192	NM_010367	14924	Mm.217216	NM_010367	ENSMUSG00000045095	AIP3|BAP1|Baiap1|Gukmi1|MAGI1c|Magi-1|TNRC19|WWP3|mKIAA4129	membrane associated guanylate kinase, WW and PDZ domain containing 1	protein-coding
Zkscan3	chr13-251	chr13	21509604	21509860	+	9.95	0.628	MMSAT4|Satellite|Satellite	-15108	NM_001145778	72739	Mm.296071	NM_023685	ENSMUSG00000021327	2810435N07Rik|AA408594|AI132359|Skz1|Zf47|Zfp-47|Zfp306|Zfp307|mszf35	zinc finger with KRAB and SCAN domains 3	protein-coding
Cpxm2	chr7-100	chr7	139361291	139361547	+	15.1	0.729	Intergenic	-14995	NM_018867	55987	Mm.471654	NM_018867	ENSMUSG00000030862	4632435C11Rik|CPX-2|Cpx2	carboxypeptidase X 2 (M14 family)	protein-coding
Kif13b	chr14-267	chr14	65256297	65256553	+	8.66	0.743	Intergenic	-14943	NM_001081177	16554	Mm.23611	NM_001081177	ENSMUSG00000060012	5330429L19Rik|6030414C01|AI429803|C130021D12Rik|GAKIN	kinesin family member 13B	protein-coding
Extl3	chr14-44	chr14	65731732	65731988	+	17	0.7	ID_B1|SINE|B4	-14917	NM_018788	54616	Mm.103748	NM_018788	ENSMUSG00000021978	2900009G18Rik|AU040105|Ext1l|mKIAA0519	exostoses (multiple)-like 3	protein-coding
H13	chr2-128	chr2	152480203	152480459	+	14.4	0.83	Intergenic	-14866	NM_010376	14950	Mm.277327	NM_010376	ENSMUSG00000019188	1200006O09Rik|4930443L17Rik|5031424B04Rik|AV020344|H-13|Hm13|PSL3|Spp	histocompatibility 13	protein-coding
Trim2	chr3-99	chr3	84123403	84123659	+	13.8	0.661	Intergenic	-14834	NM_001271726	80890	Mm.44876	NM_030706	ENSMUSG00000027993	mKIAA0517|narf	tripartite motif-containing 2	protein-coding
Ap1g1	chr8-105	chr8	112287531	112287787	+	14.1	0.828	Intergenic	-14824	NM_001301211	11765	Mm.37210	NM_009677		AA409002|AU041323|AW551707|Adtg|D8Ertd374e	adaptor protein complex AP-1, gamma 1 subunit	protein-coding
Resp18	chr1-125	chr1	75289543	75289799	+	14.1	0.774	Intergenic	-14716	NM_009049	19711	Mm.4032	NM_009049	ENSMUSG00000033061	AI851012	regulated endocrine-specific protein 18	protein-coding
Zdhhc18	chr4-462	chr4	133203930	133204186	+	9.31	0.737	B2_Mm1t|SINE|B2	-14714	NM_001017968	503610	Mm.331948	NM_001017968		-	zinc finger, DHHC domain containing 18	protein-coding
Ktn1	chr14-36	chr14	48254145	48254401	+	17	0.716	Intergenic	-14713	NM_001293636	16709	Mm.3110	NM_008477	ENSMUSG00000021843	-	kinectin 1	protein-coding
Mir680-3	chr12-169	chr12	35894088	35894344	+	10.3	0.738	Intergenic	-14647	NR_030449	751520		NR_030449	miRBase:MI0004642	Mirn680-3	microRNA 680-3	ncRNA
Slco2a1	chr9-408	chr9	102896070	102896326	+	8.98	0.794	Intergenic	-14621	NM_033314	24059	Mm.207106	NM_033314	ENSMUSG00000032548	2310021C19Rik|Pgt|Slc21a2|mPgt	solute carrier organic anion transporter family, member 2a1	protein-coding
Gm20139	chr10-275	chr10	18846812	18847068	+	8.66	0.824	Intergenic	-14615	NR_038021	100504265	Mm.383417	NR_038021		-	predicted gene, 20139	ncRNA
Prrt4	chr6-231	chr6	29143968	29144224	+	9.31	0.674	Intergenic	-14512	NM_001101443	101359	Mm.22818	NM_001101443	ENSMUSG00000079654	AW455481|D330027H18Rik	proline-rich transmembrane protein 4	protein-coding
Spty2d1	chr7-42	chr7	54278100	54278356	+	21.5	0.728	Intergenic	-14444	NM_175318	101685	Mm.155687	NM_175318	ENSMUSG00000049516	5830435K17Rik|AI852426|P16H6	SPT2, Suppressor of Ty, domain containing 1 (S. cerevisiae)	protein-coding
Clic4	chr4-16	chr4	134842982	134843238	+	30.2	0.866	Intergenic	-14435	NM_013885	29876	Mm.257765	NM_013885	ENSMUSG00000037242	D0Jmb3|TU-74|mc3s5|mtCLIC	chloride intracellular channel 4 (mitochondrial)	protein-coding
6030466F02Rik	chr8-294	chr8	126243320	126243576	+	10.6	0.795	Intergenic	-14410	NR_040702	234863	Mm.246601	NR_040702		-	RIKEN cDNA 6030466F02 gene	ncRNA
Glrx	chr13-413	chr13	75962826	75963082	+	8.34	0.929	Intergenic	-14380	NM_053108	93692	Mm.25844	NM_053108	ENSMUSG00000021591	C86710|D13Wsu156e|Glrx1|Grx1|TTase	glutaredoxin	protein-coding
Fam20a	chr11-101	chr11	109597796	109598052	+	23.7	0.881	MLT1D|LTR|MaLR	-14354	NM_153782	208659	Mm.208662	NM_153782	ENSMUSG00000020614	AI606893	family with sequence similarity 20, member A	protein-coding
Plk2	chr13-14	chr13	111170777	111171033	+	39.5	0.701	ORR1D1|LTR|MaLR	-14347	NM_152804	20620	Mm.380	NM_152804	ENSMUSG00000021701	Snk	polo-like kinase 2	protein-coding
Ptchd4	chr17-141	chr17	42438446	42438702	+	12.8	0.8	Lx|LINE|L1	-14322	NM_028474	627626	Mm.390999	NM_028474	ENSMUSG00000042256	3110082D06Rik|Gm321	patched domain containing 4	protein-coding
Fam110c	chr12-22	chr12	31744422	31744678	+	24.4	0.824	Intergenic	-14283	NM_027828	104943	Mm.248938	NM_027828	ENSMUSG00000036136	9030611O19Rik|AU019489	family with sequence similarity 110, member C	protein-coding
Ssu2	chr6-12	chr6	112352118	112352374	+	30.8	0.883	Intergenic	-14229	NM_175525	243612	Mm.122653	NM_175525	ENSMUSG00000034387	D630042P16Rik|Fls485|Ssuh2	ssu-2 homolog (C. elegans)	protein-coding
Btg2	chr1-158	chr1	135989817	135990073	+	12.8	0.645	Intergenic	-14213	NM_007570	12227	Mm.392646	NM_007570	ENSMUSG00000020423	AA959598|APRO1|Pc3|TIS21	B cell translocation gene 2, anti-proliferative	protein-coding
Wbscr17	chr5-445	chr5	131797416	131797672	+	8.34	0.794	Intergenic	-14152	NM_145218	212996	Mm.299204	NM_145218		AA388321|E330012B09Rik	Williams-Beuren syndrome chromosome region 17 homolog (human)	protein-coding
Prdm9	chr17-279	chr17	15714280	15714536	+	9.31	0.75	(CCCG)n|Simple_repeat|Simple_repeat	-14121	NM_144809	213389	Mm.215162	NM_144809	ENSMUSG00000051977	BC012016|Dsbc1|G1-419-29|Meisetz|Rcr1|repro7	PR domain containing 9	protein-coding
Mreg	chr1-258	chr1	72272854	72273110	+	10.9	0.607	U2|snRNA|snRNA	-14101	NM_001005423	381269	Mm.422636	NM_001005423	ENSMUSG00000039395	Gm974|Wdt2|dsu	melanoregulin	protein-coding
Musk	chr4-54	chr4	58284628	58284884	+	18.3	0.859	Intergenic	-14078	NM_001037129	18198	Mm.16148	NM_010944	ENSMUSG00000057280	Mdk4|Mlk|Nsk1|Nsk2|Nsk3	muscle, skeletal, receptor tyrosine kinase	protein-coding
1810010D01Rik	chr7-329	chr7	152407943	152408199	+	8.98	0.581	Intergenic	-14047	NR_033626	100040049	Mm.102235	NR_033626		Gm2572	RIKEN cDNA 1810010D01 gene	ncRNA
Baalc	chr15-231	chr15	38751293	38751549	+	10.3	0.683	Intergenic	-14034	NM_080640	118452	Mm.233837	NM_080640		2810457D07Rik	brain and acute leukemia, cytoplasmic	protein-coding
Egflam	chr15-376	chr15	7362298	7362554	+	8.02	0.839	MIR|SINE|MIR	-14031	NM_001289498	268780	Mm.203208	NM_178748	ENSMUSG00000042961	5930412K08|AU040377	EGF-like, fibronectin type III and laminin G domains	protein-coding
Fam13c	chr10-258	chr10	69889357	69889613	+	8.34	0.711	ID_B1|SINE|B4	-13931	NM_001143777	71721	Mm.477813	NM_024244	ENSMUSG00000043259	1200015N20Rik|C030038O19Rik|mKIAA1796	family with sequence similarity 13, member C	protein-coding
Adcyap1r1	chr6-65	chr6	55388021	55388277	+	17.6	0.787	Intergenic	-13823	NM_001025372	11517	Mm.44245	NM_007407	ENSMUSG00000029778	2900024I10Rik|AI846590|PAC1|PAC1R|PACAP1-R	adenylate cyclase activating polypeptide 1 receptor 1	protein-coding
2310015A10Rik	chr12-122	chr12	81247446	81247702	+	11.6	0.762	(GA)n|Simple_repeat|Simple_repeat	-13743	NR_033514	69548	Mm.269712	NR_033514	ENSMUSG00000097729	5330419I17Rik	RIKEN cDNA 2310015A10 gene	ncRNA
Tmem51	chr4-47	chr4	141653821	141654077	+	20.5	0.756	Intergenic	-13730	NM_145402	214359	Mm.27587	NM_145402	ENSMUSG00000040616	BC003277	transmembrane protein 51	protein-coding
Rassf8	chr6-198	chr6	145743056	145743312	+	10.9	0.846	Intergenic	-13719	NM_027760	71323	Mm.158669	NM_027760	ENSMUSG00000030259	5133400D11Rik|AA815821|AW123240|Hoj1|mHoj-1	Ras association (RalGDS/AF-6) domain family (N-terminal) member 8	protein-coding
Lactb	chr9-139	chr9	66836860	66837116	+	14.4	0.763	Intergenic	-13697	NM_030717	80907	Mm.157882	NM_030717	ENSMUSG00000032370	LACT-1|Lact1|Mrpl56	lactamase, beta	protein-coding
Gpr39	chr1-293	chr1	127559790	127560046	+	11.2	0.805	Intergenic	-13655	NM_027677	71111	Mm.32727	NM_027677	ENSMUSG00000026343	4933415E13Rik	G protein-coupled receptor 39	protein-coding
Thbs1	chr2-528	chr2	117923950	117924206	+	8.98	0.812	RMER15|LTR|ERVL	-13580	NM_011580	21825	Mm.4159	NM_011580	ENSMUSG00000040152	TSP-1|TSP1|Thbs-1|tbsp1	thrombospondin 1	protein-coding
Nid2	chr14-49	chr14	20556852	20557108	+	16.4	0.787	Intergenic	-13499	NM_008695	18074	Mm.20348	NM_008695	ENSMUSG00000021806	AW547149|Ly111|NID-2|entactin-2|nidogen-2	nidogen 2	protein-coding
Smad7	chr18-16	chr18	75513434	75513690	+	28.2	0.767	Intergenic	-13457	NM_001042660	17131	Mm.34407	NM_008543	ENSMUSG00000025880	Madh7	SMAD family member 7	protein-coding
Wisp1	chr15-29	chr15	66709408	66709664	+	21.2	0.904	Intergenic	-13419	NM_018865	22402	Mm.10222	NM_018865	ENSMUSG00000005124	AW146261|CCN4|Elm1	WNT1 inducible signaling pathway protein 1	protein-coding
Apold1	chr6-34	chr6	134918477	134918733	+	20.9	0.827	RSINE1|SINE|B4	-13414	NM_001109914	381823	Mm.296104	NM_001109914	ENSMUSG00000090698	Gm1075	apolipoprotein L domain containing 1	protein-coding
Gm7538	chr5-96	chr5	119663271	119663527	+	15.1	0.906	Intergenic	-13372	NR_046033	665194	Mm.491047	NR_046033		EG665194	predicted gene 7538	ncRNA
Baz2b	chr2-155	chr2	59976999	59977255	+	12.8	0.83	L2|LINE|L2	-13330	NM_001001182	407823	Mm.228071	NM_001001182	ENSMUSG00000026987	5830435C13Rik|BC053917|D2Ertd794e	bromodomain adjacent to zinc finger domain, 2B	protein-coding
Gm5148	chr3-378	chr3	37636469	37636725	+	8.34	0.758	Lx6|LINE|L1	-13315	NM_198657	381438	Mm.490549	NM_198657	ENSMUSG00000058174	EG381438	predicted gene 5148	protein-coding
Ptbp1	chr10-424	chr10	79303777	79304033	+	8.98	0.8	Intergenic	-13272	NM_001283013	19205	Mm.265610	NM_008956	ENSMUSG00000006498	AA407203|AL033359|HNRPI|PTB-1|PTB2|PTB3|PTB4|Ptb|pPTB	polypyrimidine tract binding protein 1	protein-coding
Iqca	chr1-335	chr1	92063115	92063371	+	10.6	0.7	Intergenic	-13267	NM_029122	74918	Mm.317517	NM_029122	ENSMUSG00000026301	4930465P12Rik|4930585L22Rik|BB288505|Iqca1	IQ motif containing with AAA domain	protein-coding
Slc17a5	chr9-157	chr9	78448986	78449242	+	13.2	0.851	Intergenic	-13262	NM_172773	235504	Mm.46932	NM_172773	ENSMUSG00000049624	4631416G20Rik|4732491M05|AST|ISSD|NSD|SD|SIALIN|SIASD|SLD	solute carrier family 17 (anion/sugar transporter), member 5	protein-coding
Mir181c	chr8-49	chr8	86715956	86716212	+	19.3	0.921	Intergenic	-13224	NR_029821	723819		NR_029821		Mirn181c	microRNA 181c	ncRNA
Nkx6-2	chr7-37	chr7	146781771	146782027	+	24.7	0.867	Intergenic	-13203	NR_027857	14912	Mm.28308	NM_183248	ENSMUSG00000041309	Gtx|Nkx6.2	NK6 homeobox 2	protein-coding
Parp16	chr9-211	chr9	65049194	65049450	+	11.2	0.636	B2_Mm1a|SINE|B2	-13175	NM_177460	214424	Mm.31129	NM_177460	ENSMUSG00000032392	ARTD15|BC055447|C79952|PARP-16	poly (ADP-ribose) polymerase family, member 16	protein-coding
1600014C23Rik	chr17-85	chr17	45883817	45884073	+	15.7	0.821	Intergenic	-13152	NM_028164	72240	Mm.482897	NM_028164	ENSMUSG00000094690	-	RIKEN cDNA 1600014C23 gene	protein-coding
Tmem64	chr4-212	chr4	15179723	15179979	+	11.6	0.825	MER5A|DNA|MER1_type	-13116	NM_181401	100201	Mm.394111	NM_181401	ENSMUSG00000043252	9630015D15Rik|AI790744|AV300874	transmembrane protein 64	protein-coding
Gpr6	chr10-159	chr10	40804353	40804609	+	13.8	0.896	Intergenic	-13091	NM_199058	140741	Mm.290693	NM_199058	ENSMUSG00000046922	AI852874|Gm233	G protein-coupled receptor 6	protein-coding
Atxn1l	chr8-541	chr8	112274601	112274857	+	8.66	0.722	Intergenic	-13090	NM_001080930	52335	Mm.276770	NM_001080930	ENSMUSG00000069895	AW558552|Boat|C330011L24Rik|D6Mgi37|D8Ertd587e|ENSMUSG00000069895	ataxin 1-like	protein-coding
Abhd17c	chr7-235	chr7	91313339	91313595	+	11.6	0.857	B2_Mm2|SINE|B2	-13064	NM_133722	70178	Mm.23914	NM_133722	ENSMUSG00000038459	2210412D01Rik|AL023007|Fam108c|Fam108c1	abhydrolase domain containing 17C	protein-coding
BC022687	chr12-156	chr12	114034037	114034293	+	10.9	0.78	Intergenic	-13021	NM_145450	217887	Mm.186678	NM_145450	ENSMUSG00000037594	AW050009|C130001I08Rik|Flj20080	cDNA sequence BC022687	protein-coding
Mir5106	chr4-432	chr4	44247012	44247268	+	9.63	0.667	CpG	-13001	NR_039565	100628618		NR_039565	miRBase:MI0018014	mmu-mir-5106|mu-mir-5106	microRNA 5106	ncRNA
8430426J06Rik	chr15-154	chr15	81095155	81095411	+	11.9	0.667	Intergenic	-12991	NR_077230	78102	Mm.296832	NR_077229		-	RIKEN cDNA 8430426J06 gene	ncRNA
Ercc1	chr7-94	chr7	19917321	19917577	+	14.8	0.792	B4A|SINE|B4	-12971	NM_001127324	13870	Mm.280913	NM_007948	ENSMUSG00000003549	Ercc-1	excision repair cross-complementing rodent repair deficiency, complementation group 1	protein-coding
Cd33	chr7-436	chr7	50801384	50801640	+	7.7	0.722	Intergenic	-12971	NM_001111058	12489	Mm.140157	NM_021293	ENSMUSG00000004609	Siglec-3|gp67	CD33 antigen	protein-coding
Grtp1	chr8-28	chr8	13213463	13213719	+	24.7	0.859	Intergenic	-12967	NM_025768	66790	Mm.34901	NM_025768	ENSMUSG00000038515	5430401C05Rik|C81211|Tbc1d6	GH regulated TBC protein 1	protein-coding
Tbx15	chr3-325	chr3	99044589	99044845	+	8.98	0.714	Intergenic	-12966	NM_009323	21384	Mm.88761	NM_009323	ENSMUSG00000027868	Tbx14|Tbx8|de	T-box 15	protein-coding
Veph1	chr3-186	chr3	66113563	66113819	+	11.2	0.818	L1M4|LINE|L1	-12932	NM_145820	72789	Mm.443526	NM_028357	ENSMUSG00000027831	2810471M23Rik|Veph	ventricular zone expressed PH domain-containing 1	protein-coding
Klhl3	chr13-55	chr13	58216582	58216838	+	17.6	0.783	Intergenic	-12921	NM_001195075	100503085	Mm.379256	NM_001195075	ENSMUSG00000014164	7530408C15Rik|AI430941|EG627648	kelch-like 3	protein-coding
Lamb1	chr12-58	chr12	31937169	31937425	+	15.4	0.891	Intergenic	-12862	NM_008482	16777	Mm.172674	NM_008482	ENSMUSG00000002900	C77966|C80098|C81607|D130003D08Rik|Lamb-1|Lamb1-1	laminin B1	protein-coding
Wee1	chr7-90	chr7	117252615	117252871	+	15.4	0.818	Intergenic	-12830	NM_009516	22390	Mm.287173	NM_009516		Wee1A	WEE 1 homolog 1 (S. pombe)	protein-coding
Olfm1	chr2-37	chr2	28035675	28035931	+	26.6	0.883	RLTR24|LTR|ERV1	-12810	NM_001038614	56177	Mm.43278	NM_019498	ENSMUSG00000026833	AMY|AW742568|Noe1|OlfA|Pancortin|Pancortin3	olfactomedin 1	protein-coding
Srpk2	chr5-463	chr5	23135066	23135322	+	9.31	0.763	Intergenic	-12805	NM_009274	20817	Mm.288728	NM_009274	ENSMUSG00000062604	AW226533|AW492537|AW547358|Wbp6|mSRPK2	serine/arginine-rich protein specific kinase 2	protein-coding
Adamtsl1	chr4-111	chr4	85686890	85687146	+	14.4	0.81	Intergenic	-12801	NM_029967	77739	Mm.331690	NM_029967	ENSMUSG00000066113	5930437A14Rik|6720426B09Rik|ADAMTSL-1	ADAMTS-like 1	protein-coding
Cdk14	chr5-357	chr5	5392868	5393124	+	10.9	0.838	Intergenic	-12745	NM_011074	18647	Mm.389061	NM_011074	ENSMUSG00000028926	Pftk1|mKIAA0834	cyclin-dependent kinase 14	protein-coding
Nr4a1	chr15-174	chr15	101084440	101084696	+	11.9	0.673	CpG	-12709	NM_010444	15370	Mm.119	NM_010444	ENSMUSG00000023034	GFRP1|Gfrp|Hbr-1|Hbr1|Hmr|N10|NGFI-B|NGFIB|NP10|TIS1|TR3|nur77	nuclear receptor subfamily 4, group A, member 1	protein-coding
Pmch	chr10-348	chr10	87540995	87541251	+	8.98	0.641	Intergenic	-12694	NM_029971	110312	Mm.391436	NM_029971	ENSMUSG00000035383	A230109K23Rik	pro-melanin-concentrating hormone	protein-coding
Pklr	chr3-426	chr3	88927242	88927498	+	8.02	0.684	Intergenic	-12694	NM_013631	18770	Mm.383180	NM_013631	ENSMUSG00000041237	Pk-1|Pk1|R-PK	pyruvate kinase liver and red blood cell	protein-coding
Trdmt1	chr2-346	chr2	13478845	13479101	+	10.3	0.85	Intergenic	-12682	NM_010067	13434	Mm.6979	NM_010067		Dnmt2|Rnmt2	tRNA aspartic acid methyltransferase 1	protein-coding
Copg1	chr6-90	chr6	87825133	87825389	+	15.7	0.804	Intergenic	-12673	NM_017477	54161	Mm.258785	NM_017477	ENSMUSG00000030058	AU019265|BC056168|Copg|D6Ertd71e|D6Wsu16e	coatomer protein complex, subunit gamma 1	protein-coding
Dock5	chr14-229	chr14	68564143	68564399	+	8.98	0.674	Intergenic	-12642	NM_177780	68813	Mm.258155	NM_177780	ENSMUSG00000044447	1110060D06Rik|AI666732|AI956923|BC016533|E130320D18|lr2|rlc	dedicator of cytokinesis 5	protein-coding
Ptgs2os2	chr1-43	chr1	152024521	152024777	+	20.9	0.833	Intergenic	-12571	NR_110420	102639566	Mm.417208	NR_110420		Gm26687|Linc-cox2|Lincrna-cox2	prostaglandin-endoperoxide synthase 2, opposite strand 2	ncRNA
Fcgr1	chr3-81	chr3	96110160	96110416	+	16	0.742	B1F1|SINE|Alu	-12396	NM_010186	14129	Mm.150	NM_010186	ENSMUSG00000015947	AI323638|AV092959|CD64|FcgammaRI|IGGHAFC	Fc receptor, IgG, high affinity I	protein-coding
Depdc1b	chr13-17	chr13	109094019	109094275	+	40.4	0.91	Intergenic	-12384	NM_178683	218581	Mm.32318	NM_178683	ENSMUSG00000021697	9830132O03|AW260467|XTP1	DEP domain containing 1B	protein-coding
Mir5106	chr4-350	chr4	44246393	44246649	+	9.95	0.651	CpG	-12382	NR_039565	100628618		NR_039565	miRBase:MI0018014	mmu-mir-5106|mu-mir-5106	microRNA 5106	ncRNA
Kifc3	chr8-312	chr8	97678534	97678790	+	10.3	0.644	Intergenic	-12222	NM_010631	16582	Mm.378951	NM_010631	ENSMUSG00000031788	AI325457|BB123200	kinesin family member C3	protein-coding
Tanc1	chr2-212	chr2	59437752	59438008	+	10.6	0.795	Intergenic	-12219	NM_198294	66860	Mm.27917	NM_198294	ENSMUSG00000035168	1200003E16Rik|Tanc|mKIAA1728	tetratricopeptide repeat, ankyrin repeat and coiled-coil containing 1	protein-coding
Gpc6	chr14-273	chr14	117312176	117312432	+	8.98	0.757	Intergenic	-12215	NM_011821	23888	Mm.440025	NM_011821	ENSMUSG00000058571	-	glypican 6	protein-coding
Smg9	chr7-192	chr7	25172308	25172564	+	10.9	0.875	Intergenic	-12211	NM_028047	71997	Mm.150977	NM_028047	ENSMUSG00000002210	1500002O20Rik|AI429693|N28092	smg-9 homolog, nonsense mediated mRNA decay factor (C. elegans)	protein-coding
Pde6b	chr5-86	chr5	108805134	108805390	+	15.7	0.806	Intergenic	-12130	NM_008806	18587	Mm.1372	NM_008806	ENSMUSG00000029491	Pdeb|r|rd|rd-1|rd1|rd10	phosphodiesterase 6B, cGMP, rod receptor, beta polypeptide	protein-coding
Fat1	chr8-411	chr8	46023323	46023579	+	8.02	0.634	CpG	-12111	NM_001081286	14107	Mm.27365	NM_001081286	ENSMUSG00000070047	2310038E12Rik|AU023433|Fath|mFat1	FAT tumor suppressor homolog 1 (Drosophila)	protein-coding
Ak2	chr4-67	chr4	128658286	128658542	+	16.4	0.663	(TG)n|Simple_repeat|Simple_repeat	-12054	NM_001033966	11637	Mm.29460	NM_016895	ENSMUSG00000028792	Ak-2|D4Ertd220e	adenylate kinase 2	protein-coding
Psmd4	chr3-55	chr3	94858461	94858717	+	17	0.855	L1_Rod|LINE|L1	-12053	NM_001282017	19185	Mm.2261	NM_008951	ENSMUSG00000005625	Af1|Mcb1|angiocidin	proteasome (prosome, macropain) 26S subunit, non-ATPase, 4	protein-coding
Traf3ip2	chr10-325	chr10	39320674	39320930	+	8.34	0.683	MER44B|DNA|MER2_type	-11938	NM_134000	103213	Mm.436686	NM_134000	ENSMUSG00000019842	AI429613|Act1|CIKS	TRAF3 interacting protein 2	protein-coding
Krt18	chr15-188	chr15	101846584	101846840	+	11.2	0.727	Intergenic	-11935	NM_010664	16668	Mm.22479	NM_010664	ENSMUSG00000023043	CK18|K18|Krt1-18	keratin 18	protein-coding
Mtmr3	chr11-319	chr11	4506624	4506880	+	11.2	0.745	Intergenic	-11934	NM_028860	74302	Mm.425669	NM_028860	ENSMUSG00000034354	1700092A20Rik|AI255150|AW557713|FYVE-DSP1|ZFYVE10|mKIAA0371	myotubularin related protein 3	protein-coding
Plxnd1	chr6-35	chr6	115956805	115957061	+	21.8	0.945	Intergenic	-11910	NM_026376	67784	Mm.3085	NM_026376	ENSMUSG00000030123	6230425C21Rik|b2b1863Clo|b2b553Clo	plexin D1	protein-coding
Ptbp1	chr10-207	chr10	79305190	79305446	+	10.6	0.744	Intergenic	-11859	NM_001283013	19205	Mm.265610	NM_008956	ENSMUSG00000006498	AA407203|AL033359|HNRPI|PTB-1|PTB2|PTB3|PTB4|Ptb|pPTB	polypyrimidine tract binding protein 1	protein-coding
Sp7	chr15-47	chr15	102208366	102208622	+	18	0.789	Intergenic	-11792	NM_130458	170574	Mm.263284	NM_130458		6430578P22Rik|C22|Osx	Sp7 transcription factor 7	protein-coding
2410004I01Rik	chr11-355	chr11	102837057	102837313	+	11.6	0.727	L1ME1|LINE|L1	-11717	NR_037963	69739	Mm.276539	NR_037963	ENSMUSG00000085338	-	RIKEN cDNA 2410004I01 gene	ncRNA
Smco4	chr9-390	chr9	15298119	15298375	+	10.3	0.638	CpG	-11692	NM_133214	170748	Mm.86572	NM_133214	ENSMUSG00000058173	Fn5	single-pass membrane protein with coiled-coil domains 4	protein-coding
Tbc1d14	chr5-33	chr5	36940438	36940694	+	21.8	0.844	Intergenic	-11691	NM_001113362	100855	Mm.486203	NM_133910	ENSMUSG00000029192	2810413P16Rik|AU043625|C86258|D5Ertd110e|mKIAA1322	TBC1 domain family, member 14	protein-coding
Sult2b1	chr7-287	chr7	53026478	53026734	+	11.2	0.766	MLT1G1|LTR|MaLR	-11681	NM_017465	54200	Mm.271634	NM_017465	ENSMUSG00000003271	AI326997|BB173635|ST2B1|SULT2B	sulfotransferase family, cytosolic, 2B, member 1	protein-coding
Bach2	chr4-161	chr4	32492615	32492871	+	14.1	0.82	Intergenic	-11667	NM_001109661	12014	Mm.491223	NM_007521	ENSMUSG00000040270	E030004N02Rik	BTB and CNC homology 2	protein-coding
Lta4h	chr10-22	chr10	92904370	92904626	+	27.3	0.842	B4|SINE|B4	-11643	NM_008517	16993	Mm.271071	NM_008517	ENSMUSG00000015889	-	leukotriene A4 hydrolase	protein-coding
Il1r1	chr1-50	chr1	40270256	40270512	+	19.3	0.87	Intergenic	-11541	NM_008362	16177	Mm.896	NM_008362	ENSMUSG00000026072	CD121a|CD121b|IL-iR|Il1r-1	interleukin 1 receptor, type I	protein-coding
Zdhhc21	chr4-326	chr4	82516949	82517205	+	9.63	0.725	Intergenic	-11512	NM_026647	68268	Mm.32047	NM_026647	ENSMUSG00000028403	9130404H11Rik|AL024349|D130004H04Rik|dep	zinc finger, DHHC domain containing 21	protein-coding
Efhd1	chr1-533	chr1	89149319	89149575	+	9.95	0.769	Intergenic	-11492	NM_028889	98363	Mm.247951	NM_028889	ENSMUSG00000026255	4931430I01Rik|AI452351|PP3051|mitocalcin	EF hand domain containing 1	protein-coding
Med15	chr16-108	chr16	17734368	17734624	+	12.2	0.75	Intergenic	-11456	NM_001040683	94112	Mm.208970	NM_033609	ENSMUSG00000012114	A230074L19Rik|AW536074|Pcqap|mPcqap	mediator complex subunit 15	protein-coding
Mir193b	chr16-77	chr16	13438055	13438311	+	12.8	0.745	Intergenic	-11433	NR_030549	100124432		NR_030549	miRBase:MI0005484	Mir193|Mirn193b	microRNA 193b	ncRNA
Fam84b	chr15-55	chr15	60667936	60668192	+	17.3	0.885	Intergenic	-11429	NM_001162926	399603	Mm.411968	NM_207269	ENSMUSG00000072568	BF642811|D330050I23Rik	family with sequence similarity 84, member B	protein-coding
Fam53b	chr7-154	chr7	140016171	140016427	+	12.5	0.7	Intergenic	-11420	NM_212473	77938	Mm.225649	NM_175268	ENSMUSG00000030956	A930008G19Rik|mKIAA0140	family with sequence similarity 53, member B	protein-coding
2010-03-01	chr11-614	chr11	105329273	105329529	+	8.34	0.645	Intergenic	-11352	NM_172568	632687	Mm.121570	NM_172568	ENSMUSG00000078627	4933417C16Rik|AV039223|OTTMUSG00000002847|Rnf190	membrane-associated ring finger (C3HC4) 10	protein-coding
BC022687	chr12-97	chr12	114035817	114036073	+	13.2	0.712	Intergenic	-11241	NM_145450	217887	Mm.186678	NM_145450	ENSMUSG00000037594	AW050009|C130001I08Rik|Flj20080	cDNA sequence BC022687	protein-coding
Tfdp2	chr9-405	chr9	96085334	96085590	+	8.34	0.667	RMER1A|Other|Other	-11232	NM_001184708	211586	Mm.17977	NM_178667	ENSMUSG00000032411	1110029I05Rik|A330080J22Rik|DP-3|DP3	transcription factor Dp 2	protein-coding
Pak1ip1	chr13-298	chr13	41085024	41085280	+	9.31	0.871	PB1D10|SINE|Alu	-11227	NM_026550	68083	Mm.24789	NM_026550	ENSMUSG00000038683	5830431I15Rik|5930415H02Rik|AA419825|AI314040|AW556169|Gdpd1|PIP1	PAK1 interacting protein 1	protein-coding
Fzd2	chr11-478	chr11	102454422	102454678	+	8.98	0.757	(GA)n|Simple_repeat|Simple_repeat	-11195	NM_020510	57265	Mm.36416	NM_020510	ENSMUSG00000050288	AL033370|AW456835|Fz10|Fzd10|Mfz10|Mfz10a	frizzled homolog 2 (Drosophila)	protein-coding
Rchy1	chr5-107	chr5	92403148	92403404	+	13.5	0.778	Intergenic	-11182	NM_026557	68098	Mm.159453	NM_026557	ENSMUSG00000029397	ARNIP|CHIMP|Pirh2|Zfp363|Znf363	ring finger and CHY zinc finger domain containing 1	protein-coding
Gsap	chr5-88	chr5	20680839	20681095	+	15.4	0.789	(CA)n|Simple_repeat|Simple_repeat	-11118	NM_175437	212167	Mm.121705	NM_175437	ENSMUSG00000039934	A530088I07Rik|Pion	gamma-secretase activating protein	protein-coding
Gsn	chr2-122	chr2	35100652	35100908	+	13.8	0.873	Intergenic	-11099	NM_001206368	227753	Mm.21109	NM_146120	ENSMUSG00000026879	ADF	gelsolin	protein-coding
G630071F17Rik	chr18-42	chr18	60811862	60812118	+	19.6	0.862	Intergenic	-11074	NR_045401	328963	Mm.417203	NR_045401		G630071F17	RIKEN cDNA G630071F17 gene	ncRNA
Tmem178b	chr6-176	chr6	40049116	40049372	+	11.9	0.783	Intergenic	-11008	NM_001004182	434008	Mm.130209	NM_001004182	ENSMUSG00000057716	EG434008|Gm5567	transmembrane protein 178B	protein-coding
Naip1	chr13-93	chr13	101233543	101233799	+	14.1	0.84	ID4_|SINE|ID	-10852	NM_008670	17940	Mm.6898	NM_008670	ENSMUSG00000021640	AV364616|Birc1a|D13Lsd1|Naip|Naip-rs1	NLR family, apoptosis inhibitory protein 1	protein-coding
Ktn1	chr14-106	chr14	48258054	48258310	+	11.9	0.702	Intergenic	-10804	NM_001293636	16709	Mm.3110	NM_008477	ENSMUSG00000021843	-	kinectin 1	protein-coding
Plbd1	chr6-10	chr6	136621045	136621301	+	35.6	0.875	Intergenic	-10759	NM_025806	66857	Mm.3311	NM_025806	ENSMUSG00000030214	1100001H23Rik	phospholipase B domain containing 1	protein-coding
Diras2	chr13-300	chr13	52636796	52637052	+	8.66	0.842	Intergenic	-10719	NM_001024474	68203	Mm.29362	NM_001024474	ENSMUSG00000047842	2900052J15Rik|AI414999	DIRAS family, GTP-binding RAS-like 2	protein-coding
Fam188b	chr6-204	chr6	55142542	55142798	+	10.6	0.786	Intergenic	-10707	NM_177883	330323	Mm.268997	NM_177883	ENSMUSG00000038022	C330043M08Rik|Gm1406	family with sequence similarity 188, member B	protein-coding
2010-03-01	chr11-452	chr11	105328621	105328877	+	9.31	0.722	Intergenic	-10700	NM_172568	632687	Mm.121570	NM_172568	ENSMUSG00000078627	4933417C16Rik|AV039223|OTTMUSG00000002847|Rnf190	membrane-associated ring finger (C3HC4) 10	protein-coding
Rufy1	chr11-524	chr11	50255184	50255440	+	8.98	0.9	MLT1J2|LTR|MaLR	-10699	NM_172557	216724	Mm.390400	NM_172557	ENSMUSG00000020375	3000002E04Rik|Rabip4|ZFYVE12	RUN and FYVE domain containing 1	protein-coding
Dse	chr10-239	chr10	33937923	33938179	+	9.31	0.744	Intergenic	-10694	NM_172508	212898	Mm.34557	NM_172508	ENSMUSG00000039497	6030499O08|AI480506|B130024B19Rik|Sart2	dermatan sulfate epimerase	protein-coding
Krt8	chr15-373	chr15	101845298	101845554	+	8.66	0.771	Intergenic	-10653	NM_031170	16691	Mm.358618	NM_031170	ENSMUSG00000049382	AA960620|AL022697|AU019895|Card2|EndoA|K8|Krt-2.8|Krt2-8	keratin 8	protein-coding
Cdk18	chr1-404	chr1	134046785	134047041	+	8.98	0.711	Intergenic	-10651	NM_008795	18557	Mm.28130	NM_008795	ENSMUSG00000026437	AA682070|Ctk18|Pctk3	cyclin-dependent kinase 18	protein-coding
Actn1	chr12-161	chr12	81371870	81372126	+	10.9	0.85	Intergenic	-10640	NM_134156	109711	Mm.253564	NM_134156	ENSMUSG00000015143	3110023F10Rik|Actn1a	actinin, alpha 1	protein-coding
Klf4	chr4-121	chr4	55555852	55556108	+	14.8	0.688	Intergenic	-10633	NM_010637	16600	Mm.4325	NM_010637	ENSMUSG00000003032	EZF|Gklf|Zie	Kruppel-like factor 4 (gut)	protein-coding
Icam2	chr11-233	chr11	106254453	106254709	+	13.5	0.891	Intergenic	-10626	NM_010494	15896	Mm.394	NM_010494	ENSMUSG00000001029	CD102|Icam-2|Ly-60	intercellular adhesion molecule 2	protein-coding
Snapc1	chr12-287	chr12	75054770	75055026	+	8.34	0.839	Intergenic	-10619	NM_178392	75627	Mm.25937	NM_178392	ENSMUSG00000021113	2700033G17Rik|AU015787	small nuclear RNA activating complex, polypeptide 1	protein-coding
Mtmr10	chr7-247	chr7	71421822	71422078	+	9.95	0.738	MLT1G|LTR|MaLR	-10606	NM_172742	233315	Mm.214959	NM_172742	ENSMUSG00000030522	BB128963|C79734	myotubularin related protein 10	protein-coding
Tmpo	chr10-429	chr10	90644781	90645037	+	8.98	0.625	tRNA-Asp-GAY|tRNA|tRNA	-10545	NM_001080132	21917	Mm.159684	NM_011605	ENSMUSG00000019961	5630400D24Rik|AI195756|AI606875|AW214352|AW547477|LAP2|TP	thymopoietin	protein-coding
Tgfbr1	chr4-98	chr4	47355563	47355819	+	15.4	0.893	Intergenic	-10486	NM_009370	21812	Mm.197552	NM_009370	ENSMUSG00000007613	ALK5|AU017191|Alk-5|TbetaR-I|TbetaRI	transforming growth factor, beta receptor I	protein-coding
Ide	chr19-96	chr19	37415403	37415659	+	10.9	0.865	ID_B1|SINE|B4	-10428	NM_031156	15925	Mm.28366	NM_031156	ENSMUSG00000056999	1300012G03Rik|4833415K22Rik|AA675336|AI507533	insulin degrading enzyme	protein-coding
1700064M15Rik	chr12-28	chr12	100876399	100876655	+	20.2	0.875	Intergenic	-10343	NR_045288	73457	Mm.383439	NR_045288		-	RIKEN cDNA 1700064M15 gene	ncRNA
Tmem37	chr1-292	chr1	121980523	121980779	+	10.9	0.816	Intergenic	-10294	NM_019432	170706	Mm.24750	NM_019432		AI173373|AW540203|Pr|Pr1	transmembrane protein 37	protein-coding
Med15	chr16-39	chr16	17733073	17733329	+	18	0.765	RMER5|LTR|ERV1	-10161	NM_001040683	94112	Mm.208970	NM_033609	ENSMUSG00000012114	A230074L19Rik|AW536074|Pcqap|mPcqap	mediator complex subunit 15	protein-coding
Eif4e	chr3-21	chr3	138178925	138179181	+	22.5	0.824	B4A|SINE|B4	-10102	NM_007917	13684	Mm.3941	NM_007917	ENSMUSG00000028156	EG668879|Eif4e-ps|If4e|eIF-4E	eukaryotic translation initiation factor 4E	protein-coding
Fam126a	chr5-512	chr5	23546469	23546725	+	7.7	0.742	MER44B|DNA|MER2_type	-10096	NM_053090	84652	Mm.486278	NM_053090	ENSMUSG00000028995	AB030242|Drctnnb1a	family with sequence similarity 126, member A	protein-coding
Ass1	chr2-352	chr2	31315606	31315862	+	9.31	0.714	CpG	-10056	NM_007494	11898	Mm.3217	NM_007494	ENSMUSG00000076441	AA408052|ASS|Ass-1|fold	argininosuccinate synthetase 1	protein-coding
Leo1	chr9-141	chr9	75279159	75279415	+	13.8	0.885	Intergenic	-10044	NM_001039522	235497	Mm.41508	NM_001006122	ENSMUSG00000042487	Gm185	Leo1, Paf1/RNA polymerase II complex component, homolog (S. cerevisiae)	protein-coding
Mir23a	chr8-170	chr8	86722278	86722534	+	12.5	0.755	CpG	-10011	NR_029740	387216		NR_029740	miRBase:MI0000571	Mirn23a|mmu-mir-23a	microRNA 23a	ncRNA
Inf2	chr12-155	chr12	113816897	113817153	+	10.6	0.688	Intergenic	-9970	NM_198411	70435	Mm.250193	NM_198411	ENSMUSG00000037679	2610204M08Rik|AA589465|AW125550|EG629699	inverted formin, FH2 and WH2 domain containing	protein-coding
Irf2bp2	chr8-295	chr8	129127173	129127429	+	9.95	0.744	Intergenic	-9965	NM_001164598	270110	Mm.334918	NM_001164598	ENSMUSG00000051495	E130305N23Rik|IRF-2BP2	interferon regulatory factor 2 binding protein 2	protein-coding
Rnf4	chr5-131	chr5	34668980	34669236	+	12.5	0.707	Intergenic	-9931	NM_011278	19822	Mm.21281	NM_011278	ENSMUSG00000029110	AU018689|Gtrgeo8	ring finger protein 4	protein-coding
Phf3	chr1-585	chr1	30929876	30930132	+	8.34	0.618	CpG	-9903	NM_001081080	213109	Mm.194486	NM_025871	ENSMUSG00000048874	2310061N19Rik|mKIAA0244	PHD finger protein 3	protein-coding
Timp2	chr11-88	chr11	118226490	118226746	+	26	0.892	Intergenic	-9893	NM_011594	21858	Mm.206505	NM_011594	ENSMUSG00000017466	D11Bwg1104e|Timp-2	tissue inhibitor of metalloproteinase 2	protein-coding
Trim27	chr13-250	chr13	21261824	21262080	+	9.63	0.784	tRNA-Leu-CTY|tRNA|tRNA	-9848	NM_009054	19720	Mm.314056	NM_009054	ENSMUSG00000021326	AW538890|Gm19403|Rfp	tripartite motif-containing 27	protein-coding
Pitpnm3	chr11-400	chr11	71959092	71959348	+	9.63	0.744	Intergenic	-9829	NM_001081641	327958	Mm.351793	NM_001024927	ENSMUSG00000040543	A330068P14Rik|AI848332|Ackr6|Gm880	PITPNM family member 3	protein-coding
Baiap2	chr11-177	chr11	119794493	119794749	+	15.1	0.804	Intergenic	-9785	NM_001037755	108100	Mm.197534	NM_130862	ENSMUSG00000025372	IRSp53|R75030	brain-specific angiogenesis inhibitor 1-associated protein 2	protein-coding
Il17ra	chr6-354	chr6	120403367	120403623	+	9.31	0.659	Intergenic	-9720	NM_008359	16172	Mm.4481	NM_008359	ENSMUSG00000002897	AW538159|Cdw217|Il17r|VDw217	interleukin 17 receptor A	protein-coding
Arhgap23	chr11-244	chr11	97301638	97301894	+	12.2	0.623	CpG	-9708	NM_021493	58996	Mm.394118	NM_021493	ENSMUSG00000049807	A330041B18Rik	Rho GTPase activating protein 23	protein-coding
A530065N20Rik	chr13-304	chr13	60121247	60121503	+	9.31	0.674	Intergenic	-9697	NR_046142	328263	Mm.123405	NR_046142		A530065N20	RIKEN cDNA A530046M15 gene	ncRNA
Cth	chr3-374	chr3	157597534	157597790	+	9.63	0.8	B3|SINE|B2	-9635	NM_145953	107869	Mm.28301	NM_145953	ENSMUSG00000028179	0610010I13Rik|AI314617|BC019483|CSE|Cys3	cystathionase (cystathionine gamma-lyase)	protein-coding
Nynrin	chr14-91	chr14	56463266	56463522	+	12.8	0.872	Intergenic	-9558	NM_001040072	277154	Mm.319347	NM_001040072	ENSMUSG00000075592	AA409373|C80530|mKIAA1305	NYN domain and retroviral integrase containing	protein-coding
Ankrd1	chr19-44	chr19	36203748	36204004	+	14.1	0.719	Intergenic	-9542	NM_013468	107765	Mm.10279	NM_013468	ENSMUSG00000024803	Alrp|CARP|Crap|MARP1	ankyrin repeat domain 1 (cardiac muscle)	protein-coding
Itgav	chr2-57	chr2	83554929	83555185	+	20.2	0.849	Intergenic	-9497	NM_008402	16410	Mm.227	NM_008402	ENSMUSG00000027087	1110004F14Rik|2610028E01Rik|CD51|D430040G12Rik	integrin alpha V	protein-coding
Efhd1	chr1-604	chr1	89151317	89151573	+	7.7	0.719	L1MB5|LINE|L1	-9494	NM_028889	98363	Mm.247951	NM_028889	ENSMUSG00000026255	4931430I01Rik|AI452351|PP3051|mitocalcin	EF hand domain containing 1	protein-coding
Emc7	chr2-256	chr2	112285561	112285817	+	11.2	0.766	Charlie20a|DNA|Charlie	-9493	NM_133749	73024	Mm.268027	NM_133749		2900064A13Rik|AI451465|ORF3|c11orf3	ER membrane protein complex subunit 7	protein-coding
Lyzl1	chr18-196	chr18	4156216	4156472	+	9.31	0.659	Intergenic	-9486	NM_026092	67328	Mm.158148	NM_026092	ENSMUSG00000024233	1700038F02Rik|Lyc2	lysozyme-like 1	protein-coding
Cdrt4	chr11-348	chr11	62755097	62755353	+	10.3	0.842	Intergenic	-9470	NM_025496	66338	Mm.46166	NM_025496	ENSMUSG00000042200	1700019I23Rik	CMT1A duplicated region transcript 4	protein-coding
Olfr685	chr7-320	chr7	112339155	112339411	+	10.9	0.917	L1_Mus4|LINE|L1	-9458	NM_001011857	258160	Mm.377366	NM_001011857	ENSMUSG00000047794	MOR37-1	olfactory receptor 685	protein-coding
Gm1564	chr11-479	chr11	102517314	102517570	+	9.31	0.737	Intergenic	-9457	NM_001127576	268491	Mm.447643	NM_001127576	ENSMUSG00000051455	Gm663	predicted gene 1564	protein-coding
Gm20187	chr12-86	chr12	27809160	27809416	+	13.2	0.78	Intergenic	-9428	NR_045052	100504347	Mm.130500	NR_045052		-	predicted gene, 20187	ncRNA
Zfp945	chr17-23	chr17	23013332	23013588	+	38.2	0.951	LSU-rRNA_Hsa|rRNA|rRNA	-9359	NM_177358	240041	Mm.328828	NM_177358	ENSMUSG00000059142	A630033E08Rik|C730040L01Rik	zinc finger protein 945	protein-coding
Pgf	chr12-191	chr12	86527455	86527711	+	9.31	0.667	MIRb|SINE|MIR	-9320	NM_008827	18654	Mm.4809	NM_008827	ENSMUSG00000004791	AI854365|PIGF|Plgf	placental growth factor	protein-coding
Hnrnpl	chr7-391	chr7	29586511	29586767	+	9.31	0.784	Intergenic	-9270	NM_177301	15388	Mm.9043	NM_177301	ENSMUSG00000015165	C79783|D830027H13Rik|Hnrpl	heterogeneous nuclear ribonucleoprotein L	protein-coding
Gphb5	chr12-188	chr12	76526906	76527162	+	9.95	0.892	L2a|LINE|L2	-9266	NM_175644	217674	Mm.252250	NM_175644	ENSMUSG00000048982	Zlut1	glycoprotein hormone beta 5	protein-coding
Eefsec	chr6-49	chr6	88405669	88405925	+	18.3	0.838	B1F2|SINE|Alu	-9264	NM_023060	65967	Mm.333237	NM_023060	ENSMUSG00000033216	Selb|sec	eukaryotic elongation factor, selenocysteine-tRNA-specific	protein-coding
Clec2h	chr6-212	chr6	128603096	128603352	+	10.3	0.868	Intergenic	-9179	NM_053165	94071	Mm.197689	NM_053165	ENSMUSG00000030364	Clrf|clr-f	C-type lectin domain family 2, member h	protein-coding
Limd1	chr9-217	chr9	123378515	123378771	+	11.9	0.647	Intergenic	-9176	NM_013860	29806	Mm.10987	NM_013860	ENSMUSG00000025239	AW822033|D9Ertd192e	LIM domains containing 1	protein-coding
2610008E11Rik	chr10-285	chr10	78569361	78569617	+	9.31	0.684	Intergenic	-9144	NM_001004362	72128	Mm.297854	NM_001004362	ENSMUSG00000060301	-	RIKEN cDNA 2610008E11 gene	protein-coding
Slain2	chr5-397	chr5	73296343	73296599	+	9.63	0.721	Intergenic	-9130	NM_153567	75991	Mm.121285	NM_153567	ENSMUSG00000036087	5033405K12Rik|8030444K12Rik|AI596370	SLAIN motif family, member 2	protein-coding
Prss38	chr11-295	chr11	59198117	59198373	+	11.2	0.667	Intergenic	-9090	NM_001045521	216797	Mm.339586	NM_001045521	ENSMUSG00000049291	Gm249|Mpn2	protease, serine 38	protein-coding
Id3	chr4-466	chr4	135690521	135690777	+	8.34	0.765	Intergenic	-9088	NM_008321	15903	Mm.110	NM_008321		Hlh462|Idb3|bHLHb25	inhibitor of DNA binding 3	protein-coding
Fitm2	chr2-138	chr2	163307318	163307574	+	14.4	0.754	Intergenic	-9081	NM_173397	228859	Mm.242917	NM_173397		AI414861|D930001I22Rik|Fit2	fat storage-inducing transmembrane protein 2	protein-coding
Zc3h3	chr15-131	chr15	75681180	75681436	+	11.9	0.75	Intergenic	-8970	NM_172121	223642	Mm.209800	NM_172121	ENSMUSG00000075600	BC049953|Kiaa0150|Smicl|Zc3hdc3	zinc finger CCCH type containing 3	protein-coding
Mir3089	chr2-64	chr2	30567646	30567902	+	18.9	0.722	CpG	-8956	NR_037272	100526499		NR_037272	miRBase:MI0014082	mmu-mir-3089	microRNA 3089	ncRNA
Tktl2	chr8-112	chr8	69026586	69026842	+	14.1	0.846	Intergenic	-8925	NM_001271574	74419	Mm.159193	NM_028927	ENSMUSG00000025519	4933401I19Rik	transketolase-like 2	protein-coding
Tgfbi	chr13-303	chr13	56701934	56702190	+	9.31	0.743	Intergenic	-8902	NM_009369	21810	Mm.14455	NM_009369	ENSMUSG00000035493	68kDa|AI181842|AI747162|Beta-ig|big-h3	transforming growth factor, beta induced	protein-coding
Spp1	chr5-380	chr5	104855106	104855362	+	9.63	0.605	Intergenic	-8896	NM_009263	20750	Mm.288474	NM_009263	ENSMUSG00000029304	2AR|Apl-1|BNSP|BSPI|Bsp|ETA-1|Eta|OP|Opn|Opnl|Ric|Spp-1	secreted phosphoprotein 1	protein-coding
1700126H18Rik	chr5-429	chr5	66591317	66591573	+	8.98	0.765	Intergenic	-8871	NR_040695	73639	Mm.48851	NR_040695		-	RIKEN cDNA 1700126H18 gene	ncRNA
BC061194	chr2-499	chr2	18611677	18611933	+	8.02	0.622	CpG	-8844	NM_001001334	381350	Mm.330024	NM_001001334		-	cDNA sequence BC061194	protein-coding
Col8a2	chr4-361	chr4	125955098	125955354	+	9.31	0.643	Intergenic	-8812	NM_199473	329941	Mm.296327	NM_199473	ENSMUSG00000056174	AI429819	collagen, type VIII, alpha 2	protein-coding
Cyp4f18	chr8-465	chr8	74542142	74542398	+	8.34	0.742	Lx8|LINE|L1	-8745	NM_024444	72054	Mm.160020	NM_024444	ENSMUSG00000003484	1810054N16Rik|Cyp4f3|Cypf18	cytochrome P450, family 4, subfamily f, polypeptide 18	protein-coding
Jazf1	chr6-166	chr6	53027207	53027463	+	10.6	0.702	Intergenic	-8717	NM_173406	231986	Mm.386865	NM_173406		AI591476|C820002C15|Jaz1|Tip27	JAZF zinc finger 1	protein-coding
BB123696	chr13-98	chr13	52861072	52861328	+	14.1	0.594	Intergenic	-8626	NR_027893	105404	Mm.184173	NR_027893		-	expressed sequence BB123696	ncRNA
Bmp2k	chr5-536	chr5	97417969	97418225	+	8.34	0.774	Intergenic	-8611	NM_080708	140780	Mm.281490	NM_080708	ENSMUSG00000034663	4933417M22Rik|AA673486|AV128808|BIKE	BMP2 inducible kinase	protein-coding
Crh	chr3-314	chr3	19603853	19604109	+	8.34	0.711	Intergenic	-8585	NM_205769	12918	Mm.290689	NM_205769	ENSMUSG00000049796	CRF|Gm1347	corticotropin releasing hormone	protein-coding
Prrt4	chr6-102	chr6	29138038	29138294	+	13.8	0.854	Intergenic	-8582	NM_001101443	101359	Mm.22818	NM_001101443	ENSMUSG00000079654	AW455481|D330027H18Rik	proline-rich transmembrane protein 4	protein-coding
Siglecg	chr7-50	chr7	50654970	50655226	+	21.2	0.863	Intergenic	-8552	NM_172900	243958	Mm.24444	NM_172900	ENSMUSG00000030468	9830164H23|A630096C01Rik|Siglec-G|Siglec10|mSiglec-G	sialic acid binding Ig-like lectin G	protein-coding
Best3	chr10-120	chr10	116414690	116414946	+	13.8	0.857	MTD|LTR|MaLR	-8552	NM_001007583	382427	Mm.339322	NM_001007583	ENSMUSG00000020169	Vmd2l3|mBest4	bestrophin 3	protein-coding
9030625G05Rik	chr18-142	chr18	75149583	75149839	+	11.2	0.739	Intergenic	-8510	NR_110446	71545	Mm.488094	NR_110446		-	RIKEN cDNA 9030625G05 gene	ncRNA
Atp10b	chr11-428	chr11	42954800	42955056	+	8.98	0.763	Intergenic	-8451	NM_176999	319767	Mm.252339	NM_176999	ENSMUSG00000055415	5930426O13Rik|9030605H24Rik	ATPase, class V, type 10B	protein-coding
2007-09-01	chr9-457	chr9	25051515	25051771	+	8.34	0.697	Intergenic	-8397	NM_009859	235072	Mm.270259	NM_009859	ENSMUSG00000001833	Cdc10|E430034N22	septin 7	protein-coding
4933427D06Rik	chr6-386	chr6	89037647	89037903	+	8.34	0.788	MTE2b|LTR|MaLR	-8334	NM_175017	232217	Mm.281744	NM_175017	ENSMUSG00000055403	-	RIKEN cDNA 4933427D06 gene	protein-coding
Gtf3c5	chr2-101	chr2	28446981	28447237	+	17.3	0.754	L1MC4a|LINE|L1	-8310	NM_001290484	70239	Mm.274120	NM_148928	ENSMUSG00000026816	2700084A09Rik|TFIIIC63|TFiiiC2-63	general transcription factor IIIC, polypeptide 5	protein-coding
Amz2	chr11-514	chr11	109278822	109279078	+	8.98	0.818	Intergenic	-8310	NM_025275	13929	Mm.211850	NM_025275	ENSMUSG00000020610	AA408420|ESTM12|X83328	archaelysin family metallopeptidase 2	protein-coding
Ccdc9	chr7-4	chr7	16880314	16880570	+	54.9	0.923	Intergenic	-8298	NM_001136471	243846	Mm.482401	NM_172297	ENSMUSG00000041375	2600011L02Rik	coiled-coil domain containing 9	protein-coding
Tgfbi	chr13-48	chr13	56702546	56702802	+	18.6	0.753	Intergenic	-8290	NM_009369	21810	Mm.14455	NM_009369	ENSMUSG00000035493	68kDa|AI181842|AI747162|Beta-ig|big-h3	transforming growth factor, beta induced	protein-coding
Hspa4	chr11-115	chr11	53122130	53122386	+	18.9	0.704	Intergenic	-8277	NM_008300	15525	Mm.239865	NM_008300	ENSMUSG00000020361	70kDa|AI317151|APG-2|Hsp110|Hsp70RY|mKIAA4025	heat shock protein 4	protein-coding
Ptpdc1	chr13-332	chr13	48729042	48729298	+	8.98	0.812	MTE2b|LTR|MaLR	-8228	NM_207232	218232	Mm.315089	NM_207232	ENSMUSG00000038042	AI843923|AW456874|Naa-1	protein tyrosine phosphatase domain containing 1	protein-coding
Hnrnph1	chr11-137	chr11	50182868	50183124	+	17.6	0.891	(TC)n|Simple_repeat|Simple_repeat	-8225	NM_021510	59013	Mm.21740	NM_021510	ENSMUSG00000007850	AI642080|E430005G16Rik|Hnrnph|Hnrph1	heterogeneous nuclear ribonucleoprotein H1	protein-coding
4933430M04Rik	chr11-262	chr11	24373574	24373830	+	10.9	0.723	Intergenic	-8207	NR_045857	71316	Mm.79162	NR_045857	ENSMUSG00000086892	-	RIKEN cDNA 4933430M04 gene	ncRNA
Nr1d1	chr11-607	chr11	98644768	98645024	+	8.02	0.606	Intergenic	-8205	NM_145434	217166	Mm.390397	NM_145434	ENSMUSG00000020889	A530070C09Rik|R75201	nuclear receptor subfamily 1, group D, member 1	protein-coding
Mir34a	chr4-44	chr4	149434308	149434564	+	21.8	0.709	Intergenic	-8127	NR_029751	723848		NR_029751	miRBase:MI0000584	Mirn34a|mmu-mir-34a	microRNA 34a	ncRNA
Proc	chr18-254	chr18	32307210	32307466	+	8.02	0.639	Intergenic	-8114	NM_001042767	19123	Mm.2786	NM_008934	ENSMUSG00000024386	PC	protein C	protein-coding
Syt12	chr19-16	chr19	4485121	4485377	+	18.9	0.824	Intergenic	-8106	NM_134164	171180	Mm.262270	NM_134164	ENSMUSG00000049303	-	synaptotagmin XII	protein-coding
Pop7	chr5-251	chr5	137951590	137951846	+	10.9	0.686	CpG	-8061	NM_028753	74097	Mm.290242	NM_028753	ENSMUSG00000029715	0610037N12Rik|AI852017|Rpp20	processing of precursor 7, ribonuclease P family, (S. cerevisiae)	protein-coding
Pard6b	chr2-277	chr2	167898327	167898583	+	10.9	0.688	Intergenic	-8049	NM_021409	58220	Mm.292834	NM_021409	ENSMUSG00000044641	AV025615|Par6b	par-6 family cell polarity regulator beta	protein-coding
Plbd1	chr6-48	chr6	136618292	136618548	+	19.3	0.813	(TC)n|Simple_repeat|Simple_repeat	-8006	NM_025806	66857	Mm.3311	NM_025806	ENSMUSG00000030214	1100001H23Rik	phospholipase B domain containing 1	protein-coding
Sprr3	chr3-244	chr3	92270455	92270711	+	10.3	0.816	Intergenic	-7941	NM_001204427	20766	Mm.57092	NM_011478	ENSMUSG00000045539	SPR3	small proline-rich protein 3	protein-coding
Ccdc135	chr8-116	chr8	97570950	97571206	+	13.8	0.725	Intergenic	-7925	NM_001042715	330830	Mm.277112	NM_001042715	ENSMUSG00000031786	Gm770|SRG-L|SRG-S	coiled-coil domain containing 135	protein-coding
Gng2	chr14-116	chr14	20804264	20804520	+	13.2	0.603	MLT1F|LTR|MaLR	-7921	NM_001285909	14702	Mm.41737	NM_010315	ENSMUSG00000043004	82	guanine nucleotide binding protein (G protein), gamma 2	protein-coding
Wwp1	chr4-294	chr4	19643906	19644162	+	9.95	0.811	Intergenic	-7883	NR_074090	107568	Mm.78312	NM_177327	ENSMUSG00000041058	8030445B08Rik|AIP5|SDRP1|Tiul1	WW domain containing E3 ubiquitin protein ligase 1	protein-coding
Nr4a3	chr4-124	chr4	48056118	48056374	+	14.8	0.729	CpG	-7874	NM_015743	18124	Mm.247261	NM_015743	ENSMUSG00000028341	AI573420|CHN|CSMF|MINOR|NOR-1|Nor1|TEC	nuclear receptor subfamily 4, group A, member 3	protein-coding
Mirlet7a-1	chr13-122	chr13	48641377	48641633	+	12.2	0.695	CpG	-7864	NR_029725	387244		NR_029725	miRBase:MI0000556	Let-7a|Mirnlet7a|Mirnlet7a-1	microRNA let7a-1	ncRNA
E2f8	chr7-266	chr7	56144144	56144400	+	9.95	0.786	PB1D9|SINE|Alu	-7861	NM_001013368	108961	Mm.240566	NM_001013368	ENSMUSG00000046179	4432406C08Rik|AA410048	E2F transcription factor 8	protein-coding
Lats2	chr14-31	chr14	58372681	58372937	+	18.6	0.808	(CA)n|Simple_repeat|Simple_repeat	-7849	NM_015771	50523	Mm.347899	NM_015771	ENSMUSG00000021959	4932411G09Rik|AV277261|AW228608	large tumor suppressor 2	protein-coding
Zfp697	chr3-431	chr3	98178458	98178714	+	8.34	0.727	Intergenic	-7818	NM_172863	242109	Mm.358911	NM_172863	ENSMUSG00000050064	9430053K19|AI467503|Znf697	zinc finger protein 697	protein-coding
Pak4	chr7-27	chr7	29390890	29391146	+	26.3	0.955	MIRb|SINE|MIR	-7815	NM_027470	70584	Mm.21876	NM_027470	ENSMUSG00000030602	5730488L07Rik|AW555722|mKIAA1142	p21 protein (Cdc42/Rac)-activated kinase 4	protein-coding
C330024C12Rik	chr17-44	chr17	87601945	87602201	+	19.9	0.759	Intergenic	-7791	NR_046016	399626	Mm.396062	NR_046016		-	RIKEN cDNA C330024C12 gene	ncRNA
Gm10865	chr15-275	chr15	78849119	78849375	+	8.98	0.675	B3|SINE|B2	-7776	NR_045746	100038602	Mm.417074	NR_045746		ENSMUSG00000075558	predicted gene 10865	ncRNA
Pdgfc	chr3-47	chr3	80832440	80832696	+	18	0.875	(TG)n|Simple_repeat|Simple_repeat	-7770	NM_019971	54635	Mm.331089	NM_019971	ENSMUSG00000028019	1110064L01Rik|AI647969|PDGF-C	platelet-derived growth factor, C polypeptide	protein-coding
Dock5	chr14-211	chr14	68559222	68559478	+	9.95	0.763	Intergenic	-7721	NM_177780	68813	Mm.258155	NM_177780	ENSMUSG00000044447	1110060D06Rik|AI666732|AI956923|BC016533|E130320D18|lr2|rlc	dedicator of cytokinesis 5	protein-coding
Wdr60	chr12-64	chr12	117509080	117509336	+	14.8	0.845	Intergenic	-7710	NM_146039	217935	Mm.31382	NM_146039	ENSMUSG00000042050	D430033N04Rik	WD repeat domain 60	protein-coding
Tmem177	chr1-156	chr1	121817321	121817577	+	13.2	0.809	Intergenic	-7704	NM_175106	66343	Mm.49942	NM_175106	ENSMUSG00000036975	2300008B03Rik	transmembrane protein 177	protein-coding
Piezo1	chr8-317	chr8	125082798	125083054	+	9.31	0.771	Intergenic	-7697	NM_001037298	234839	Mm.37324	NM_001037298	ENSMUSG00000014444	9630020g22|Fam38a|mKIAA0233	piezo-type mechanosensitive ion channel component 1	protein-coding
Trim24	chr6-78	chr6	37813011	37813267	+	15.7	0.889	RLTR1|LTR|ERV1	-7672	NM_001272064	21848	Mm.41063	NM_145076		A130082H20Rik|AI447469|D430004I05Rik|TIF1|TIF1-alpha|TIF1alpha|Tif1a	tripartite motif-containing 24	protein-coding
Wbscr17	chr5-404	chr5	131790927	131791183	+	8.98	0.844	B4A|SINE|B4	-7663	NM_145218	212996	Mm.299204	NM_145218		AA388321|E330012B09Rik	Williams-Beuren syndrome chromosome region 17 homolog (human)	protein-coding
Mrpl33	chr5-168	chr5	31908552	31908808	+	11.9	0.72	Intergenic	-7644	NM_025796	66845	Mm.120763	NM_025796	ENSMUSG00000029142	0610009M10Rik|L33mt|MRP-L33	mitochondrial ribosomal protein L33	protein-coding
Sirt4	chr5-23	chr5	115941978	115942234	+	23.4	0.747	CpG	-7613	NM_133760	75387	Mm.332616	NM_133760	ENSMUSG00000029524	4930596O17Rik	sirtuin 4	protein-coding
Malat1	chr19-100	chr19	5810155	5810411	+	10.3	0.732	Intergenic	-7612	NR_002847	72289	Mm.298256	NR_002847	ENSMUSG00000092341	2210401K01Rik|9430072K23Rik|AI647968|Neat2	metastasis associated lung adenocarcinoma transcript 1 (non-coding RNA)	ncRNA
Zfp658	chr7-3	chr7	50810006	50810262	+	86	0.854	Intergenic	-7606	NM_001008549	210104	Mm.333821	NM_001008549	ENSMUSG00000056592	-	zinc finger protein 658	protein-coding
Mul1	chr4-159	chr4	137982855	137983111	+	12.8	0.872	Intergenic	-7604	NM_026689	68350	Mm.103413	NM_026689	ENSMUSG00000041241	0610009K11Rik|AV000801|Gide	mitochondrial ubiquitin ligase activator of NFKB 1	protein-coding
Tnfaip2	chr12-134	chr12	112673164	112673420	+	11.2	0.786	Intergenic	-7580	NM_009396	21928	Mm.255332	NM_009396	ENSMUSG00000021281	B94|Exoc3l3|M-sec|Tnfip2|tnfb94	tumor necrosis factor, alpha-induced protein 2	protein-coding
Wisp1	chr15-101	chr15	66715251	66715507	+	15.4	0.857	Intergenic	-7576	NM_018865	22402	Mm.10222	NM_018865	ENSMUSG00000005124	AW146261|CCN4|Elm1	WNT1 inducible signaling pathway protein 1	protein-coding
Nedd9	chr13-234	chr13	41590166	41590422	+	9.63	0.744	Intergenic	-7565	NM_001111324	18003	Mm.288980	NM_017464	ENSMUSG00000021365	Cas-L|CasL|HEF1|MEF1|Nedd-9|p105	neural precursor cell expressed, developmentally down-regulated gene 9	protein-coding
Impa2	chr18-298	chr18	67441229	67441485	+	8.66	0.778	Intergenic	-7520	NM_053261	114663	Mm.34079	NM_053261	ENSMUSG00000024525	2210415D20Rik|AI326924|AW259601	inositol (myo)-1(or 4)-monophosphatase 2	protein-coding
Pim3	chr15-414	chr15	88684986	88685242	+	8.02	0.733	Intergenic	-7510	NM_145478	223775	Mm.400129	NM_145478	ENSMUSG00000035828	BC026639|Kid1	proviral integration site 3	protein-coding
Il33	chr19-128	chr19	29991967	29992223	+	10.9	0.791	Intergenic	-7509	NM_133775	77125	Mm.182359	NM_133775	ENSMUSG00000024810	9230117N10Rik|Il-33|Il1f11|NF-HEV	interleukin 33	protein-coding
Htra3	chr5-34	chr5	36029806	36030062	+	21.8	0.816	Intergenic	-7505	NM_001042615	78558	Mm.274255	NM_030127	ENSMUSG00000029096	2210021K23Rik|9530081K03Rik|Prsp|Tasp	HtrA serine peptidase 3	protein-coding
2310043O21Rik	chr15-313	chr15	38532021	38532277	+	8.66	0.667	L1MB7|LINE|L1	-7460	NR_045757	69679	Mm.416890	NR_045757		-	RIKEN cDNA 2310043O21 gene	ncRNA
Kif2c	chr4-283	chr4	116862517	116862773	+	10.3	0.638	U5|snRNA|snRNA	-7416	NM_134471	73804	Mm.247651	NM_134471	ENSMUSG00000028678	4930402F02Rik|ESTM5|Knsl6|MCAK|X83316	kinesin family member 2C	protein-coding
Insc	chr7-160	chr7	121881785	121882041	+	11.2	0.783	Intergenic	-7367	NM_173767	233752	Mm.83037	NM_173767	ENSMUSG00000048782	3830422K02Rik|C730020D23	inscuteable homolog (Drosophila)	protein-coding
Serpinh1	chr7-185	chr7	106508939	106509195	+	11.6	0.739	(TC)n|Simple_repeat|Simple_repeat	-7318	NM_001111043	12406	Mm.22708	NM_009825	ENSMUSG00000070436	BERF-1|Cbp1|Cbp2|Hsp47|J6|Serpinh2|gp46	serine (or cysteine) peptidase inhibitor, clade H, member 1	protein-coding
Ly75	chr2-290	chr2	60228450	60228706	+	10.3	0.824	Intergenic	-7290	NM_013825	17076	Mm.2074	NM_013825	ENSMUSG00000026980	CD205|DEC-205|DEC205	lymphocyte antigen 75	protein-coding
Ebf3	chr7-299	chr7	144513223	144513479	+	9.31	0.714	Intergenic	-7223	NM_001113415	13593	Mm.258708	NM_010096	ENSMUSG00000010476	3110018A08Rik|O/E-2|mKIAA4201	early B cell factor 3	protein-coding
B4galt3	chr1-453	chr1	173193114	173193370	+	9.31	0.596	(TC)n|Simple_repeat|Simple_repeat	-7217	NM_020579	57370	Mm.274011	NM_020579	ENSMUSG00000052423	9530061M23Rik|AA104562|AW125175|ESTM26|ESTM6|R74981	UDP-Gal:betaGlcNAc beta 1,4-galactosyltransferase, polypeptide 3	protein-coding
Lrrc6	chr15-31	chr15	66339490	66339746	+	20.5	0.771	MER77|LTR|ERVL	-7146	NM_019457	54562	Mm.244890	NM_019457	ENSMUSG00000022375	LRTP	leucine rich repeat containing 6 (testis)	protein-coding
Mir6367	chr16-3	chr16	91534782	91535038	+	106.9	0.896	Intergenic	-7121	NR_105786	102465190		NR_105786	miRBase:MI0021896	mmu-mir-6367	microRNA mir-6367	ncRNA
Pitpnm3	chr11-440	chr11	71956376	71956632	+	9.63	0.763	Intergenic	-7113	NM_001081641	327958	Mm.351793	NM_001024927	ENSMUSG00000040543	A330068P14Rik|AI848332|Ackr6|Gm880	PITPNM family member 3	protein-coding
Mir6385	chr9-41	chr9	58061719	58061975	+	43.6	0.806	Intergenic	-7110	NR_105806	102466639		NR_105806	miRBase:MI0021916	mmu-mir-6385	microRNA mir-6385	ncRNA
Arhgef2	chr3-221	chr3	88412916	88413172	+	10.6	0.846	Intergenic	-7085	NM_001198911	16800	Mm.239329	NM_008487	ENSMUSG00000028059	AA408978|GEF|GEF-H1|GEFH1|LFP40|Lbcl1|Lfc|P40|mKIAA0651	rho/rac guanine nucleotide exchange factor (GEF) 2	protein-coding
E2f8	chr7-73	chr7	56143362	56143618	+	16.7	0.797	Intergenic	-7079	NM_001013368	108961	Mm.240566	NM_001013368	ENSMUSG00000046179	4432406C08Rik|AA410048	E2F transcription factor 8	protein-coding
Tmem37	chr1-490	chr1	121977281	121977537	+	8.66	0.758	Intergenic	-7052	NM_019432	170706	Mm.24750	NM_019432		AI173373|AW540203|Pr|Pr1	transmembrane protein 37	protein-coding
Mdm2	chr10-74	chr10	117154723	117154979	+	15.1	0.833	Intergenic	-7037	NM_001288586	17246	Mm.22670	NM_010786	ENSMUSG00000020184	1700007J15Rik|AA415488|Mdm-2	transformed mouse 3T3 cell double minute 2	protein-coding
Kansl2	chr15-72	chr15	98371559	98371815	+	16.4	0.86	Intergenic	-6987	NM_001289438	69612	Mm.296240	NM_133714	ENSMUSG00000022992	2310037I24Rik|B930009D17	KAT8 regulatory NSL complex subunit 2	protein-coding
Hsp90aa1	chr12-243	chr12	111941438	111941694	+	9.95	0.692	B1_Mm|SINE|Alu	-6961	NM_010480	15519	Mm.1843	NM_010480	ENSMUSG00000021270	86kDa|89kDa|AL024080|AL024147|Hsp86-1|Hsp89|Hsp90|Hspca|hsp4	heat shock protein 90, alpha (cytosolic), class A member 1	protein-coding
Ebag9	chr15-389	chr15	44444105	44444361	+	8.02	0.929	Intergenic	-6954	NM_019480	55960	Mm.287896	NM_019480	ENSMUSG00000022339	AI835379|Rcas1	estrogen receptor-binding fragment-associated gene 9	protein-coding
4933433F19Rik	chr8-32	chr8	31671819	31672075	+	23.1	0.869	Intergenic	-6920	NR_045856	71314	Mm.158666	NR_045856	ENSMUSG00000097044	-	RIKEN cDNA 4933433F19 gene	ncRNA
Crhbp	chr13-3	chr13	96221538	96221794	+	98.8	0.953	Intergenic	-6880	NM_198408	12919	Mm.316614	NM_198408	ENSMUSG00000021680	CRH-BP	corticotropin releasing hormone binding protein	protein-coding
Reep5	chr18-54	chr18	34539794	34540050	+	17.3	0.766	Intergenic	-6853	NM_007874	13476	Mm.280075	NM_007874	ENSMUSG00000005873	AI324241|AU022809|AW495741|DP1/TB2|Dp1|R74856|TB2/DP1	receptor accessory protein 5	protein-coding
Akap6	chr12-202	chr12	53793400	53793656	+	10.3	0.829	Intergenic	-6842	NM_198111	238161	Mm.310822	NM_198111	ENSMUSG00000061603	AI482140|Akapalpha|Akapbeta|PRKA	A kinase (PRKA) anchor protein 6	protein-coding
Ercc6	chr14-137	chr14	33319738	33319994	+	11.2	0.804	Intergenic	-6841	NM_001081221	319955	Mm.318310	NM_177043	ENSMUSG00000054051	4732403I04|C130058G22Rik|CSB	excision repair cross-complementing rodent repair deficiency, complementation group 6	protein-coding
Clec2h	chr6-107	chr6	128605482	128605738	+	13.5	0.736	Intergenic	-6793	NM_053165	94071	Mm.197689	NM_053165	ENSMUSG00000030364	Clrf|clr-f	C-type lectin domain family 2, member h	protein-coding
Tnfsf4	chr1-503	chr1	163318653	163318909	+	8.98	0.794	Intergenic	-6788	NM_009452	22164	Mm.4994	NM_009452	ENSMUSG00000026700	Ath-1|Ath1|CD134L|OX-40L|Ox40l|TXGP1|Txgp1l|gp34	tumor necrosis factor (ligand) superfamily, member 4	protein-coding
Lmna	chr3-31	chr3	88313918	88314174	+	21.2	0.736	Intergenic	-6772	NM_001111102	16905	Mm.243014	NM_019390	ENSMUSG00000028063	Dhe	lamin A	protein-coding
Fosb	chr7-137	chr7	19902017	19902273	+	12.2	0.636	Intergenic	-6751	NM_008036	14282	Mm.248335	NM_008036	ENSMUSG00000003545	-	FBJ osteosarcoma oncogene B	protein-coding
Epc1	chr18-145	chr18	6522710	6522966	+	11.2	0.897	B2_Mm2|SINE|B2	-6732	NM_007935	13831	Mm.312133	NM_007935	ENSMUSG00000024240	2400007E14Rik|5730566F07Rik|A930032N02Rik	enhancer of polycomb homolog 1 (Drosophila)	protein-coding
Tom1l1	chr11-448	chr11	90555510	90555766	+	9.95	0.614	Intergenic	-6723	NM_028011	71943	Mm.167868	NM_028011	ENSMUSG00000020541	2310045L10Rik|C80573|Srcasm	target of myb1-like 1 (chicken)	protein-coding
Lce1m	chr3-270	chr3	92829538	92829794	+	9.63	0.696	Intergenic	-6684	NM_025420	66203	Mm.292457	NM_025420	ENSMUSG00000027912	1110059L13Rik|AI131654|Lce5a|Sprrl10	late cornified envelope 1M	protein-coding
Adcy7	chr8-14	chr8	90789492	90789748	+	27	0.86	Intergenic	-6682	NM_007406	11513	Mm.288206	NM_007406	ENSMUSG00000031659	AA407758	adenylate cyclase 7	protein-coding
4930461G14Rik	chr9-431	chr9	58296213	58296469	+	8.34	0.758	(CA)n|Simple_repeat|Simple_repeat	-6639	NR_040736	74879	Mm.416924	NR_040736	ENSMUSG00000097651	-	RIKEN cDNA 4930461G14 gene	ncRNA
Ifltd1	chr6-252	chr6	145389931	145390187	+	9.63	0.711	Intergenic	-6614	NM_028742	74071	Mm.441497	NM_028742	ENSMUSG00000054966	4933403M22Rik|AI482300|Lmna-rs1|Lmna1	intermediate filament tail domain containing 1	protein-coding
Ssb	chr2-291	chr2	69692905	69693161	+	9.95	0.698	RMER1C|Other|Other	-6586	NM_009278	20823	Mm.10508	NM_009278	ENSMUSG00000068882	SS-B	Sjogren syndrome antigen B	protein-coding
AI506816	chr5-154	chr5	23224941	23225197	+	12.5	0.768	RLTR19A|LTR|ERVK	-6584	NR_038090	433855	Mm.205125	NR_015554		-	expressed sequence AI506816	ncRNA
Dclk3	chr9-499	chr9	111334906	111335162	+	7.38	0.75	Intergenic	-6551	NM_172928	245038	Mm.26361	NM_172928	ENSMUSG00000032500	BC056929|C730036H08|Dcamkl3	doublecortin-like kinase 3	protein-coding
Me3	chr7-169	chr7	96774693	96774949	+	13.2	0.809	(CA)n|Simple_repeat|Simple_repeat	-6507	NM_181407	109264	Mm.334011	NM_181407	ENSMUSG00000030621	1700020C08Rik|B230207H15Rik	malic enzyme 3, NADP(+)-dependent, mitochondrial	protein-coding
Wdr60	chr12-84	chr12	117507877	117508133	+	12.2	0.603	Intergenic	-6507	NM_146039	217935	Mm.31382	NM_146039	ENSMUSG00000042050	D430033N04Rik	WD repeat domain 60	protein-coding
Grem1	chr2-200	chr2	113605141	113605397	+	11.9	0.857	Intergenic	-6464	NM_011824	23892	Mm.166318	NM_011824		Cktsf1b1|Drm|Grem|ld	gremlin 1	protein-coding
Afap1l2	chr19-55	chr19	57089383	57089639	+	14.1	0.863	Intergenic	-6446	NM_001177796	226250	Mm.226284	NM_146102	ENSMUSG00000025083	AU041783|C86904|mKIAA1914	actin filament associated protein 1-like 2	protein-coding
C1qtnf7	chr5-524	chr5	43900235	43900491	+	8.02	0.758	Intergenic	-6445	NM_001135172	109323	Mm.275553	NM_175425	ENSMUSG00000061535	5530401N20Rik|8430425G24Rik|Ctrp7	C1q and tumor necrosis factor related protein 7	protein-coding
Tln2	chr9-135	chr9	67413780	67414036	+	15.4	0.797	Intergenic	-6398	NM_001081242	70549	Mm.33645	NM_027458	ENSMUSG00000052698	5730421P04Rik|AI507121|AI787438|AL118320|mKIAA0320	talin 2	protein-coding
Mir6385	chr9-89	chr9	58062440	58062696	+	19.9	0.769	Intergenic	-6389	NR_105806	102466639		NR_105806	miRBase:MI0021916	mmu-mir-6385	microRNA mir-6385	ncRNA
Zbtb8b	chr4-192	chr4	129124269	129124525	+	12.5	0.778	RLTR1C|LTR|ERV1	-6335	NM_153541	215627	Mm.428660	NM_153541	ENSMUSG00000048485	AV220464|BC023839|BOZF1|Zbtb8	zinc finger and BTB domain containing 8b	protein-coding
Vdr	chr15-53	chr15	97744920	97745176	+	18.3	0.726	Intergenic	-6321	NM_009504	22337	Mm.245084	NM_009504	ENSMUSG00000022479	Nr1i1	vitamin D receptor	protein-coding
Cacnb3	chr15-173	chr15	98456346	98456602	+	11.9	0.8	B1F1|SINE|Alu	-6285	NM_001044741	12297	Mm.3544	NM_007581	ENSMUSG00000003352	Beta3|CAB3|Ca(v)beta3|Cchb3	calcium channel, voltage-dependent, beta 3 subunit	protein-coding
Aebp1	chr11-423	chr11	5755500	5755756	+	9.63	0.643	Intergenic	-6241	NM_001291857	11568	Mm.4665	NM_009636	ENSMUSG00000020473	ACLP	AE binding protein 1	protein-coding
4930543E12Rik	chr7-32	chr7	120291634	120291890	+	24.1	0.789	Intergenic	-6233	NR_045978	75239	Mm.381688	NR_045978		4930545H14Rik	RIKEN cDNA 4930543E12 gene	ncRNA
Acpt	chr7-264	chr7	51518660	51518916	+	9.31	0.789	Intergenic	-6214	NM_001195034	100503991	Mm.367353	NM_001195034	ENSMUSG00000012777	EG546967|Gm1432	acid phosphatase, testicular	protein-coding
Chd9	chr8-142	chr8	93346395	93346651	+	13.2	0.809	Intergenic	-6211	NM_177224	109151	Mm.100615	NM_177224	ENSMUSG00000056608	1810014J18Rik|9030205D12Rik|A330063D19Rik|AD013|PRIC320|mKIAA0308	chromodomain helicase DNA binding protein 9	protein-coding
Tmem119	chr5-50	chr5	114256427	114256683	+	18	0.746	Intergenic	-6194	NM_146162	231633	Mm.41681	NM_146162	ENSMUSG00000054675	AW208946|BC025600|obif	transmembrane protein 119	protein-coding
Rab38	chr7-134	chr7	95572506	95572762	+	13.8	0.8	L2|LINE|L2	-6149	NM_028238	72433	Mm.276669	NM_028238	ENSMUSG00000030559	2310011F14Rik|AU043391|cht	RAB38, member RAS oncogene family	protein-coding
Ahnak	chr19-144	chr19	9057505	9057761	+	9.31	0.718	MIR3|SINE|MIR	-6141	NM_009643	66395	Mm.203866	NM_009643	ENSMUSG00000069833	DY6	AHNAK nucleoprotein (desmoyokin)	protein-coding
Rgs20	chr1-207	chr1	5066374	5066630	+	11.2	0.704	Lx8|LINE|L1	-6136	NM_001177795	58175	Mm.103771	NM_021374	ENSMUSG00000002459	2900073E09Rik|Rgsz1	regulator of G-protein signaling 20	protein-coding
Fam117a	chr11-191	chr11	95192079	95192335	+	13.8	0.878	B2_Mm2|SINE|B2	-6125	NM_172543	215512	Mm.262113	NM_172543	ENSMUSG00000038893	5730593F17Rik|AW548096	family with sequence similarity 117, member A	protein-coding
Gm12603	chr4-53	chr4	88689980	88690236	+	19.6	0.871	Intergenic	-6103	NR_033533	100040617	Mm.171720	NR_033533	ENSMUSG00000085183	OTTMUSG00000007693	predicted gene 12603	ncRNA
1700064J06Rik	chr10-180	chr10	118523735	118523991	+	11.2	0.727	Intergenic	-6098	NR_045348	73400	Mm.416864	NR_045348		-	RIKEN cDNA 1700064J06 gene	ncRNA
Lox	chr18-237	chr18	52695425	52695681	+	9.63	0.833	Intergenic	-6032	NM_001286182	16948	Mm.172	NM_010728	ENSMUSG00000024529	AI893619|TSC-160|rrg	lysyl oxidase	protein-coding
Nyx	chrX-40	chrX	13038663	13038919	+	12.8	0.761	CpG	-6007	NM_173415	236690	Mm.90233	NM_173415	ENSMUSG00000051228	CLNP|CSNB1|CSNB4|nob	nyctalopin	protein-coding
Rps6ka2	chr17-30	chr17	7368343	7368599	+	23.4	0.874	Intergenic	-5993	NM_011299	20112	Mm.268383	NM_011299	ENSMUSG00000023809	90kDa|D17Wsu134e|Rps6ka-rs1|Rsk3|p90rsk|pp90rsk	ribosomal protein S6 kinase, polypeptide 2	protein-coding
Timp2	chr11-152	chr11	118222486	118222742	+	16.4	0.825	Intergenic	-5889	NM_011594	21858	Mm.206505	NM_011594	ENSMUSG00000017466	D11Bwg1104e|Timp-2	tissue inhibitor of metalloproteinase 2	protein-coding
Pdgfc	chr3-265	chr3	80834326	80834582	+	9.31	0.659	Intergenic	-5884	NM_019971	54635	Mm.331089	NM_019971	ENSMUSG00000028019	1110064L01Rik|AI647969|PDGF-C	platelet-derived growth factor, C polypeptide	protein-coding
Pvr	chr7-120	chr7	20512218	20512474	+	13.8	0.784	Intergenic	-5854	NM_027514	52118	Mm.227506	NM_027514	ENSMUSG00000040511	3830421F03Rik|CD155|D7Ertd458e|HVED|PVS|Taa1|Tage4|mE4|necl-5	poliovirus receptor	protein-coding
Asic1	chr15-221	chr15	99495199	99495455	+	9.95	0.875	Intergenic	-5822	NM_009597	11419	Mm.440107	NM_009597	ENSMUSG00000023017	AI843610|ASIC|ASIC1a|Accn2|B530003N02Rik|BNaC2	acid-sensing (proton-gated) ion channel 1	protein-coding
Ccdc68	chr18-99	chr18	70079265	70079521	+	13.5	0.932	Intergenic	-5820	NM_201362	381175	Mm.266831	NM_201362	ENSMUSG00000038903	BC046343	coiled-coil domain containing 68	protein-coding
Bmpr1a	chr14-1	chr14	35321415	35321671	+	83.8	0.843	Intergenic	-5811	NM_009758	12166	Mm.237825	NM_009758	ENSMUSG00000021796	1110037I22Rik|ALK3|AU045487|BMPR-IA|Bmpr	bone morphogenetic protein receptor, type 1A	protein-coding
Tmem184b	chr15-153	chr15	79239414	79239670	+	11.9	0.818	(TG)n|Simple_repeat|Simple_repeat	-5809	NM_172608	223693	Mm.323358	NM_172608	ENSMUSG00000009035	2610507A11|4732495E13Rik	transmembrane protein 184b	protein-coding
N6amt1	chr16-292	chr16	87348499	87348755	+	8.34	0.706	Intergenic	-5803	NM_026366	67768	Mm.296532	NM_026366	ENSMUSG00000044442	5830445C04Rik|Hemk2|Pred28	N-6 adenine-specific DNA methyltransferase 1 (putative)	protein-coding
Gpsm1	chr2-182	chr2	26165136	26165392	+	12.8	0.731	Intergenic	-5789	NM_001199146	67839	Mm.266611	NM_153410	ENSMUSG00000026930	1810037C22Rik|AW107933|Ags3	G-protein signalling modulator 1 (AGS3-like, C. elegans)	protein-coding
Ncor2	chr5-66	chr5	125665207	125665463	+	17.6	0.803	Intergenic	-5751	NM_001253905	20602	Mm.278646	NM_011424	ENSMUSG00000029478	N-CoR|SMRT|SMRTe	nuclear receptor co-repressor 2	protein-coding
D430036J16Rik	chr9-82	chr9	81519694	81519950	+	19.3	0.759	Intergenic	-5715	NR_040395	319405	Mm.246494	NR_040393	ENSMUSG00000097466	-	RIKEN cDNA D430036J16 gene	ncRNA
Phactr4	chr4-340	chr4	131983926	131984182	+	10.3	0.667	MIRb|SINE|MIR	-5693	NM_175306	100169	Mm.158361	NM_175306	ENSMUSG00000066043	3110001B12Rik|AI527228|AW495572|C330013F19Rik|N28169|mKIAA4120	phosphatase and actin regulator 4	protein-coding
Arhgap20os	chr9-427	chr9	51689547	51689803	+	8.34	0.714	Intergenic	-5685	NR_033560	408028	Mm.393649	NR_033560	ENSMUSG00000074354	9230115E21Rik	Rho GTPase activating protein 20, opposite strand	ncRNA
Tlr3	chr8-455	chr8	46501437	46501693	+	8.98	0.774	Intergenic	-5672	NM_126166	142980	Mm.33874	NM_126166	ENSMUSG00000031639	AI957183	toll-like receptor 3	protein-coding
Itgb1	chr8-122	chr8	131203804	131204060	+	14.1	0.786	Intergenic	-5622	NM_010578	16412	Mm.263396	NM_010578	ENSMUSG00000025809	4633401G24Rik|AA409975|AA960159|CD29|ENSMUSG00000051907|Fnrb|Gm9863|gpIIa	integrin beta 1 (fibronectin receptor beta)	protein-coding
Pcif1	chr2-548	chr2	164699118	164699374	+	8.34	0.706	B1_Mur4|SINE|Alu	-5622	NM_146129	228866	Mm.241134	NM_146129		2310022K11Rik|C20orf67|F730014I05Rik	PDX1 C-terminal inhibiting factor 1	protein-coding
Phc2	chr4-191	chr4	128326197	128326453	+	13.8	0.84	Intergenic	-5621	NM_001195130	54383	Mm.473738	NM_018774	ENSMUSG00000028796	A3galt2|AA415044|D130050K19Rik|D4Ertd810e|Edr2|Mph2|p36	polyhomeotic-like 2 (Drosophila)	protein-coding
Egln1	chr8-121	chr8	127478602	127478858	+	13.5	0.804	Intergenic	-5576	NM_053207	112405	Mm.140619	NM_053207	ENSMUSG00000031987	AI503754|C1orf12|HIF-PH2|HPH-2|Hif-p4h-2|ORF13|Phd2|SM-20	egl-9 family hypoxia-inducible factor 1	protein-coding
Mtfr1	chr3-145	chr3	19081636	19081892	+	11.9	0.773	Intergenic	-5565	NM_001253391	67472	Mm.45125	NM_026182	ENSMUSG00000027601	1300002C08Rik|1700080D04Rik|2810026O10Rik|4930579E05Rik|Chppr|Fam54a2	mitochondrial fission regulator 1	protein-coding
Fam213a	chr14-43	chr14	41832495	41832751	+	19.3	0.861	Intergenic	-5559	NM_027464	70564	Mm.27227	NM_027464	ENSMUSG00000021792	5730469M10Rik|AU040822|Pamm	family with sequence similarity 213, member A	protein-coding
Hexa	chr9-210	chr9	59381791	59382047	+	11.2	0.878	Intergenic	-5555	NM_010421	15211	Mm.2284	NM_010421	ENSMUSG00000025232	Hex-1	hexosaminidase A	protein-coding
Stat1	chr1-469	chr1	52170628	52170884	+	8.02	0.75	CpG	-5526	NM_009283	20846	Mm.277406	NM_009283	ENSMUSG00000026104	2010005J02Rik|AA408197	signal transducer and activator of transcription 1	protein-coding
Slc29a2	chr19-116	chr19	5018367	5018623	+	8.98	0.714	URR1A|DNA|MER1_type	-5511	NM_007854	13340	Mm.4930	NM_007854	ENSMUSG00000024891	Der12|Ent2|Hnp36	solute carrier family 29 (nucleoside transporters), member 2	protein-coding
Olfr1274-ps	chr2-176	chr2	90235181	90235437	+	13.5	0.955	L1Md_F3|LINE|L1	-5488	NM_146263	258330	Mm.330392	NM_146263		GA_x5J8B7W2BV0-3116-4045|MOR228-4|MOR228-5|Olfr1274	olfactory receptor 1274, pseudogene	protein-coding
9130409I23Rik	chr1-315	chr1	182975765	182976021	+	10.9	0.872	RLTR19|LTR|ERVK	-5475	NM_001033819	619326	Mm.355174	NM_001033819	ENSMUSG00000038768	-	RIKEN cDNA 9130409I23 gene	protein-coding
Car12	chr9-373	chr9	66555893	66556149	+	9.31	0.771	Intergenic	-5472	NM_178396	76459	Mm.277921	NM_178396	ENSMUSG00000032373	2310047E01Rik|AI314958|Ca12	carbonic anyhydrase 12	protein-coding
Cd209a	chr8-50	chr8	3754327	3754583	+	19.9	0.924	SSU-rRNA_Hsa|rRNA|rRNA	-5471	NM_133238	170786	Mm.32510	NM_133238	ENSMUSG00000031494	CD209|CDSIGN|CIRE|DC-SIGN|DC-SIGN1|Dcsign|SIGN-R1|SIGNR5	CD209a antigen	protein-coding
Hspa8	chr9-175	chr9	40603777	40604033	+	12.5	0.83	Intergenic	-5451	NM_031165	15481	Mm.290774	NM_031165	ENSMUSG00000015656	2410008N15Rik|Hsc70|Hsc71|Hsc73|Hsp73|Hspa10	heat shock protein 8	protein-coding
Synj2	chr17-276	chr17	5935714	5935970	+	8.98	0.794	(GA)n|Simple_repeat|Simple_repeat	-5438	NM_001113352	20975	Mm.236068	NM_011523	ENSMUSG00000023805	AI481647|SJ2|mKIAA0348	synaptojanin 2	protein-coding
Mrps31	chr8-444	chr8	23516259	23516515	+	8.66	0.871	MER3|DNA|MER1_type	-5425	NM_020560	57312	Mm.289402	NM_020560	ENSMUSG00000031533	1500002D03Rik|AA960481|Imogen38|Imogen44	mitochondrial ribosomal protein S31	protein-coding
Itga5	chr15-15	chr15	103202429	103202685	+	30.2	0.854	Intergenic	-5378	NM_010577	16402	Mm.16234	NM_010577	ENSMUSG00000000555	Cd49e|Fnra|VLA5	integrin alpha 5 (fibronectin receptor alpha)	protein-coding
AI839979	chr5-130	chr5	31878982	31879238	+	13.5	0.809	(TG)n|Simple_repeat|Simple_repeat	-5340	NR_102275	100740	Mm.23370	NR_102275		-	expressed sequence AI839979	ncRNA
Mefv	chr16-100	chr16	3723336	3723592	+	12.5	0.714	Intergenic	-5340	NM_019453	54483	Mm.143718	NM_019453	ENSMUSG00000022534	FMF|TRIM20|pyrin	Mediterranean fever	protein-coding
Clnk	chr5-521	chr5	39273143	39273399	+	8.66	0.714	Intergenic	-5339	NM_013748	27278	Mm.440845	NM_013748	ENSMUSG00000039315	MIST	cytokine-dependent hematopoietic cell linker	protein-coding
Fyb	chr15-262	chr15	6524382	6524638	+	8.66	0.627	Intergenic	-5337	NM_001278269	23880	Mm.170905	NM_011815		ADAP|B630013F22Rik|FYB-120/130|Slap130|p120/130|p120/p130	FYN binding protein	protein-coding
Xylb	chr9-260	chr9	119261051	119261307	+	10.3	0.8	B2_Mm2|SINE|B2	-5320	NM_001033209	102448	Mm.219497	NM_001033209	ENSMUSG00000035769	AI132223|AI327421	xylulokinase homolog (H. influenzae)	protein-coding
Arf3	chr15-298	chr15	98598699	98598955	+	8.98	0.756	Intergenic	-5278	NM_007478	11842	Mm.221298	NM_007478	ENSMUSG00000051853	5430400P17Rik|AI854770	ADP-ribosylation factor 3	protein-coding
Ccdc135	chr8-10	chr8	97573604	97573860	+	27.3	0.821	Intergenic	-5271	NM_001042715	330830	Mm.277112	NM_001042715	ENSMUSG00000031786	Gm770|SRG-L|SRG-S	coiled-coil domain containing 135	protein-coding
Plau	chr14-280	chr14	21650552	21650808	+	7.38	0.659	Intergenic	-5204	NM_008873	18792	Mm.4183	NM_008873	ENSMUSG00000021822	u-PA|uPA	plasminogen activator, urokinase	protein-coding
Nfib	chr4-302	chr4	82156758	82157014	+	9.63	0.756	Intergenic	-5203	NM_001113209	18028	Mm.317947	NM_008687	ENSMUSG00000008575	6720429L07Rik|CTF|E030026I10Rik|NF-I/B|NF1-B|NFI-B	nuclear factor I/B	protein-coding
Calm4	chr13-379	chr13	3831675	3831931	+	8.02	0.774	MTD|LTR|MaLR	-5200	NM_020036	80796	Mm.21075	NM_020036	ENSMUSG00000033765	2310037J09Rik|AI649108|DD112|Scarf	calmodulin 4	protein-coding
Pmaip1	chr18-177	chr18	66612932	66613188	+	10.3	0.689	PB1D7|SINE|Alu	-5198	NM_021451	58801	Mm.271878	NM_021451	ENSMUSG00000024521	Noxa	phorbol-12-myristate-13-acetate-induced protein 1	protein-coding
Slc35g2	chr9-257	chr9	100476538	100476794	+	13.8	0.936	Intergenic	-5162	NM_001101483	245020	Mm.236289	NM_001101483	ENSMUSG00000070287	Gm519|Tmem22	solute carrier family 35, member G2	protein-coding
Igf1r	chr7-131	chr7	75091893	75092149	+	14.8	0.9	Intergenic	-5122	NM_010513	16001	Mm.275742	NM_010513		A330103N21Rik|CD221|D930020L01|IGF-1R|hyft	insulin-like growth factor I receptor	protein-coding
Wdr19	chr5-29	chr5	65585707	65585963	+	22.5	0.774	Intergenic	-5100	NM_153391	213081	Mm.127550	NM_153391	ENSMUSG00000037890	C330027H04Rik|D330023L08Rik|DYF2|Ift144|PWDMP|mKIAA1638	WD repeat domain 19	protein-coding
Sirt4	chr5-145	chr5	115939458	115939714	+	12.2	0.731	U4|snRNA|snRNA	-5093	NM_133760	75387	Mm.332616	NM_133760	ENSMUSG00000029524	4930596O17Rik	sirtuin 4	protein-coding
Gm9054	chr3-188	chr3	95784221	95784477	+	11.9	0.86	Intergenic	-5084	NR_045872	668224	Mm.357766	NR_045872		EG668224	predicted gene 9054	ncRNA
Rcc2	chr4-62	chr4	140252197	140252453	+	18.9	0.829	Intergenic	-5063	NM_173867	108911	Mm.253	NM_173867	ENSMUSG00000040945	2610510H01Rik|2610529N02Rik|AA536646|AA675016|Td60|mKIAA1470	regulator of chromosome condensation 2	protein-coding
Rrm2	chr12-92	chr12	25387972	25388228	+	12.2	0.796	Intergenic	-5019	NM_009104	20135	Mm.99	NM_009104	ENSMUSG00000020649	AA407299|R2	ribonucleotide reductase M2	protein-coding
Gm12695	chr4-358	chr4	96456695	96456951	+	9.31	0.757	Intergenic	-4972	NM_001081284	620779	Mm.439625	NM_001081284	ENSMUSG00000078639	OTTMUSG00000008003	predicted gene 12695	protein-coding
Sash1	chr10-368	chr10	8610710	8610966	+	8.02	0.75	B1_Mus2|SINE|Alu	-4970	NM_175155	70097	Mm.338275	NM_175155	ENSMUSG00000015305	1100001C18Rik|2500002E12Rik|A330076K04Rik|mKIAA0790	SAM and SH3 domain containing 1	protein-coding
Stard5	chr7-74	chr7	90775438	90775694	+	17.3	0.8	Intergenic	-4961	NM_023377	170460	Mm.357953	NM_023377	ENSMUSG00000046027	2310058G22Rik|AI607880|D7Ertd152e	StAR-related lipid transfer (START) domain containing 5	protein-coding
Atg16l2	chr7-141	chr7	108455416	108455672	+	12.8	0.784	Intergenic	-4942	NM_001111111	73683	Mm.275744	NM_001111111	ENSMUSG00000047767	2410118P20Rik	autophagy related 16-like 2 (S. cerevisiae)	protein-coding
Exosc9	chr3-137	chr3	36446486	36446742	+	14.1	0.812	B2_Mm2|SINE|B2	-4914	NM_019393	50911	Mm.116711	NM_019393	ENSMUSG00000027714	PM/Scl-75|Pmscl1|RRP45|p5|p6	exosome component 9	protein-coding
Rxra	chr2-503	chr2	27527700	27527956	+	8.34	0.8	Intergenic	-4893	NM_011305	20181	Mm.24624	NM_011305	ENSMUSG00000015846	9530071D11Rik|Nr2b1|RXRalpha1	retinoid X receptor alpha	protein-coding
Phldb2	chr16-24	chr16	45849238	45849494	+	23.1	0.899	Intergenic	-4875	NM_001252442	208177	Mm.211477	NM_153412	ENSMUSG00000033149	AV253284|C820004H04Rik|LL5b|LL5beta	pleckstrin homology-like domain, family B, member 2	protein-coding
Slc26a9	chr1-550	chr1	133635608	133635864	+	9.95	0.683	Intergenic	-4863	NM_177243	320718	Mm.482704	NM_177243	ENSMUSG00000042268	E030002L01Rik	solute carrier family 26, member 9	protein-coding
Piezo1	chr8-95	chr8	125079946	125080202	+	15.4	0.734	Intergenic	-4845	NM_001037298	234839	Mm.37324	NM_001037298	ENSMUSG00000014444	9630020g22|Fam38a|mKIAA0233	piezo-type mechanosensitive ion channel component 1	protein-coding
Hook2	chr8-338	chr8	87509535	87509791	+	9.31	0.737	Intergenic	-4831	NM_001167991	170833	Mm.247775	NM_133255	ENSMUSG00000052566	A630054I03Rik	hook homolog 2 (Drosophila)	protein-coding
Fbln1	chr15-13	chr15	85031498	85031754	+	30.5	0.929	Intergenic	-4812	NM_010180	14114	Mm.297992	NM_010180	ENSMUSG00000006369	-	fibulin 1	protein-coding
Gadd45g	chr13-133	chr13	51937111	51937367	+	11.6	0.745	Intergenic	-4805	NM_011817	23882	Mm.281298	NM_011817	ENSMUSG00000021453	AI327420|C86281|CR6|DDIT2|OIG37	growth arrest and DNA-damage-inducible 45 gamma	protein-coding
Efcab2	chr1-505	chr1	180331082	180331338	+	8.66	0.605	Intergenic	-4802	NM_026626	68226	Mm.252132	NM_026626	ENSMUSG00000026495	1700073K01Rik|D830011E08Rik	EF-hand calcium binding domain 2	protein-coding
Snrpb	chr2-363	chr2	130009746	130010002	+	9.31	0.78	Intergenic	-4774	NM_009225	20638	Mm.88216	NM_009225	ENSMUSG00000027404	AL024368|AU018828|SM-B|SM11|SMB|SNRNP-B	small nuclear ribonucleoprotein B	protein-coding
Gypc	chr18-255	chr18	32724291	32724547	+	8.66	0.711	Intergenic	-4731	NM_001048207	71683	Mm.292145	NM_027863	ENSMUSG00000090523	0610037F22Rik|Cd236r	glycophorin C	protein-coding
Dmkn	chr7-357	chr7	31543954	31544210	+	8.02	0.686	Intergenic	-4693	NM_001166173	73712	Mm.30138	NM_028618	ENSMUSG00000060962	1110014F24Rik|AW561900|C130074A08|SK30|SK89|cI-36	dermokine	protein-coding
Ptprq	chr10-88	chr10	107161641	107161897	+	15.4	0.877	Intergenic	-4686	NM_001081432	237523	Mm.391418	NM_001081432	ENSMUSG00000035916	-	protein tyrosine phosphatase, receptor type, Q	protein-coding
Tmem178	chr17-157	chr17	81339180	81339436	+	11.9	0.766	Intergenic	-4664	NM_026516	68027	Mm.357108	NM_026516	ENSMUSG00000024245	2810417M05Rik|Tmem178a	transmembrane protein 178	protein-coding
Nxpe4	chr9-208	chr9	48165380	48165636	+	11.6	0.795	RSINE1|SINE|B4	-4616	NM_172921	244853	Mm.325522	NM_172921	ENSMUSG00000044229	C130036J11|D930028F11Rik|Fam55d	neurexophilin and PC-esterase domain family, member 4	protein-coding
Tex26	chr5-356	chr5	150237542	150237798	+	9.31	0.644	URR1A|DNA|MER1_type	-4611	NM_029464	75860	Mm.159605	NM_029464	ENSMUSG00000029660	4930588N13Rik	testis expressed 26	protein-coding
Ncor2	chr5-19	chr5	125664065	125664321	+	25	0.738	Intergenic	-4609	NM_001253905	20602	Mm.278646	NM_011424	ENSMUSG00000029478	N-CoR|SMRT|SMRTe	nuclear receptor co-repressor 2	protein-coding
Smg9	chr7-121	chr7	25179960	25180216	+	13.8	0.875	Intergenic	-4559	NM_028047	71997	Mm.150977	NM_028047	ENSMUSG00000002210	1500002O20Rik|AI429693|N28092	smg-9 homolog, nonsense mediated mRNA decay factor (C. elegans)	protein-coding
Pex10	chr4-289	chr4	154436466	154436722	+	11.2	0.897	Intergenic	-4545	NM_001042407	668173	Mm.133114	NM_001042407	ENSMUSG00000029047	AV128229|Gm142	peroxisomal biogenesis factor 10	protein-coding
Rhoh	chr5-295	chr5	66250168	66250424	+	10.9	0.878	Intergenic	-4512	NM_001081105	74734	Mm.20323	NM_001081105	ENSMUSG00000029204	5830400A04Rik|AU019774|Arhh	ras homolog gene family, member H	protein-coding
Ppbp	chr5-275	chr5	91192985	91193241	+	10.6	0.68	Intergenic	-4431	NM_023785	57349	Mm.293614	NM_023785	ENSMUSG00000029372	2400003M24Rik|AI854500|CTAP3|CTAPIII|Cxcl7|LA-PF4|LDGF|MDGF|NAP-2|NAP-2-L1|Scyb7|TGB|TGB1|THBGB1|b-TG1|beta-TG	pro-platelet basic protein	protein-coding
Tnk2	chr16-20	chr16	32640175	32640431	+	24.7	0.692	Intergenic	-4426	NM_016788	51789	Mm.251115	NM_016788	ENSMUSG00000022791	Ack|Ack-1|Ack1|Cdgip|Pyk1	tyrosine kinase, non-receptor, 2	protein-coding
Dock8	chr19-64	chr19	25069485	25069741	+	12.5	0.766	Intergenic	-4406	NM_028785	76088	Mm.102485	NM_028785	ENSMUSG00000052085	1200017A24Rik|5830472H07Rik|A130095G14Rik|AI461977	dedicator of cytokinesis 8	protein-coding
Ptprf	chr4-222	chr4	117968261	117968517	+	10.3	0.756	Intergenic	-4387	NM_011213	19268	Mm.29855	NM_011213	ENSMUSG00000033295	AA591035|LAR|LARS|RPTP-LAR	protein tyrosine phosphatase, receptor type, F	protein-coding
Syt17	chr7-172	chr7	125591304	125591560	+	11.9	0.627	CpG	-4366	NM_138649	110058	Mm.156558	NM_138649	ENSMUSG00000058420	Bk	synaptotagmin XVII	protein-coding
Serpine1	chr5-178	chr5	137552283	137552539	+	11.9	0.864	Intergenic	-4269	NM_008871	18787	Mm.250422	NM_008871	ENSMUSG00000037411	PAI-1|PAI1|Planh1	serine (or cysteine) peptidase inhibitor, clade E, member 1	protein-coding
Sbf2	chr7-105	chr7	117762561	117762817	+	14.8	0.78	Intergenic	-4255	NM_177324	319934	Mm.102970	NM_177324	ENSMUSG00000038371	4833411B01Rik|AA414977|AI317167|B430219L04Rik|Mtmr13|mMTMH1	SET binding factor 2	protein-coding
Spire1	chr18-241	chr18	67716497	67716753	+	8.66	0.73	Intergenic	-4250	NM_194355	68166	Mm.208723	NM_176832	ENSMUSG00000024533	6030430B19Rik|AI415299|AU022898|AW550622|Spir-1	spire homolog 1 (Drosophila)	protein-coding
5031425F14Rik	chr2-396	chr2	166268626	166268882	+	8.66	0.788	Intergenic	-4197	NR_015558	319684	Mm.399746	NR_015558		-	RIKEN cDNA 5031425F14 gene	ncRNA
Cyb561	chr11-119	chr11	105809527	105809783	+	20.2	0.896	Intergenic	-4194	NM_007805	13056	Mm.149403	NM_007805	ENSMUSG00000019590	-	cytochrome b-561	protein-coding
Il33	chr19-43	chr19	29995295	29995551	+	14.1	0.857	Intergenic	-4181	NM_133775	77125	Mm.182359	NM_133775	ENSMUSG00000024810	9230117N10Rik|Il-33|Il1f11|NF-HEV	interleukin 33	protein-coding
1700049G17Rik	chr7-305	chr7	28718485	28718741	+	9.63	0.879	Intergenic	-4164	NM_028538	73430	Mm.379224	NM_028538	ENSMUSG00000070709	AV321011|BB026409	RIKEN cDNA 1700049G17 gene	protein-coding
Man2a2	chr7-441	chr7	87520295	87520551	+	8.34	0.781	Intergenic	-4162	NM_172903	140481	Mm.269245	NM_172903	ENSMUSG00000038886	1700052O22Rik|4931438M07Rik|AI480988|MX|Man IIx	mannosidase 2, alpha 2	protein-coding
4933433H22Rik	chr17-48	chr17	84473721	84473977	+	19.3	0.744	Intergenic	-4151	NR_045458	74473	Mm.399575	NR_045458		-	RIKEN cDNA 4933433H22 gene	ncRNA
Elmsan1	chr12-176	chr12	85563792	85564048	+	10.3	0.714	Intergenic	-4089	NM_001163501	238317	Mm.31256	NM_001163501	ENSMUSG00000042507	9430029N19Rik|C130039O16Rik|Gm260	ELM2 and Myb/SANT-like domain containing 1	protein-coding
Kif27	chr13-61	chr13	58460170	58460426	+	17	0.746	CpG	-4075	NM_175214	75050	Mm.446094	NM_175214	ENSMUSG00000060176	4930517I18Rik	kinesin family member 27	protein-coding
Neurog3	chr10-114	chr10	61591670	61591926	+	18.6	0.815	Intergenic	-4040	NM_009719	11925	Mm.57236	NM_009719	ENSMUSG00000044312	Atoh5|Math4B|bHLHa7|ngn3	neurogenin 3	protein-coding
Plek2	chr12-130	chr12	80011804	80012060	+	11.2	0.762	Intergenic	-4007	NM_013738	27260	Mm.103380	NM_013738	ENSMUSG00000021118	-	pleckstrin 2	protein-coding
Olfr1378	chr11-294	chr11	50778433	50778689	+	10.6	0.795	Intergenic	-3961	NM_146910	258912	Mm.223318	NM_146910	ENSMUSG00000050343	MOR129-2	olfactory receptor 1378	protein-coding
Rhoh	chr5-173	chr5	66250732	66250988	+	12.2	0.884	Intergenic	-3948	NM_001081105	74734	Mm.20323	NM_001081105	ENSMUSG00000029204	5830400A04Rik|AU019774|Arhh	ras homolog gene family, member H	protein-coding
D830013O20Rik	chr12-44	chr12	74514368	74514624	+	17.3	0.821	Intergenic	-3946	NR_046013	380765	Mm.490476	NR_046013		Gm891	RIKEN cDNA D830013O20 gene	ncRNA
Cd19	chr7-205	chr7	133562176	133562432	+	11.2	0.837	(GA)n|Simple_repeat|Simple_repeat	-3920	NM_009844	12478	Mm.4360	NM_009844	ENSMUSG00000030724	AW495831	CD19 antigen	protein-coding
Vmn2r23	chr6-277	chr6	123648801	123649057	+	9.63	0.861	RLTR5_Mm|LTR|ERV1	-3910	NM_001104638	435916	Mm.469874	NM_001104638	ENSMUSG00000091620	EG435916	vomeronasal 2, receptor 23	protein-coding
Nbea	chr3-71	chr3	55991383	55991639	+	14.4	0.807	Intergenic	-3888	NM_030595	26422	Mm.384353	NM_030595	ENSMUSG00000027799	Lyst2|mKIAA1544	neurobeachin	protein-coding
LOC101055769	chr4-393	chr4	59268942	59269198	+	9.95	0.829	Intergenic	-3853	NR_105031	101055769	Mm.421401	NR_105031		-	uncharacterized LOC101055769	ncRNA
Fbp2	chr13-279	chr13	62963439	62963695	+	9.31	0.794	MT2A|LTR|ERVL	-3837	NM_007994	14120	Mm.391871	NM_007994	ENSMUSG00000021456	Fbp-1|Fbp1|Rae-30	fructose bisphosphatase 2	protein-coding
Kdm5b	chr1-204	chr1	136452793	136453049	+	12.2	0.72	CpG	-3834	NM_152895	75605	Mm.28995	NM_152895	ENSMUSG00000042207	2010009J12Rik|2210016I17Rik|AW556288|D1Ertd202e|Jarid1b|PLU-1|PUT1|Plu1|RBBP2H1A|Rb-Bp2|mKIAA4034	lysine (K)-specific demethylase 5B	protein-coding
AU016765	chr17-55	chr17	64908596	64908852	+	18.9	0.909	Intergenic	-3794	NR_045899	100043582	Mm.11170	NR_045899	ENSMUSG00000073377	-	expressed sequence AU016765	ncRNA
Gm5122	chr9-85	chr9	60860987	60861243	+	19.9	0.759	Intergenic	-3761	NR_040767	330956	Mm.207985	NR_040767		A430102L10	predicted gene 5122	ncRNA
Trpc4	chr3-260	chr3	53956098	53956354	+	8.98	0.714	B2_Mm2|SINE|B2	-3753	NM_001253682	22066	Mm.10100	NM_016984	ENSMUSG00000027748	CCE1|STRPC4|Trp4|Trrp4	transient receptor potential cation channel, subfamily C, member 4	protein-coding
4930488B22Rik	chr1-246	chr1	186532506	186532762	+	10.9	0.696	Intergenic	-3742	NR_040627	74971	Mm.410816	NR_040627	ENSMUSG00000092578	-	RIKEN cDNA 4930488B22 gene	ncRNA
Atp11a	chr8-438	chr8	12753153	12753409	+	8.02	0.743	Intergenic	-3735	NM_001293667	50770	Mm.257837	NM_015804	ENSMUSG00000031441	4930558F19Rik|AU040868|Atpc1h|Ih	ATPase, class VI, type 11A	protein-coding
Spink13	chr18-268	chr18	62904606	62904862	+	8.02	0.8	Intergenic	-3693	NM_001168423	100038417	Mm.387557	NM_001168423	ENSMUSG00000073551	ENSMUSG00000073551|Gm10534|Spink5l3	serine peptidase inhibitor, Kazal type 13	protein-coding
BC030867	chr11-104	chr11	102106394	102106650	+	23.7	0.777	Intergenic	-3674	NM_153544	217216	Mm.247335	NM_153544	ENSMUSG00000034773	-	cDNA sequence BC030867	protein-coding
C2	chr17-214	chr17	35022561	35022817	+	9.95	0.861	Intergenic	-3644	NM_013484	12263	Mm.283217	NM_013484	ENSMUSG00000024371	-	complement component 2 (within H-2S)	protein-coding
Gpr37l1	chr1-265	chr1	137067754	137068010	+	10.9	0.711	B2_Mm2|SINE|B2	-3624	NM_134438	171469	Mm.272290	NM_134438	ENSMUSG00000026424	AW047233|CAG-18|D0Kist8	G protein-coupled receptor 37-like 1	protein-coding
Dock3	chr9-114	chr9	107137613	107137869	+	17	0.758	Intergenic	-3501	NM_153413	208869	Mm.150259	NM_153413	ENSMUSG00000039716	MOCA|PBP|mKIAA0299	dedicator of cyto-kinesis 3	protein-coding
Ccrn4l	chr3-239	chr3	51024752	51025008	+	10.9	0.795	RMER5|LTR|ERV1	-3489	NM_009834	12457	Mm.86541	NM_009834	ENSMUSG00000023087	AU043840|Ccr4|nocturnin	CCR4 carbon catabolite repression 4-like (S. cerevisiae)	protein-coding
Ccnd1	chr7-177	chr7	152129179	152129435	+	10.6	0.7	CpG	-3477	NM_007631	12443	Mm.273049	NM_007631	ENSMUSG00000070348	AI327039|CycD1|Cyl-1|PRAD1|bcl-1|cD1	cyclin D1	protein-coding
Olfr151	chr9-359	chr9	37541986	37542242	+	9.31	0.743	L1MC5|LINE|L1	-3468	NM_207664	406176	Mm.356219	NM_207664		M71|MOR171-2	olfactory receptor 151	protein-coding
Dusp23	chr1-21	chr1	174566383	174566639	+	26.6	0.788	Intergenic	-3406	NM_026725	68440	Mm.33024	NM_026725	ENSMUSG00000026544	1300005N15Rik|LDP-3	dual specificity phosphatase 23	protein-coding
Rars	chr11-129	chr11	35651302	35651558	+	18.6	0.743	Intergenic	-3400	NM_025936	104458	Mm.284906	NM_025936	ENSMUSG00000018848	2610011N19Rik|2610037E21Rik|AL033339|AW985894	arginyl-tRNA synthetase	protein-coding
Ndc1	chr4-157	chr4	107036871	107037127	+	13.2	0.65	Intergenic	-3390	NM_028355	72787	Mm.28478	NM_028355	ENSMUSG00000028614	2810475A17Rik|AI450313|Tmem48	NDC1 transmembrane nucleoporin	protein-coding
Ppfibp1	chr6-101	chr6	146833499	146833755	+	14.4	0.759	Intergenic	-3389	NM_001170433	67533	Mm.103382	NM_026221	ENSMUSG00000016487	4632409B19Rik|AW214454|AW261454	PTPRF interacting protein, binding protein 1 (liprin beta 1)	protein-coding
Ube2h	chr6-29	chr6	30257758	30258014	+	21.2	0.903	Intergenic	-3347	NM_009459	22214	Mm.332967	NM_009459	ENSMUSG00000039159	1500009C23Rik|AI181839|AI326965|AI462483|AW227540|E2-20K|Gid3|N28148|Ubc8	ubiquitin-conjugating enzyme E2H	protein-coding
Hsbp1l1	chr18-303	chr18	80447044	80447300	+	8.34	0.611	RLTR40|LTR|ERVK	-3331	NM_001136181	66255	Mm.272341	NM_001136181	ENSMUSG00000078963	1810005K13Rik	heat shock factor binding protein 1-like 1	protein-coding
Ubr5	chr15-39	chr15	38011808	38012064	+	19.6	0.884	ORR1C2-int|LTR|MaLR	-3327	NM_001081359	70790	Mm.476840	NM_027553	ENSMUSG00000037487	Edd|Edd1	ubiquitin protein ligase E3 component n-recognin 5	protein-coding
LOC100505025	chr7-404	chr7	80451842	80452098	+	8.02	0.703	Intergenic	-3296	NR_105062	100505025	Mm.445959	NR_105062		-	uncharacterized LOC100505025	ncRNA
4930429F11Rik	chr17-233	chr17	79880389	79880645	+	9.63	0.683	Intergenic	-3292	NR_033463	74622	Mm.311921	NR_033463		-	RIKEN cDNA 4930429F11 gene	ncRNA
Id3	chr4-40	chr4	135696326	135696582	+	23.4	0.779	Intergenic	-3283	NM_008321	15903	Mm.110	NM_008321		Hlh462|Idb3|bHLHb25	inhibitor of DNA binding 3	protein-coding
Ubc	chr5-87	chr5	125873501	125873757	+	15.7	0.773	Intergenic	-3242	NM_019639	22190	Mm.331	NM_019639	ENSMUSG00000008348	2700054O04Rik|AI194771|Rps27a|TI-225|Uba52|Ubb	ubiquitin C	protein-coding
Epha7	chr4-36	chr4	28736934	28737190	+	25	0.882	Intergenic	-3219	NM_001290434	13841	Mm.257266	NM_010141	ENSMUSG00000028289	Cek11|Ebk|Ehk3|Hek11|Mdk1	Eph receptor A7	protein-coding
Malt1	chr18-93	chr18	65587306	65587562	+	13.8	0.783	7SLRNA|srpRNA|srpRNA	-3217	NM_172833	240354	Mm.132613	NM_172833	ENSMUSG00000032688	A630046N12|D430033E09Rik	mucosa associated lymphoid tissue lymphoma translocation gene 1	protein-coding
Armc9	chr1-143	chr1	88048012	88048268	+	13.8	0.736	Intergenic	-3215	NM_030184	78795	Mm.379264	NM_027456	ENSMUSG00000062590	3830422A13Rik|4831423D23Rik|4930438O05Rik|5730415N24Rik	armadillo repeat containing 9	protein-coding
Gm13497	chr2-141	chr2	51094012	51094268	+	13.8	0.786	Intergenic	-3211	NR_040636	329404	Mm.417725	NR_040636	ENSMUSG00000086349	A730015I17|OTTMUSG00000012425	predicted gene 13497	ncRNA
Tmem119	chr5-59	chr5	114253418	114253674	+	18.3	0.892	Intergenic	-3185	NM_146162	231633	Mm.41681	NM_146162	ENSMUSG00000054675	AW208946|BC025600|obif	transmembrane protein 119	protein-coding
Mppe1	chr18-43	chr18	67408526	67408782	+	18.9	0.822	LTR73|LTR|ERV1	-3170	NM_172630	225651	Mm.235792	NM_172630	ENSMUSG00000062526	A530095G11	metallophosphoesterase 1	protein-coding
Hspa1b	chr17-215	chr17	35099218	35099474	+	10.3	0.784	Intergenic	-3163	NM_010478	15511	Mm.372314	NM_010478	ENSMUSG00000090877	Hsp70|Hsp70-1|Hsp70.1|hsp68	heat shock protein 1B	protein-coding
Dock1	chr7-161	chr7	141859087	141859343	+	12.5	0.778	Intergenic	-3155	NM_001033420	330662	Mm.436572	NM_001033420	ENSMUSG00000058325	9130006G06Rik|AI854900|D630004B07Rik	dedicator of cytokinesis 1	protein-coding
Sh3rf3	chr10-303	chr10	58272843	58273099	+	8.66	0.657	L3|LINE|CR1	-3136	NM_172788	237353	Mm.333078	NM_172788	ENSMUSG00000037990	4831416G18Rik|Igfbp5-ip|Sh3md4|Sh3rf31	SH3 domain containing ring finger 3	protein-coding
S100a2	chr3-322	chr3	90390909	90391165	+	9.63	0.769	Intergenic	-3132	NM_001195760	628324	Mm.33816	NM_001195760	ENSMUSG00000094018	CaN19|EG628324|S100L	S100 calcium binding protein A2	protein-coding
Mir17	chr14-253	chr14	115439644	115439900	+	8.34	0.725	CpG	-3121	NR_029785	723905		NR_029785	miRBase:MI0000687	Mirn17|mmu-mir-17	microRNA 17	ncRNA
Zfp105	chr9-47	chr9	122828964	122829220	+	31.4	0.784	RLTR19|LTR|ERVK	-3104	NM_009544	22646	Mm.290595	NM_009544	ENSMUSG00000057895	AW557864	zinc finger protein 105	protein-coding
Capn2	chr1-46	chr1	184450575	184450831	+	20.2	0.72	Intergenic	-3089	NM_009794	12334	Mm.19306	NM_009794	ENSMUSG00000026509	AI326419|Capa-2|Capa2|m-calpain|m-calpin	calpain 2	protein-coding
Gm20745	chr9-479	chr9	67876447	67876703	+	8.02	0.75	Intergenic	-3054	NR_045745	434412	Mm.490707	NR_045745		-	predicted gene, 20745	ncRNA
Glg1	chr8-41	chr8	113786027	113786283	+	22.1	0.805	Intergenic	-3053	NM_009149	20340	Mm.276271	NM_009149	ENSMUSG00000003316	AI593353|AW537898|CFR|CFR-1|ESL-1|MG-160|MG160|Selel	golgi apparatus protein 1	protein-coding
Frs2	chr10-268	chr10	116588428	116588684	+	9.31	0.865	MIRc|SINE|MIR	-3026	NM_177798	327826	Mm.135965	NM_177798	ENSMUSG00000020170	4732458E18|C330018A15Rik|Frs2alpha|SNT1	fibroblast growth factor receptor substrate 2	protein-coding
Rnf141	chr7-13	chr7	117990763	117991019	+	34	0.905	Intergenic	-2996	NM_025999	67150	Mm.96867	NM_025999		2610110L04Rik|AA792898|AU022812|ZFP36|ZNF230	ring finger protein 141	protein-coding
Olfr12	chr1-542	chr1	94513344	94513600	+	8.02	0.65	Intergenic	-2986	NM_206896	257890	Mm.337259	NM_206896	ENSMUSG00000061616	MOR208-5	olfactory receptor 12	protein-coding
Bcar1	chr8-315	chr8	114270556	114270812	+	9.95	0.659	L1MC3|LINE|L1	-2935	NM_009954	12927	Mm.3758	NM_009954	ENSMUSG00000031955	AI385681|Cas|Crkas	breast cancer anti-estrogen resistance 1	protein-coding
Nr3c1	chr18-80	chr18	39649685	39649941	+	13.2	0.62	CpG	-2914	NM_008173	14815	Mm.129481	NM_008173	ENSMUSG00000024431	GR|Grl-1|Grl1	nuclear receptor subfamily 3, group C, member 1	protein-coding
Prss27	chr17-57	chr17	24172170	24172426	+	17.6	0.794	Intergenic	-2912	NM_175440	213171	Mm.133083	NM_175440	ENSMUSG00000050762	CAPH2|Mpn|marapsin	protease, serine 27	protein-coding
Pop4	chr7-156	chr7	39059115	39059371	+	13.5	0.788	Lx5|LINE|L1	-2876	NM_025390	66161	Mm.22284	NM_025390	ENSMUSG00000030423	1110023P21Rik|Rpp29	processing of precursor 4, ribonuclease P/MRP family, (S. cerevisiae)	protein-coding
Id2	chr12-93	chr12	25783701	25783957	+	13.2	0.673	CpG	-2872	NM_010496	15902	Mm.34871	NM_010496	ENSMUSG00000020644	AI255428|C78922|Idb2|bHLHb26	inhibitor of DNA binding 2	protein-coding
Sfn	chr4-309	chr4	133160815	133161071	+	9.95	0.811	Intergenic	-2860	NM_018754	55948	Mm.44482	NM_018754	ENSMUSG00000047281	Er|Mme1|Ywhas	stratifin	protein-coding
Msln	chr17-224	chr17	25893936	25894192	+	8.66	0.652	Intergenic	-2792	NM_018857	56047	Mm.17510	NM_018857	ENSMUSG00000063011	MPF	mesothelin	protein-coding
Daw1	chr1-35	chr1	83153424	83153680	+	22.8	0.877	Intergenic	-2785	NM_027725	71227	Mm.256482	NM_027725	ENSMUSG00000053161	4930563E19Rik|4933429D11Rik|Wdr69|b2b1116Clo	dynein assembly factor with WDR repeat domains 1	protein-coding
Ercc1	chr7-387	chr7	19927523	19927779	+	8.66	0.706	CpG	-2769	NM_001127324	13870	Mm.280913	NM_007948	ENSMUSG00000003549	Ercc-1	excision repair cross-complementing rodent repair deficiency, complementation group 1	protein-coding
Pdgfa	chr5-447	chr5	139473512	139473768	+	8.66	0.875	CpG	-2733	NM_008808	18590	Mm.2675	NM_008808	ENSMUSG00000025856	-	platelet derived growth factor, alpha	protein-coding
Mir99b	chr17-71	chr17	17964312	17964568	+	15.4	0.761	(TG)n|Simple_repeat|Simple_repeat	-2712	NR_029536	387230		NR_029536		Mirn99b|mmu-mir-99b	microRNA 99b	ncRNA
Il34	chr8-288	chr8	113332406	113332662	+	10.3	0.692	Intergenic	-2710	NM_001135100	76527	Mm.77697	NM_029646	ENSMUSG00000031750	2010004A03Rik|AI593503	interleukin 34	protein-coding
Slc14a1	chr18-128	chr18	78341411	78341667	+	12.2	0.692	Intergenic	-2681	NM_001171011	108052	Mm.33832	NM_028122	ENSMUSG00000059336	2610507K20Rik|3021401A05Rik|UT-B|Utb1	solute carrier family 14 (urea transporter), member 1	protein-coding
Zfp462	chr4-353	chr4	54958036	54958292	+	8.98	0.585	CpG	-2653	NM_172867	242466	Mm.102904	NM_172867	ENSMUSG00000060206	6030417H05|9430078C22Rik|Gt4-2|Zfpip	zinc finger protein 462	protein-coding
Prss41	chr17-282	chr17	23983600	23983856	+	8.98	0.839	(TG)n|Simple_repeat|Simple_repeat	-2605	NM_027644	71003	Mm.328839	NM_027644	ENSMUSG00000024114	4931440B09Rik|Tessp-1|Tessp1	protease, serine 41	protein-coding
Elfn2	chr15-363	chr15	78551018	78551274	+	8.66	0.844	Intergenic	-2603	NM_183141	207393	Mm.323188	NM_183141	ENSMUSG00000043460	6330514E13|AW048948|BC094219|Lrrc62|Ppp1r29	leucine rich repeat and fibronectin type III, extracellular 2	protein-coding
Kctd15	chr7-227	chr7	35440322	35440578	+	10.3	0.64	CpG	-2590	NM_146188	233107	Mm.486198	NM_146188	ENSMUSG00000030499	BC031749	potassium channel tetramerisation domain containing 15	protein-coding
Rabggta	chr14-11	chr14	56343451	56343707	+	27.9	0.894	Intergenic	-2566	NM_019519	56187	Mm.87216	NM_019519	ENSMUSG00000040472	gm	Rab geranylgeranyl transferase, a subunit	protein-coding
Sptbn1	chr11-568	chr11	30122206	30122462	+	7.7	0.722	Intergenic	-2562	NM_175836	20742	Mm.123110	NM_009260	ENSMUSG00000020315	9930031C03Rik|AL033301|SPTB2|Spnb-2|Spnb2|elf1|elf3|mKIAA4049	spectrin beta, non-erythrocytic 1	protein-coding
Il2	chr3-236	chr3	37027263	37027519	+	10.6	0.773	Intergenic	-2515	NM_008366	16183	Mm.14190	NM_008366	ENSMUSG00000027720	Il-2	interleukin 2	protein-coding
Rgs2	chr1-106	chr1	145853664	145853920	+	14.4	0.818	Intergenic	-2513	NM_009061	19735	Mm.28262	NM_009061	ENSMUSG00000026360	GOS8	regulator of G-protein signaling 2	protein-coding
Prss22	chr17-79	chr17	24137451	24137707	+	15.4	0.825	Intergenic	-2512	NM_133731	70835	Mm.157351	NM_133731	ENSMUSG00000045027	4733401N09Rik|BSSP-4|SP001LA	protease, serine 22	protein-coding
Sec22b	chr3-272	chr3	97702538	97702794	+	11.2	0.688	Intergenic	-2484	NM_011342	20333	Mm.2551	NM_011342		4930564D15Rik|AA517334|AI480645|C81333|ERS-24|Sec22l1	SEC22 vesicle trafficking protein homolog B (S. cerevisiae)	protein-coding
S100a2	chr3-150	chr3	90391580	90391836	+	11.2	0.739	(CA)n|Simple_repeat|Simple_repeat	-2461	NM_001195760	628324	Mm.33816	NM_001195760	ENSMUSG00000094018	CaN19|EG628324|S100L	S100 calcium binding protein A2	protein-coding
Egr2	chr10-203	chr10	66998064	66998320	+	11.9	0.721	CpG	-2425	NM_010118	13654	Mm.290421	NM_010118	ENSMUSG00000037868	Egr-2|Krox-20|Krox20|NGF1-B|Zfp-25|Zfp-6	early growth response 2	protein-coding
Ccl2	chr11-599	chr11	81846534	81846790	+	7.7	0.667	Intergenic	-2417	NM_011333	20296	Mm.290320	NM_011333	ENSMUSG00000035385	AI323594|HC11|JE|MCAF|MCP-1|MCP1|SMC-CF|Scya2|Sigje	chemokine (C-C motif) ligand 2	protein-coding
Map1s	chr8-98	chr8	73427337	73427593	+	15.1	0.661	(TG)n|Simple_repeat|Simple_repeat	-2408	NM_173013	270058	Mm.248559	NM_173013	ENSMUSG00000019261	6430517J16Rik|Bpy2ip1|Map8|Mtap1s|VCY2IP1	microtubule-associated protein 1S	protein-coding
Smim4	chr14-71	chr14	31944374	31944630	+	15.1	0.727	CpG	-2386	NR_024069	66487	Mm.379116	NR_024069	ENSMUSG00000058351	2010107H07Rik|Snhg8	small itegral membrane protein 4	ncRNA
Zfp703	chr8-216	chr8	28085305	28085561	+	11.2	0.735	Intergenic	-2375	NM_001110508	353310	Mm.212469	NM_001101502	ENSMUSG00000085795	1110032O19Rik|AI430822|AL022941|Csmn1|End2|Zeppo1|Znf703|Zpo1	zinc finger protein 703	protein-coding
Cbx7	chr15-118	chr15	79765224	79765480	+	13.5	0.837	Intergenic	-2276	NM_144811	52609	Mm.323442	NM_144811	ENSMUSG00000053411	1600014J01Rik|AI851678|D15Ertd417e	chromobox 7	protein-coding
Gm10510	chr17-278	chr17	15493561	15493817	+	8.98	0.703	L2b|LINE|L2	-2264	NR_033511	100038481	Mm.387544	NR_033511		ENSMUSG00000073453	predicted gene 10510	ncRNA
Tac4	chr11-190	chr11	95120469	95120725	+	13.2	0.71	CpG	-2246	NM_053093	93670	Mm.40085	NM_053093	ENSMUSG00000020872	AW489379|PPT-C	tachykinin 4	protein-coding
LOC102634101	chr10-62	chr10	66465451	66465707	+	16.7	0.762	Intergenic	-2244	NR_110511	102634101	Mm.445258	NR_110511		-	uncharacterized LOC102634101	ncRNA
Sox5os3	chr6-116	chr6	144619043	144619299	+	13.2	0.782	Intergenic	-2217	NR_040519	66760	Mm.233631	NR_040519	ENSMUSG00000085785	4933425H06Rik	SRY (sex determining region Y)-box 5, opposite strand 3	ncRNA
Marcks	chr10-413	chr10	36860819	36861075	+	8.02	0.667	Intergenic	-2215	NM_008538	17118	Mm.30059	NM_008538	ENSMUSG00000069662	Macs|PKCSL	myristoylated alanine rich protein kinase C substrate	protein-coding
Txlnb	chr10-142	chr10	17513702	17513958	+	11.9	0.8	Intergenic	-2195	NM_138628	378431	Mm.283493	NM_138628	ENSMUSG00000039891	2310001N14Rik|Mdp77	taxilin beta	protein-coding
Cttnbp2nl	chr3-113	chr3	104858102	104858358	+	14.1	0.815	Intergenic	-2166	NM_030249	80281	Mm.200327	NM_030249	ENSMUSG00000062127	AA552995|AA589392|AU018624|BC003236|mKIAA1433	CTTNBP2 N-terminal like	protein-coding
Mxra8	chr4-253	chr4	155211504	155211760	+	11.2	0.738	Intergenic	-2157	NM_024263	74761	Mm.159028	NM_024263	ENSMUSG00000029070	1200013A08Rik|1700095D18Rik|AI131686|Asp3|Dicam	matrix-remodelling associated 8	protein-coding
Zfp810	chr9-69	chr9	22114052	22114308	+	22.8	0.857	LTRIS4|LTR|ERV1	-2098	NM_145612	235050	Mm.306038	NM_145612	ENSMUSG00000066829	BC005471	zinc finger protein 810	protein-coding
Ppp2r2a	chr14-294	chr14	67693258	67693514	+	8.02	0.727	L2c|LINE|L2	-2078	NM_028032	71978	Mm.273997	NM_028032	ENSMUSG00000022052	2410004D02Rik|mKIAA1541	protein phosphatase 2, regulatory subunit B, alpha	protein-coding
Angptl4	chr17-64	chr17	33920465	33920721	+	16.4	0.732	Intergenic	-2073	NM_020581	57875	Mm.196189	NM_020581		Arp4|Bk89|Fiaf|Hfarp|Ng27|Pgar|Pgarg|Pp1158	angiopoietin-like 4	protein-coding
Gm14005	chr2-232	chr2	128257012	128257268	+	10.9	0.618	Intergenic	-2053	NR_028590	100043424	Mm.297222	NR_028589		OTTMUSG00000015351	predicted gene 14005	ncRNA
Cirbp	chr10-149	chr10	79628444	79628700	+	11.9	0.708	Intergenic	-2014	NM_007705	12696	Mm.17898	NM_007705	ENSMUSG00000045193	Cirp|R74941	cold inducible RNA binding protein	protein-coding
Rpl13	chr8-293	chr8	125624155	125624411	+	9.95	0.7	Intergenic	-1967	NM_016738	270106	Mm.319719	NM_016738	ENSMUSG00000000740	A52|L13	ribosomal protein L13	protein-coding
Gas2l1	chr11-485	chr11	4967155	4967411	+	8.34	0.933	RMER15|LTR|ERVL	-1953	NM_030228	78926	Mm.44591	NM_030228	ENSMUSG00000034201	4930500E24Rik|D0Jmb1|Gar22|TU-71.1	growth arrest-specific 2 like 1	protein-coding
9030617O03Rik	chr12-321	chr12	102015253	102015509	+	8.34	0.844	Intergenic	-1952	NM_145448	217830	Mm.218590	NM_145448	ENSMUSG00000021185	-	RIKEN cDNA 9030617O03 gene	protein-coding
Edn2	chr4-559	chr4	119831951	119832207	+	8.34	0.929	Intergenic	-1950	NM_007902	13615	Mm.284855	NM_007902	ENSMUSG00000028635	VIC	endothelin 2	protein-coding
Herc3	chr6-185	chr6	58781625	58781881	+	10.3	0.696	CpG	-1941	NM_028705	73998	Mm.191892	NM_028705	ENSMUSG00000029804	5730409F18Rik|AI646603|mKIAA0032	hect domain and RLD 3	protein-coding
D6Ertd527e	chr6-347	chr6	87052672	87052928	+	7.7	0.765	Intergenic	-1940	NM_001167937	52372	Mm.282851	NM_001167937		AU043841	DNA segment, Chr 6, ERATO Doi 527, expressed	protein-coding
Trim59	chr3-200	chr3	68850473	68850729	+	10.6	0.81	MER34A|LTR|ERV1	-1937	NM_025863	66949	Mm.176695	NM_025863	ENSMUSG00000034317	2310035M22Rik|2700022F13Rik|Mrf1|TSBF1	tripartite motif-containing 59	protein-coding
Ptn	chr6-24	chr6	36763152	36763408	+	24.1	0.859	Intergenic	-1919	NM_008973	19242	Mm.279690	NM_008973	ENSMUSG00000029838	HARP|HB-GAM|HBBN|HBGF-8|HBNF|OSF|Osf-1|Osf1	pleiotrophin	protein-coding
Ube2f	chr1-8	chr1	93144883	93145139	+	36.9	0.912	Intergenic	-1885	NM_026454	67921	Mm.337238	NM_026454	ENSMUSG00000034343	2510010F15Rik|AI851109	ubiquitin-conjugating enzyme E2F (putative)	protein-coding
Zfp316	chr5-283	chr5	144033410	144033666	+	10.6	0.623	ZP3AR|Satellite|Satellite	-1837	NM_017467	54201	Mm.6666	NM_017467	ENSMUSG00000046658	Emzf1|Mzf3|Znf316	zinc finger protein 316	protein-coding
Mafk	chr5-209	chr5	140265528	140265784	+	11.6	0.875	Intergenic	-1834	NM_010757	17135	Mm.157313	NM_010757	ENSMUSG00000018143	AW061068|NF-E2|Nfe2u	v-maf musculoaponeurotic fibrosarcoma oncogene family, protein K (avian)	protein-coding
Asb5	chr8-247	chr8	55633764	55634020	+	10.9	0.674	Intergenic	-1792	NM_029569	76294	Mm.33171	NM_029569	ENSMUSG00000031519	1110018D09Rik	ankyrin repeat and SOCs box-containing 5	protein-coding
Per1	chr11-369	chr11	68910552	68910808	+	10.3	0.659	Intergenic	-1778	NM_011065	18626	Mm.7373	NM_011065	ENSMUSG00000020893	Per|m-rigui|mPer1	period circadian clock 1	protein-coding
Aif1l	chr2-83	chr2	31803932	31804188	+	19.6	0.781	Intergenic	-1763	NM_145144	108897	Mm.24838	NM_145144	ENSMUSG00000001864	2810003C17Rik|AI043124|C87647|Iba2	allograft inflammatory factor 1-like	protein-coding
Clk2	chr3-130	chr3	88966845	88967101	+	12.5	0.792	B2_Mm2|SINE|B2	-1754	NM_007712	12748	Mm.288098	NM_007712	ENSMUSG00000068917	AU041688|Tu52	CDC-like kinase 2	protein-coding
Paqr7	chr4-6	chr4	134050795	134051051	+	38.2	0.804	Intergenic	-1753	NM_001285845	71904	Mm.142343	NM_027995	ENSMUSG00000037348	2310021M12Rik|AV001994|BB007237|Mpra|PGLP|mPR	progestin and adipoQ receptor family member VII	protein-coding
Krt79	chr15-211	chr15	101772307	101772563	+	13.2	0.75	Intergenic	-1680	NM_146063	223917	Mm.162744	NM_146063	ENSMUSG00000061397	BC031593	keratin 79	protein-coding
LOC102634101	chr10-174	chr10	66466016	66466272	+	11.2	0.689	Intergenic	-1679	NR_110511	102634101	Mm.445258	NR_110511		-	uncharacterized LOC102634101	ncRNA
Usp49	chr17-250	chr17	47765836	47766092	+	9.63	0.769	Intergenic	-1675	NM_198421	224836	Mm.59393	NM_198421		C330046L10Rik|Gm545	ubiquitin specific peptidase 49	protein-coding
Id2	chr12-275	chr12	25782492	25782748	+	8.66	0.659	Intergenic	-1663	NM_010496	15902	Mm.34871	NM_010496	ENSMUSG00000020644	AI255428|C78922|Idb2|bHLHb26	inhibitor of DNA binding 2	protein-coding
Zfp74	chr7-332	chr7	30738441	30738697	+	9.31	0.8	Intergenic	-1657	NM_178384	72723	Mm.371648	NM_178384	ENSMUSG00000059975	2810054M15Rik|KRAB8|Zfp66|Znf569|mszf21|mszf77	zinc finger protein 74	protein-coding
Nrgn	chr9-70	chr9	37361854	37362110	+	22.1	0.88	Intergenic	-1652	NM_022029	64011	Mm.335065	NM_022029	ENSMUSG00000053310	0710001B06Rik|AI838505|NG|NG/RC3|Pss1|R75334|RC3	neurogranin	protein-coding
Srgap3	chr6-99	chr6	112898775	112899031	+	13.5	0.651	Intergenic	-1643	NM_080448	259302	Mm.236401	NM_080448	ENSMUSG00000030257	AI452337|Arhgap14|D130026O08Rik|Gbi|MEGAP|WRP|mKIAA0411	SLIT-ROBO Rho GTPase activating protein 3	protein-coding
Kpna1	chr16-79	chr16	35981681	35981937	+	13.5	0.844	LSU-rRNA_Hsa|rRNA|rRNA	-1640	NM_008465	16646	Mm.6952	NM_008465	ENSMUSG00000022905	AW494490|IPOA5|NPI1|Rch2|mSRP1	karyopherin (importin) alpha 1	protein-coding
Junb	chr8-376	chr8	87504157	87504413	+	9.31	0.757	CpG	-1638	NM_008416	16477	Mm.1167	NM_008416	ENSMUSG00000052837	-	jun B proto-oncogene	protein-coding
Dnah6	chr6-263	chr6	73173113	73173369	+	8.98	0.794	(GA)n|Simple_repeat|Simple_repeat	-1616	NM_001164669	330355	Mm.333166	NM_001164669	ENSMUSG00000052861	9830168K20|A730004I20Rik|Dnahc6|mKIAA1697|mdhc6	dynein, axonemal, heavy chain 6	protein-coding
Epb4.1	chr4-25	chr4	131632712	131632968	+	28.2	0.915	Intergenic	-1612	NM_001128607	269587	Mm.30038	NM_183428	ENSMUSG00000028906	4.1R|AI415518|D4Ertd442e|Elp-1|Elp1|Epb41|mKIAA4056	erythrocyte protein band 4.1	protein-coding
Mir99b	chr17-280	chr17	17965443	17965699	+	8.66	0.632	Intergenic	-1581	NR_029536	387230		NR_029536		Mirn99b|mmu-mir-99b	microRNA 99b	ncRNA
Neurl1a	chr19-4	chr19	47251610	47251866	+	34.3	0.928	(TC)n|Simple_repeat|Simple_repeat	-1572	NM_021360	18011	Mm.313651	NM_021360	ENSMUSG00000006435	2410129E16Rik|AI450910|AI481072|Neu1|Neur1|Neurl|Neurl1|Nlz|Rnf67	neuralized homolog 1A (Drosophila)	protein-coding
Gopc	chr10-279	chr10	52103354	52103610	+	9.31	0.833	Intergenic	-1552	NM_001199272	94221	Mm.390258	NM_053187	ENSMUSG00000019861	2210402P09Rik|AI844555|CAL|FIG|GOPC1|PIST	golgi associated PDZ and coiled-coil motif containing	protein-coding
Nrbp2	chr15-216	chr15	75921855	75922111	+	9.95	0.762	C-rich|Low_complexity|Low_complexity	-1540	NM_144847	223649	Mm.101946	NM_144847	ENSMUSG00000075590	BC011468	nuclear receptor binding protein 2	protein-coding
Rcor2	chr19-63	chr19	7342609	7342865	+	13.2	0.603	Intergenic	-1517	NM_054048	104383	Mm.283859	NM_054048	ENSMUSG00000024968	1A13|AW122124|CoREST|Rcor|Rcor1	REST corepressor 2	protein-coding
Spns2	chr11-156	chr11	72304769	72305025	+	17	0.742	(CA)n|Simple_repeat|Simple_repeat	-1475	NM_153060	216892	Mm.212812	NM_153060	ENSMUSG00000040447	-	spinster homolog 2	protein-coding
4933405E24Rik	chr11-239	chr11	54028134	54028390	+	12.2	0.765	Intergenic	-1472	NR_045506	71056	Mm.56332	NR_045506	ENSMUSG00000086209	-	RIKEN cDNA 4933405E24 gene	ncRNA
Zmiz1	chr14-201	chr14	26277099	26277355	+	10.3	0.69	CpG	-1444	NM_183208	328365	Mm.227484	NM_183208	ENSMUSG00000007817	BC065120|E330020C23|ENSMUSG00000072684|Gm10397|I920194n01|Rai17|Zimp10	zinc finger, MIZ-type containing 1	protein-coding
Pten	chr19-168	chr19	32830495	32830751	+	8.02	0.622	CpG	-1444	NM_008960	19211	Mm.245395	NM_008960	ENSMUSG00000013663	2310035O07Rik|A130070J02Rik|AI463227|B430203M17Rik|MMAC1|TEP1	phosphatase and tensin homolog	protein-coding
Trappc3	chr4-456	chr4	125938117	125938373	+	8.98	0.75	Intergenic	-1404	NM_013718	27096	Mm.8392	NM_013718	ENSMUSG00000028847	1110058K12Rik|AI835942|AU019197|Bet3	trafficking protein particle complex 3	protein-coding
Prlr	chr15-91	chr15	10105462	10105718	+	14.1	0.741	Intergenic	-1403	NM_011169	19116	Mm.10516	NM_011169	ENSMUSG00000005268	AI987712|Pr-1|Pr-3|Prlr-rs1	prolactin receptor	protein-coding
Fbxl21	chr13-54	chr13	56622355	56622611	+	27.6	0.832	Intergenic	-1386	NM_178674	213311	Mm.233904	NM_178674	ENSMUSG00000035509	D630045D17Rik|FBL3B|FBXL3B|Psttm	F-box and leucine-rich repeat protein 21	protein-coding
Foxo3	chr10-221	chr10	41997804	41998060	+	10.6	0.64	CpG-998	-1384	NM_019740	56484	Mm.338613	NM_019740	ENSMUSG00000048756	1110048B16Rik|2010203A17Rik|C76856|FKHRL1|Fkhr2|Foxo3a	forkhead box O3	protein-coding
Baalc	chr15-196	chr15	38763968	38764224	+	10.6	0.739	MIRb|SINE|MIR	-1359	NM_080640	118452	Mm.233837	NM_080640		2810457D07Rik	brain and acute leukemia, cytoplasmic	protein-coding
4930562C15Rik	chr16-106	chr16	4833932	4834188	+	12.2	0.783	LTR53|LTR|ERVL	-1356	NM_030192	78809	Mm.325551	NM_030192	ENSMUSG00000022518	-	RIKEN cDNA 4930562C15 gene	protein-coding
Ch25h	chr19-66	chr19	34550805	34551061	+	11.6	0.818	Intergenic	-1308	NM_009890	12642	Mm.30824	NM_009890	ENSMUSG00000050370	AI462618|m25OH	cholesterol 25-hydroxylase	protein-coding
Ifngr2	chr16-154	chr16	91545914	91546170	+	10.6	0.732	Intergenic	-1297	NM_008338	15980	Mm.249364	NM_008338		Ifgr2|Ifgt	interferon gamma receptor 2	protein-coding
Srxn1	chr2-43	chr2	151929874	151930130	+	23.7	0.899	Intergenic	-1258	NM_029688	76650	Mm.218639	NM_029688	ENSMUSG00000032802	1700127B04Rik|AI854065|AW488194|Npn3|Srx|Srx1|TX01	sulfiredoxin 1 homolog (S. cerevisiae)	protein-coding
Tbc1d15	chr10-25	chr10	114689623	114689879	+	26	0.784	Intergenic	-1202	NM_025706	66687	Mm.22252	NM_025706	ENSMUSG00000020130	4432405K22Rik|AU022358|AU023730|AW557774|Ly6dl|Rab7-GAP	TBC1 domain family, member 15	protein-coding
Nus1	chr10-54	chr10	52136040	52136296	+	16	0.708	(TC)n|Simple_repeat|Simple_repeat	-1185	NM_030250	52014	Mm.199964	NM_030250	ENSMUSG00000023068	1600027K07Rik|AU019165|AW538011|BC003223|D10Ertd438e	nuclear undecaprenyl pyrophosphate synthase 1 homolog (S. cerevisiae)	protein-coding
9330111N05Rik	chr13-46	chr13	81102043	81102299	+	19.6	0.784	CpG	-1164	NR_015587	319983	Mm.343027	NR_015587	ENSMUSG00000097098	-	RIKEN cDNA 9330111N05 gene	ncRNA
Gm19434	chr6-67	chr6	135137225	135137481	+	16.7	0.716	RMER21A|LTR|ERV1	-1145	NR_040296	100502888	Mm.437844	NR_040296		-	predicted gene, 19434	ncRNA
2610507B11Rik	chr11-242	chr11	78073992	78074248	+	12.5	0.796	Intergenic	-1136	NM_001002004	72503	Mm.237103	NM_001002004	ENSMUSG00000010277	AU022687|D11Bhm178e|D11Bhm179e|E1|Kiaa0100|mKIAA0100	RIKEN cDNA 2610507B11 gene	protein-coding
Zbtb14	chr17-329	chr17	69732060	69732316	+	7.38	0.725	CpG	-1130	NM_009547	22666	Mm.29434	NM_009547	ENSMUSG00000049672	ZF5|Zfp161|b2b1982Clo	zinc finger and BTB domain containing 14	protein-coding
Mex3b	chr7-199	chr7	90014591	90014847	+	10.6	0.778	CpG	-1124	NM_175366	108797	Mm.306789	NM_175366	ENSMUSG00000057706	4931439A04Rik|M-04814|Rkhd3|mKIAA2009	mex3 homolog B (C. elegans)	protein-coding
2310007B03Rik	chr1-219	chr1	95058507	95058763	+	11.9	0.667	Intergenic	-1110	NM_172411	71874	Mm.158766	NM_172411	ENSMUSG00000034159	-	RIKEN cDNA 2310007B03 gene	protein-coding
Megf9	chr4-301	chr4	70196940	70197196	+	10.3	0.659	Intergenic	-1106	NM_172694	230316	Mm.251188	NM_172694		4933405H16Rik|9630025C07|Egfl5|mKIAA0818	multiple EGF-like-domains 9	protein-coding
Flt3l	chr7-51	chr7	52392775	52393031	+	19.6	0.811	L2a|LINE|L2	-1101	NR_102725	14256	Mm.1658	NM_013520	ENSMUSG00000089989	Flt3lg|Ly72L	FMS-like tyrosine kinase 3 ligand	protein-coding
Gm16294	chr15-314	chr15	40359796	40360052	+	8.98	0.818	Intergenic	-1101	NR_046185	432945	Mm.321981	NR_046185	ENSMUSG00000056332	EG432945|OTTMUSG00000033304	predicted gene 16294	ncRNA
Kdm2a	chr19-140	chr19	4398024	4398280	+	8.98	0.532	CpG	-1075	NM_001001984	225876	Mm.31941	NM_001001984	ENSMUSG00000054611	100043628|5530401A10Rik|AA589516|AW536790|Cxxc8|Fbl11|Fbl7|Fbxl11|Gm4560|Jhdm1|Jhdm1a|lalina	lysine (K)-specific demethylase 2A	protein-coding
Sirt7	chr11-519	chr11	120487260	120487516	+	8.66	0.765	Intergenic	-1072	NM_153056	209011	Mm.292957	NM_153056	ENSMUSG00000025138	-	sirtuin 7	protein-coding
Hes1	chr16-35	chr16	30064245	30064501	+	18.3	0.725	CpG	-1070	NM_008235	15205	Mm.390859	NM_008235	ENSMUSG00000022528	Hry|bHLHb39	hairy and enhancer of split 1 (Drosophila)	protein-coding
Tnip2	chr5-71	chr5	34857569	34857825	+	17	0.825	ORR1D1|LTR|MaLR	-1069	NM_139064	231130	Mm.28615	NM_139064	ENSMUSG00000059866	1810020H16Rik|ABIN-2|AI428870	TNFAIP3 interacting protein 2	protein-coding
Kmt2d	chr15-120	chr15	98702574	98702830	+	13.2	0.691	CpG	-1066	NM_001033276	381022	Mm.264889	NM_001033276	ENSMUSG00000048154	ALR|BC032281|BC058659|C430014K11Rik|KMT2B|Mll2|Mll4	lysine (K)-specific methyltransferase 2D	protein-coding
1810064F22Rik	chr9-419	chr9	22019237	22019493	+	8.34	0.659	Intergenic	-1061	NR_027981	69862	Mm.488068	NM_001033151		-	RIKEN cDNA 1810064F22 gene	ncRNA
E230016K23Rik	chr11-258	chr11	83394384	83394640	+	11.9	0.86	Intergenic	-1051	NR_036453	100504464	Mm.341706	NR_036452	ENSMUSG00000051832	-	RIKEN cDNA E230016K23 gene	ncRNA
Cdt1	chr8-291	chr8	125090741	125090997	+	10.3	0.711	Intergenic	-1046	NM_026014	67177	Mm.21873	NM_026014	ENSMUSG00000006585	2610318F11Rik|AW545653|C76791|Ris2	chromatin licensing and DNA replication factor 1	protein-coding
Id1	chr2-304	chr2	152560825	152561081	+	10.6	0.729	CpG	-1034	NM_010495	15901	Mm.444	NM_010495	ENSMUSG00000042745	AI323524|D2Wsu140e|Idb1|bHLHb24	inhibitor of DNA binding 1	protein-coding
Jph2	chr2-339	chr2	163224619	163224875	+	8.98	0.778	Intergenic	-1018	NM_001205076	59091	Mm.34459	NM_021566	ENSMUSG00000017817	1110002E14Rik|JP-2|Jp2	junctophilin 2	protein-coding
Tmprss12	chr15-299	chr15	100110131	100110387	+	9.63	0.757	RLTR1B|LTR|ERV1	-1009	NM_183109	75002	Mm.261400	NM_183109	ENSMUSG00000045631	4930478A21Rik	transmembrane (C-terminal) protease, serine 12	protein-coding
St5	chr7-274	chr7	116722438	116722694	+	9.31	0.811	MER119|DNA|MER1_type	37516	NR_037617	76954	Mm.252009	NM_029811	ENSMUSG00000031024	2010004M01Rik|2610305K15Rik	suppression of tumorigenicity 5	protein-coding
St5	chr7-117	chr7	116720229	116720485	+	13.5	0.741	intron (NM_001001326, intron 1 of 19)	39725	NR_037617	76954	Mm.252009	NM_029811	ENSMUSG00000031024	2010004M01Rik|2610305K15Rik	suppression of tumorigenicity 5	protein-coding
Tpm4	chr8-249	chr8	74660539	74660795	+	10.9	0.681	intron (NM_001001491, intron 1 of 7)	1476	NM_001001491	326618	Mm.295124	NM_001001491	ENSMUSG00000031799	2610528G24Rik	tropomyosin 4	protein-coding
Whsc1l1	chr8-110	chr8	26764493	26764749	+	13.5	0.683	B4A|SINE|B4	13865	NM_001081269	234135	Mm.217337	NM_001001735	ENSMUSG00000054823	6720429E03|A530023P05|AI528490|NSD3|WHISTLE	Wolf-Hirschhorn syndrome candidate 1-like 1 (human)	protein-coding
Hecw2	chr1-213	chr1	54185944	54186200	+	12.8	0.741	intron (NM_001001883, intron 1 of 28)	65806	NM_001001883	329152	Mm.132150	NM_172655	ENSMUSG00000042807	A730039N16Rik|D030049F17Rik|Gm971|Nedl2|mKIAA1301	HECT, C2 and WW domain containing E3 ubiquitin protein ligase 2	protein-coding
Megf10	chr18-124	chr18	57327586	57327842	+	11.2	0.672	intron (NM_001001979, intron 1 of 24)	34970	NM_001001979	70417	Mm.297863	NM_001001979	ENSMUSG00000024593	3000002B06Rik|Gm331	multiple EGF-like-domains 10	protein-coding
Limch1	chr5-315	chr5	67148471	67148727	+	9.95	0.775	intron (NM_001001980, intron 1 of 25)	11520	NM_001001980	77569	Mm.374778	NM_001001980	ENSMUSG00000037736	3732412D22Rik|mKIAA1102	LIM and calponin homology domains 1	protein-coding
Limch1	chr5-370	chr5	67389708	67389964	+	10.3	0.889	(TC)n|Simple_repeat|Simple_repeat	30181	NM_001256122	77569	Mm.374778	NM_001001980	ENSMUSG00000037736	3732412D22Rik|mKIAA1102	LIM and calponin homology domains 1	protein-coding
Phox2b	chr5-430	chr5	67426769	67427025	+	8.98	0.743	intron (NM_001001980, intron 23 of 25)	63468	NM_008888	18935	Mm.62505	NM_008888	ENSMUSG00000012520	Dilp1|NBPhox|Pmx2b	paired-like homeobox 2b	protein-coding
A430105I19Rik	chr2-436	chr2	118586522	118586778	+	8.66	0.667	intron (NM_001001982, intron 3 of 10)	1747	NM_001001982	214239	Mm.379342	NM_001001982	ENSMUSG00000045838	Gm353	RIKEN cDNA A430105I19 gene	protein-coding
Gpr126	chr10-7	chr10	14184000	14184256	+	37.9	0.84	intron (NM_001002268, intron 4 of 24)	80714	NM_001002268	215798	Mm.440142	NM_001002268	ENSMUSG00000039116	1190004A11Rik|AI449247|AW045736|DREG|Gm222	G protein-coupled receptor 126	protein-coding
Mir684-1	chr11-441	chr11	74827650	74827906	+	9.63	0.667	intron (NM_001002764, intron 10 of 18)	51715	NR_030454	735274		NR_030454		Mirn684-1	microRNA 684-1	ncRNA
Mir684-1	chr11-374	chr11	74826744	74827000	+	11.6	0.681	CT-rich|Low_complexity|Low_complexity	52621	NR_030454	735274		NR_030454		Mirn684-1	microRNA 684-1	ncRNA
Smg6	chr11-220	chr11	74803881	74804137	+	12.5	0.822	intron (NM_001002764, intron 10 of 18)	64635	NM_001002764	103677	Mm.288460	NM_001002764	ENSMUSG00000038290	AI317223|AU041178	Smg-6 homolog, nonsense mediated mRNA decay factor (C. elegans)	protein-coding
Smg6	chr11-255	chr11	74806043	74806299	+	11.9	0.673	intron (NM_001002764, intron 10 of 18)	66797	NM_001002764	103677	Mm.288460	NM_001002764	ENSMUSG00000038290	AI317223|AU041178	Smg-6 homolog, nonsense mediated mRNA decay factor (C. elegans)	protein-coding
Nt5dc3	chr10-8	chr10	86235040	86235296	+	34.3	0.746	intron (NM_001003910, intron 14 of 15)	-6582	NM_175331	103466	Mm.200446	NM_175331	ENSMUSG00000054027	AU040402|AW540062|C630002B14Rik|TU12B1-TY	5'-nucleotidase domain containing 3	protein-coding
Mir6353	chr1-26	chr1	84196381	84196637	+	25.4	0.864	MLT1H1|LTR|MaLR	19027	NR_105771	102465181		NR_105771		mmu-mir-6353	microRNA mir-6353	ncRNA
Mir6353	chr1-36	chr1	84154436	84154692	+	22.1	0.802	L2b|LINE|L2	60972	NR_105771	102465181		NR_105771		mmu-mir-6353	microRNA mir-6353	ncRNA
Mir705	chr6-74	chr6	85299282	85299538	+	16	0.75	intron (NM_001003955, intron 1 of 5)	-13043	NR_030486	735267		NR_030486	miRBase:MI0004689	Mirn705|mmu-mir-705	microRNA 705	ncRNA
Rab11fip5	chr6-20	chr6	85319244	85319500	+	24.4	0.867	intron (NM_001003955, intron 1 of 5)	5256	NM_001003955	52055	Mm.220334	NM_177466	ENSMUSG00000051343	9130206P09Rik|C75969|D6Ertd32e|GAF1|RIP11	RAB11 family interacting protein 5 (class I)	protein-coding
Sgpp2	chr1-529	chr1	78344169	78344425	+	8.34	0.7	intron (NM_001004173, intron 1 of 4)	37376	NM_001004173	433323	Mm.276248	NM_001004173	ENSMUSG00000032908	SPPase2|Spp2	sphingosine-1-phosphate phosphotase 2	protein-coding
Maml3	chr3-196	chr3	51819528	51819784	+	10.9	0.838	L3|LINE|CR1	89272	NM_001004176	433586	Mm.234972	NM_001004176	ENSMUSG00000061143	AV234550|BC049812|Mam-2|mKIAA1816	mastermind like 3 (Drosophila)	protein-coding
Maml3	chr3-288	chr3	51747751	51748007	+	9.31	0.667	intron (NM_001004176, intron 1 of 4)	161049	NM_001004176	433586	Mm.234972	NM_001004176	ENSMUSG00000061143	AV234550|BC049812|Mam-2|mKIAA1816	mastermind like 3 (Drosophila)	protein-coding
Maml3	chr3-61	chr3	51712455	51712711	+	16.7	0.897	intron (NM_001004176, intron 1 of 4)	196345	NM_001004176	433586	Mm.234972	NM_001004176	ENSMUSG00000061143	AV234550|BC049812|Mam-2|mKIAA1816	mastermind like 3 (Drosophila)	protein-coding
Nuak1	chr10-115	chr10	83895989	83896245	+	13.2	0.685	intron (NM_001004363, intron 1 of 6)	7099	NM_001004363	77976	Mm.25874	NM_001004363	ENSMUSG00000020032	AU014801|AW494241|B230104P22Rik|Omphk1	NUAK family, SNF1-like kinase, 1	protein-coding
Nuak1	chr10-77	chr10	83855239	83855495	+	17	0.758	intron (NM_001004363, intron 3 of 6)	47849	NM_001004363	77976	Mm.25874	NM_001004363	ENSMUSG00000020032	AU014801|AW494241|B230104P22Rik|Omphk1	NUAK family, SNF1-like kinase, 1	protein-coding
Nuak1	chr10-191	chr10	83852484	83852740	+	11.9	0.795	intron (NM_001004363, intron 4 of 6)	50604	NM_001004363	77976	Mm.25874	NM_001004363	ENSMUSG00000020032	AU014801|AW494241|B230104P22Rik|Omphk1	NUAK family, SNF1-like kinase, 1	protein-coding
Nuak1	chr10-130	chr10	83851262	83851518	+	12.8	0.727	intron (NM_001004363, intron 4 of 6)	51826	NM_001004363	77976	Mm.25874	NM_001004363	ENSMUSG00000020032	AU014801|AW494241|B230104P22Rik|Omphk1	NUAK family, SNF1-like kinase, 1	protein-coding
Eif4g1	chr16-184	chr16	20673181	20673437	+	9.63	0.591	CpG	487	NM_001005331	208643	Mm.260256	NM_145941	ENSMUSG00000045983	E030015G23Rik|eIF4GI	eukaryotic translation initiation factor 4, gamma 1	protein-coding
Stmnd1	chr13-400	chr13	46369496	46369752	+	8.98	0.844	intron (NM_001005422, intron 1 of 4)	534	NM_001005422	380842	Mm.188108	NM_001005422	ENSMUSG00000063529	Gm1574	stathmin domain containing 1	protein-coding
Stmnd1	chr13-201	chr13	46383272	46383528	+	10.9	0.875	intron (NM_001005422, intron 2 of 4)	14310	NM_001005422	380842	Mm.188108	NM_001005422	ENSMUSG00000063529	Gm1574	stathmin domain containing 1	protein-coding
Mtus1	chr8-137	chr8	42210924	42211180	+	13.5	0.796	intron (NM_001005863, intron 1 of 13)	8028	NM_001005863	102103	Mm.149438	NM_001005863	ENSMUSG00000045636	AI481402|ATBP135|Atip1|B430010I23Rik|B430305I03Rik|C85752|Cctsg1-440|MD44|MTSG1|mKIAA1288	mitochondrial tumor suppressor 1	protein-coding
Mocs1	chr17-231	chr17	49613566	49613822	+	9.31	0.744	intron (NM_001008231, intron 15 of 25)	46005	NM_028464	56738	Mm.22256	NM_020042	ENSMUSG00000064120	3110045D15Rik|AI043170|AW536397	molybdenum cofactor synthesis 1	protein-coding
Irf3	chr7-55	chr7	52259985	52260241	+	20.2	0.9	intron (NM_001008422, intron 9 of 10)	7095	NR_045611	54131	Mm.3960	NM_016849	ENSMUSG00000003184	C920001K05Rik|IRF-3	interferon regulatory factor 3	protein-coding
Zfp719	chr7-334	chr7	50826624	50826880	+	8.98	0.757	L1MA5|LINE|L1	-8204	NM_172482	210105	Mm.234422	NM_172482	ENSMUSG00000030469	8030458J18|9430094P17Rik|C630016O21Rik|mszf6	zinc finger protein 719	protein-coding
2011-09-01	chr5-481	chr5	93564822	93565078	+	8.66	0.765	intron (NM_001009818, intron 1 of 9)	42467	NM_001009818	52398	Mm.394184	NM_001009818	ENSMUSG00000058013	6230410I01Rik|AW548875|D5Ertd606e	septin 11	protein-coding
Slc2a9	chr5-170	chr5	38822636	38822892	+	12.8	0.75	intron (NM_001012363, intron 5 of 11)	48781	NM_001102414	117591	Mm.260137	NM_145559	ENSMUSG00000005107	Glut9|SLC2A9B|SLC2a9A	solute carrier family 2 (facilitated glucose transporter), member 9	protein-coding
Ankrd6	chr4-182	chr4	32993674	32993930	+	11.9	0.833	MLT1I|LTR|MaLR	16678	NM_001012450	140577	Mm.214766	NM_080471	ENSMUSG00000040183	-	ankyrin repeat domain 6	protein-coding
Rims1	chr1-323	chr1	22662777	22663033	+	10.3	0.889	intron (NM_001012625, intron 2 of 26)	149658	NM_001012623	116837	Mm.60061	NM_053270		C030033M19Rik|RIM1|RIM1a|RIM1alpha|Rab3ip1|Rim|Serg1|mKIAA0340	regulating synaptic membrane exocytosis 1	protein-coding
Tgfbrap1	chr1-587	chr1	43149272	43149528	+	8.98	0.6	CpG	6067	NM_001013025	73122	Mm.246069	NM_001013025	ENSMUSG00000070939	3110018K12Rik|AU024090|AU042859|AW742551|Trap1	transforming growth factor, beta receptor associated protein 1	protein-coding
Gm973	chr1-62	chr1	59623638	59623894	+	18	0.671	intron (NM_001013771, intron 11 of 19)	50658	NM_001013771	381260	Mm.486706	NM_001013771	ENSMUSG00000047361	AW554518	predicted gene 973	protein-coding
Gm973	chr1-232	chr1	59637070	59637326	+	11.2	0.647	intron (NM_001013771, intron 11 of 19)	64090	NM_001013771	381260	Mm.486706	NM_001013771	ENSMUSG00000047361	AW554518	predicted gene 973	protein-coding
Sumo1	chr1-353	chr1	59666788	59667044	+	9.95	0.73	intron (NM_001013771, intron 13 of 19)	60762	NM_009460	22218	Mm.362118	NM_009460	ENSMUSG00000026021	GMP1|PIC1|SENTRIN|SMT3|SMT3H3|SMTP3|SUMO-1|Smt3C|Ubl1	SMT3 suppressor of mif two 3 homolog 1 (yeast)	protein-coding
Gm16157	chr7-248	chr7	75438919	75439175	+	11.9	0.773	intron (NM_001013811, intron 1 of 8)	-17567	NR_040340	100504026	Mm.426764	NR_040340	ENSMUSG00000086628	OTTMUSG00000031023	predicted gene 16157	ncRNA
Prkg1	chr19-49	chr19	31837221	31837477	+	13.2	0.84	intron (NM_001013833, intron 1 of 17)	2174	NM_001013833	19091	Mm.381170	NM_011160		AW125416|CGKI|Gm19690|Prkg1b|Prkgr1b	protein kinase, cGMP-dependent, type I	protein-coding
Prkg1	chr19-114	chr19	31829314	31829570	+	10.3	0.75	(GA)n|Simple_repeat|Simple_repeat	10081	NM_001013833	19091	Mm.381170	NM_011160		AW125416|CGKI|Gm19690|Prkg1b|Prkgr1b	protein kinase, cGMP-dependent, type I	protein-coding
Abi3bp	chr16-226	chr16	56491081	56491337	+	8.98	0.811	intron (NM_001014423, intron 1 of 39)	13250	NM_001014399	320712	Mm.209236	NM_178790	ENSMUSG00000035258	5033411B22Rik|AI506287|BG172926|D930038M13Rik|TARSH|eratin	ABI gene family, member 3 (NESH) binding protein	protein-coding
Wdr7	chr18-296	chr18	64048145	64048401	+	8.02	0.75	intron (NM_001014981, intron 21 of 27)	179924	NM_001014981	104082	Mm.30850	NM_001014981	ENSMUSG00000040560	AI462727|TRAG|mKIAA0541	WD repeat domain 7	protein-coding
Rap1gap2	chr11-402	chr11	74390636	74390892	+	10.6	0.846	intron (NM_001015046, intron 1 of 24)	12896	NM_001015046	380711	Mm.425690	NM_001015046	ENSMUSG00000038807	AU067654|Garnl4|Gm1561|mKIAA1039	RAP1 GTPase activating protein 2	protein-coding
Rap1gap2	chr11-533	chr11	74379983	74380239	+	8.66	0.694	B3|SINE|B2	23549	NM_001015046	380711	Mm.425690	NM_001015046	ENSMUSG00000038807	AU067654|Garnl4|Gm1561|mKIAA1039	RAP1 GTPase activating protein 2	protein-coding
Rap1gap2	chr11-532	chr11	74369552	74369808	+	8.34	0.812	intron (NM_001015046, intron 2 of 24)	33980	NM_001015046	380711	Mm.425690	NM_001015046	ENSMUSG00000038807	AU067654|Garnl4|Gm1561|mKIAA1039	RAP1 GTPase activating protein 2	protein-coding
Ddi2	chr4-194	chr4	141269645	141269901	+	11.9	0.902	intron (NM_001017966, intron 1 of 9)	9561	NM_001017966	68817	Mm.393721	NM_001017966		1110056G13Rik|1700027M01Rik|9130022E05Rik|AI604911|AU040698	DNA-damage inducible protein 2	protein-coding
Diras2	chr13-403	chr13	52611319	52611575	+	8.34	0.857	(GA)n|Simple_repeat|Simple_repeat	14758	NM_001024474	68203	Mm.29362	NM_001024474	ENSMUSG00000047842	2900052J15Rik|AI414999	DIRAS family, GTP-binding RAS-like 2	protein-coding
Mctp2	chr7-402	chr7	79255440	79255696	+	8.66	0.735	intron (NM_001024703, intron 19 of 22)	195913	NM_001024703	244049	Mm.217412	NM_001024703	ENSMUSG00000032776	Gm489	multiple C2 domains, transmembrane 2	protein-coding
Hmcn1	chr1-12	chr1	152674376	152674632	+	32.4	0.928	intron (NM_001024720, intron 4 of 106)	166061	NM_001024720	545370	Mm.379425	NM_001024720	ENSMUSG00000066842	EG545370|Gm201	hemicentin 1	protein-coding
Hmcn1	chr1-366	chr1	152651878	152652134	+	9.63	0.725	MIRc|SINE|MIR	188559	NM_001024720	545370	Mm.379425	NM_001024720	ENSMUSG00000066842	EG545370|Gm201	hemicentin 1	protein-coding
Zfp62	chr11-571	chr11	49016990	49017246	+	8.02	0.6	CpG	116	NM_009562	22720	Mm.16650	NM_009562	ENSMUSG00000046311	-	zinc finger protein 62	protein-coding
N4bp2	chr5-191	chr5	66155248	66155504	+	12.2	0.644	CpG	616	NM_001024917	333789	Mm.332398	NM_001024917	ENSMUSG00000037795	B3bp|E430014I16|Gm1791|Gm868	NEDD4 binding protein 2	protein-coding
Rfx4	chr10-116	chr10	84278851	84279107	+	13.5	0.585	intron (NM_001024918, intron 4 of 17)	-21914	NM_027689	71137	Mm.79070	NM_027689	ENSMUSG00000020037	4933412G19Rik|NYD-sp10	regulatory factor X, 4 (influences HLA class II expression)	protein-coding
Qsox1	chr1-47	chr1	157657299	157657555	+	20.2	0.84	intron (NM_001024945, intron 1 of 11)	2602	NM_023268	104009	Mm.27035	NM_023268	ENSMUSG00000033684	1300003H02Rik|QSOX|Qscn6|SOx	quiescin Q6 sulfhydryl oxidase 1	protein-coding
Mbp	chr18-144	chr18	82692056	82692312	+	11.9	0.673	intron (NM_001025245, intron 3 of 3)	-31671	NM_001025256	17196	Mm.252063	NM_010777	ENSMUSG00000041607	C76307|Hmbpr|R75289|golli-mbp|mld|shi	myelin basic protein	protein-coding
Src	chr2-166	chr2	157273158	157273414	+	12.8	0.727	intron (NM_001025395, intron 2 of 13)	23257	NM_009271	20779	Mm.22845	NM_009271	ENSMUSG00000027646	AW259666|pp60c-src	Rous sarcoma oncogene	protein-coding
2010107G12Rik	chr6-173	chr6	34921627	34921883	+	10.9	0.733	intron (NM_001025573, intron 2 of 7)	6244	NM_001025573	243753	Mm.440221	NM_001025573	ENSMUSG00000029847	Gm468	RIKEN cDNA 2010107G12 gene	protein-coding
Zbtb43	chr2-461	chr2	33321378	33321634	+	7.7	0.735	intron (NM_001025594, intron 1 of 2)	2546	NM_001025594	71834	Mm.44186	NM_027947	ENSMUSG00000026788	1700010E06Rik|Zfp297b|mKIAA0414	zinc finger and BTB domain containing 43	protein-coding
Trim26	chr17-117	chr17	36981257	36981513	+	12.5	0.78	intron (NM_001025599, intron 2 of 9)	7294	NM_001286727	22670	Mm.34587	NM_030698	ENSMUSG00000024457	AI462198|Zfp173|Zfp1736	tripartite motif-containing 26	protein-coding
Cadm1	chr9-469	chr9	47378236	47378492	+	8.34	0.75	intron (NM_001025600, intron 1 of 8)	39929	NM_207676	54725	Mm.234832	NM_018770	ENSMUSG00000032076	2900073G06Rik|3100001I08Rik|AI987920|Bl2|Igsf4|Igsf4a|Necl2|RA175|RA175A|RA175B|RA175C|RA175N|ST17|SgIGSF|SynCam|Tslc1	cell adhesion molecule 1	protein-coding
Cadm1	chr9-253	chr9	47383197	47383453	+	10.6	0.721	intron (NM_001025600, intron 1 of 8)	44890	NM_207676	54725	Mm.234832	NM_018770	ENSMUSG00000032076	2900073G06Rik|3100001I08Rik|AI987920|Bl2|Igsf4|Igsf4a|Necl2|RA175|RA175A|RA175B|RA175C|RA175N|ST17|SgIGSF|SynCam|Tslc1	cell adhesion molecule 1	protein-coding
Il1rl1	chr1-279	chr1	40501766	40502022	+	11.2	0.778	intron (NM_001025602, intron 6 of 10)	5420	NM_001025602	17082	Mm.289824	NM_010743	ENSMUSG00000026069	DER4|Fit-1|Ly84|ST2L|St2|St2-rs1|T1|T1/ST2	interleukin 1 receptor-like 1	protein-coding
Mir6769b	chr8-461	chr8	74161189	74161445	+	8.66	0.659	intron (NM_001029873, intron 35 of 41)	-6312	NR_106035	102466799		NR_106035		mmu-mir-6769b	microRNA mir-6769b	ncRNA
Specc1	chr11-368	chr11	61900245	61900501	+	10.3	0.789	intron (NM_001029936, intron 1 of 12)	9847	NM_001029936	432572	Mm.458025	NM_001029936	ENSMUSG00000042331	2810012G08Rik|B230396K10Rik|Cytsb	sperm antigen with calponin homology and coiled-coil domains 1	protein-coding
Specc1	chr11-582	chr11	61909150	61909406	+	8.02	0.867	intron (NM_001029936, intron 1 of 12)	18752	NM_001029936	432572	Mm.458025	NM_001029936	ENSMUSG00000042331	2810012G08Rik|B230396K10Rik|Cytsb	sperm antigen with calponin homology and coiled-coil domains 1	protein-coding
Kcp	chr6-215	chr6	29457577	29457833	+	10.3	0.674	intron (NM_001029985, intron 1 of 37)	247	NM_001029985	333088	Mm.332961	NM_001029985	ENSMUSG00000059022	AW060220|CRIM-2|Crim2|Gm793|KCP-1	kielin/chordin-like protein	protein-coding
Kcnh8	chr17-359	chr17	52863704	52863960	+	7.38	0.812	intron (NM_001031811, intron 1 of 10)	121798	NM_001031811	211468	Mm.399068	NM_001031811	ENSMUSG00000035580	C130090D05Rik|ELK|ELK1|ELK3|Kv12.1	potassium voltage-gated channel, subfamily H (eag-related), member 8	protein-coding
Snord89	chr1-253	chr1	39612910	39613166	+	10.6	0.795	intron (NM_001033135, intron 5 of 6)	-7353	NR_028555	100217461		NR_028555	ENSMUSG00000077704	MBII-289	small nucleolar RNA, C/D box 89	snoRNA
Ttc7b	chr12-241	chr12	101683387	101683643	+	8.66	0.824	(CA)n|Simple_repeat|Simple_repeat	75517	NM_001033213	104718	Mm.295441	NM_001033213	ENSMUSG00000033530	AA408451|Ttc7l1	tetratricopeptide repeat domain 7B	protein-coding
Prickle1	chr15-417	chr15	93349589	93349845	+	7.7	0.641	CpG	76605	NM_001033217	106042	Mm.150314	NM_001033217	ENSMUSG00000036158	1110058P22Rik|AW215793|Prickle|b2b019Clo|mpk1	prickle homolog 1 (Drosophila)	protein-coding
Pnrc1	chr4-322	chr4	33334603	33334859	+	9.63	0.705	CpG	1031	NM_001033225	108767	Mm.27769	NM_001033225	ENSMUSG00000040128	5730463C12Rik|B4-2|PRR2|Prol2	proline-rich nuclear receptor coactivator 1	protein-coding
Cblb	chr16-161	chr16	52067836	52068092	+	10.3	0.769	(CA)n|Simple_repeat|Simple_repeat	36302	NM_001033238	208650	Mm.328206	NM_001033238	ENSMUSG00000022637	AI429560|AI851073|Cbl-b	Casitas B-lineage lymphoma b	protein-coding
Phactr2	chr10-75	chr10	13008426	13008682	+	15.4	0.766	intron (NM_001033257, intron 2 of 11)	35412	NM_001033257	215789	Mm.283359	NM_001033257	ENSMUSG00000062866	AV158170|BC012871	phosphatase and actin regulator 2	protein-coding
Mcu	chr10-59	chr10	59041335	59041591	+	18.3	0.829	intron (NM_001033259, intron 1 of 7)	37977	NM_001033259	215999	Mm.296470	NM_001033259	ENSMUSG00000009647	2010012O16Rik|AV064928|C10orf42|Ccdc109a|D130073L02Rik|Gm64	mitochondrial calcium uniporter	protein-coding
Mcu	chr10-257	chr10	59028848	59029104	+	9.95	0.732	intron (NM_001033259, intron 1 of 7)	50464	NM_001033259	215999	Mm.296470	NM_001033259	ENSMUSG00000009647	2010012O16Rik|AV064928|C10orf42|Ccdc109a|D130073L02Rik|Gm64	mitochondrial calcium uniporter	protein-coding
Usp40	chr1-2	chr1	89858151	89858407	+	78.9	0.927	intron (NM_001033291, intron 19 of 27)	46847	NM_001198573	227334	Mm.80484	NM_001033291	ENSMUSG00000005501	B230215L03Rik|C730029K03	ubiquitin specific peptidase 40	protein-coding
Shb	chr4-323	chr4	45502580	45502836	+	8.98	0.604	intron (NM_001033306, intron 1 of 5)	40992	NM_001033306	230126	Mm.251716	NM_001033306	ENSMUSG00000044813	BC028832	src homology 2 domain-containing transforming protein B	protein-coding
Cog7	chr7-31	chr7	129083305	129083561	+	24.4	0.914	intron (NM_001033318, intron 11 of 16)	41774	NM_001033318	233824	Mm.442015	NM_001033318	ENSMUSG00000034951	5630400E24Rik|Gm167	component of oligomeric golgi complex 7	protein-coding
Bank1	chr3-367	chr3	135829723	135829979	+	8.66	0.875	intron (NM_001033350, intron 7 of 16)	159159	NM_001033350	242248	Mm.30832	NM_001033350	ENSMUSG00000037922	A530094C12Rik|AI451642|AVIEF|BANK	B cell scaffold protein with ankyrin repeats 1	protein-coding
Ube2t	chr1-614	chr1	136917677	136917933	+	8.98	0.65	intron (NM_001033409, intron 6 of 17)	58663	NM_026024	67196	Mm.284587	NM_026024	ENSMUSG00000026429	2700084L22Rik|C80607	ubiquitin-conjugating enzyme E2T (putative)	protein-coding
Heca	chr10-273	chr10	17667115	17667371	+	9.63	0.651	CpG	630	NM_001033432	380629	Mm.276430	NM_001033432	ENSMUSG00000039879	Gm869|HDC|HDCL	headcase homolog (Drosophila)	protein-coding
Garem	chr18-49	chr18	21442255	21442511	+	17.6	0.773	intron (NM_001033445, intron 1 of 5)	16257	NM_001033445	381126	Mm.312276	NM_001033445	ENSMUSG00000042680	C86169|Fam59a|Gm944|mKIAA4238	GRB2 associated, regulator of MAPK1	protein-coding
Cracr2a	chr6-59	chr6	127532513	127532769	+	17.3	0.857	intron (NM_001033464, intron 1 of 6)	4648	NM_001033464	381812	Mm.296093	NM_001033464	ENSMUSG00000061414	Efcab4b|Gm1073|Gm462	calcium release activated channel regulator 2A	protein-coding
Zbtb2	chr10-270	chr10	5959443	5959699	+	9.31	0.542	CpG	1138	NM_001033466	381990	Mm.262466	NM_001033466	ENSMUSG00000075327	Gm1103	zinc finger and BTB domain containing 2	protein-coding
Usp36	chr11-359	chr11	118149983	118150239	+	10.3	0.778	intron (NM_001033528, intron 1 of 20)	1447	NM_001033528	72344	Mm.232293	NM_001033528	ENSMUSG00000033909	2700002L06Rik|mKIAA1453	ubiquitin specific peptidase 36	protein-coding
Ccdc102a	chr8-115	chr8	97440577	97440833	+	13.8	0.75	intron (NM_001033533, intron 1 of 8)	1293	NM_001033533	234582	Mm.277871	NM_001033533	ENSMUSG00000063605	BC027663|Gm586	coiled-coil domain containing 102A	protein-coding
Ccdc102a	chr8-104	chr8	97438172	97438428	+	14.1	0.732	intron (NM_001033533, intron 1 of 8)	3698	NM_001033533	234582	Mm.277871	NM_001033533	ENSMUSG00000063605	BC027663|Gm586	coiled-coil domain containing 102A	protein-coding
Rel	chr11-127	chr11	23630194	23630450	+	18.6	0.859	intron (NM_001033654, intron 17 of 17)	40648	NM_009044	19696	Mm.4869	NM_009044	ENSMUSG00000020275	c-Rel	reticuloendotheliosis oncogene	protein-coding
Gm5535	chr2-390	chr2	144013824	144014080	+	8.66	0.778	MIR|SINE|MIR	1074	NM_001033778	433481	Mm.330630	NM_001033778		EG433481	predicted gene 5535	protein-coding
Asic2	chr11-174	chr11	81736698	81736954	+	15.4	0.86	intron (NM_001034013, intron 1 of 9)	45072	NM_001034013	11418	Mm.234998	NM_007384	ENSMUSG00000020704	ACIC2|Accn1|BNC1|BNaC1|BNaC1a|Mdeg	acid-sensing (proton-gated) ion channel 2	protein-coding
Ank2	chr3-366	chr3	126637795	126638051	+	8.02	0.585	intron (NM_001034168, intron 4 of 9)	8381	NM_001034168	109676	Mm.220242	NM_178655	ENSMUSG00000032826	AI835472|AW491075|Ank-2	ankyrin 2, brain	protein-coding
Ank2	chr3-400	chr3	126634842	126635098	+	8.66	0.634	intron (NM_001034168, intron 6 of 9)	11334	NM_001034168	109676	Mm.220242	NM_178655	ENSMUSG00000032826	AI835472|AW491075|Ank-2	ankyrin 2, brain	protein-coding
Cacnb4	chr2-224	chr2	52479032	52479288	+	11.2	0.875	intron (NM_001037099, intron 2 of 13)	52218	NM_001285428	12298	Mm.330223	NM_146123	ENSMUSG00000017412	3110038O15Rik|Cchb4|lh	calcium channel, voltage-dependent, beta 4 subunit	protein-coding
Agap1	chr1-155	chr1	91420845	91421101	+	12.2	0.837	intron (NM_001037136, intron 1 of 16)	69587	NM_178119	347722	Mm.291135	NM_178119	ENSMUSG00000055013	Centg2|Ggap1|R75364|mKIAA1099	ArfGAP with GTPase domain, ankyrin repeat and PH domain 1	protein-coding
4933400F21Rik	chr1-361	chr1	91553202	91553458	+	9.95	0.811	intron (NM_001037136, intron 6 of 16)	27137	NR_015540	74403	Mm.444291	NR_015540		1700091C04Rik|4930565K10Rik	RIKEN cDNA 4933400F21 gene	ncRNA
Nfatc2	chr2-310	chr2	168373563	168373819	+	10.3	0.718	intron (NM_001037178, intron 3 of 6)	42174	NM_001291179	18019	Mm.116802	NM_010899	ENSMUSG00000027544	AI607462|NF-ATc2|NF-ATp|NFAT1|NFAT1-D|Nfatp	nuclear factor of activated T cells, cytoplasmic, calcineurin dependent 2	protein-coding
Nfatc2	chr2-399	chr2	168357603	168357859	+	9.31	0.651	intron (NM_001037178, intron 5 of 6)	58134	NM_001291179	18019	Mm.116802	NM_010899	ENSMUSG00000027544	AI607462|NF-ATc2|NF-ATp|NFAT1|NFAT1-D|Nfatp	nuclear factor of activated T cells, cytoplasmic, calcineurin dependent 2	protein-coding
Oosp2	chr19-118	chr19	11733656	11733912	+	9.95	0.78	intron (NM_001037634, intron 1 of 3)	1265	NM_001037634	225922	Mm.26881	NM_001037634	ENSMUSG00000055895	Gm99|Plac1l|Tmem122	oocyte secreted protein 2	protein-coding
Zfp1	chr8-384	chr8	114168325	114168581	+	9.31	0.879	intron (NM_001037665, intron 1 of 3)	1110	NM_011742	22640	Mm.4184	NM_011742	ENSMUSG00000055835	Fnp-1|Zfp-1|mkr-1	zinc finger protein 1	protein-coding
Rusc2	chr4-102	chr4	43411820	43412076	+	14.8	0.75	intron (NM_001037709, intron 1 of 11)	-7426	NM_199057	100213	Mm.235730	NM_199057	ENSMUSG00000035969	AI840675|mKIAA0375	RUN and SH3 domain containing 2	protein-coding
Deptor	chr15-64	chr15	54966242	54966498	+	16.4	0.79	intron (NM_001037937, intron 1 of 8)	1379	NM_001037937	97998	Mm.295397	NM_145470	ENSMUSG00000022419	Depdc6	DEP domain containing MTOR-interacting protein	protein-coding
Mapt	chr11-510	chr11	104180820	104181076	+	8.66	0.694	intron (NM_001038609, intron 9 of 11)	88198	NM_010838	17762	Mm.1287	NM_010838	ENSMUSG00000018411	AI413597|AW045860|Mtapt|Tau	microtubule-associated protein tau	protein-coding
Slco3a1	chr7-338	chr7	81609523	81609779	+	9.63	0.8	intron (NM_001038643, intron 2 of 10)	90015	NM_023908	108116	Mm.425467	NM_023908	ENSMUSG00000025790	5830414C08Rik|Anr1|MJAM|OATP-D|R75096|Slc21a11	solute carrier organic anion transporter family, member 3a1	protein-coding
Fnbp1	chr2-265	chr2	30974404	30974660	+	10.6	0.829	intron (NM_001038700, intron 1 of 14)	-22512	NM_001177650	14269	Mm.52297	NM_019406	ENSMUSG00000075415	1110057E06Rik|2210010H06Rik|FBP1|Fbp17	formin binding protein 1	protein-coding
Rapgef1	chr2-194	chr2	29480398	29480654	+	10.9	0.733	intron (NM_001039087, intron 1 of 25)	5286	NM_054050	107746	Mm.298274	NM_054050	ENSMUSG00000039844	4932418O06Rik|C3G|Grf2	Rap guanine nucleotide exchange factor (GEF) 1	protein-coding
Rapgef1	chr2-350	chr2	29526218	29526474	+	9.63	0.838	intron (NM_001039087, intron 1 of 25)	51106	NM_054050	107746	Mm.298274	NM_054050	ENSMUSG00000039844	4932418O06Rik|C3G|Grf2	Rap guanine nucleotide exchange factor (GEF) 1	protein-coding
Camk2g	chr14-20	chr14	21599454	21599710	+	23.7	0.821	MER44B|DNA|MER2_type	13728	NM_001039138	12325	Mm.235182	NM_178597	ENSMUSG00000021820	Camkg	calcium/calmodulin-dependent protein kinase II gamma	protein-coding
Camk2g	chr14-200	chr14	21584850	21585106	+	8.66	0.675	intron (NM_001039139, intron 7 of 18)	28332	NM_001039138	12325	Mm.235182	NM_178597	ENSMUSG00000021820	Camkg	calcium/calmodulin-dependent protein kinase II gamma	protein-coding
Napg	chr18-134	chr18	63237619	63237875	+	12.2	0.804	intron (NM_001039485, intron 27 of 53)	100177	NM_028017	108123	Mm.292687	NM_028017	ENSMUSG00000024581	2400003O04Rik|SNARE	N-ethylmaleimide sensitive fusion protein attachment protein gamma	protein-coding
Arhgap12	chr18-227	chr18	6039203	6039459	+	8.98	0.706	intron (NM_001039692, intron 11 of 18)	96765	NM_001039692	75415	Mm.239675	NM_029277	ENSMUSG00000041225	2810011M08Rik	Rho GTPase activating protein 12	protein-coding
Nadk2	chr15-16	chr15	9004521	9004777	+	24.7	0.843	intron (NM_001040395, intron 1 of 11)	3640	NM_001286255	68646	Mm.244226	NM_001040395	ENSMUSG00000022253	MNADK|Nadkd1	NAD kinase 2, mitochondrial	protein-coding
Filip1l	chr16-1	chr16	57391528	57391784	+	426.8	0.737	LSU-rRNA_Hsa|rRNA|rRNA	38266	NM_001040397	78749	Mm.328360	NM_001040397	ENSMUSG00000043336	4631422O05Rik|Doc1	filamin A interacting protein 1-like	protein-coding
Filip1l	chr16-33	chr16	57416286	57416542	+	19.6	0.757	intron (NM_001040397, intron 1 of 4)	63024	NM_001040397	78749	Mm.328360	NM_001040397	ENSMUSG00000043336	4631422O05Rik|Doc1	filamin A interacting protein 1-like	protein-coding
Golga7	chr8-325	chr8	24366537	24366793	+	9.95	0.705	intron (NM_001042484, intron 2 of 5)	887	NM_001042484	57437	Mm.196269	NM_020585	ENSMUSG00000015341	AB041568|C130038N16Rik|GCP16|GOLGA3AP1|HSPC041|R75586	golgi autoantigen, golgin subfamily a, 7	protein-coding
Ccr4	chr9-410	chr9	114436368	114436624	+	8.66	0.743	intron (NM_001042503, intron 1 of 3)	-30834	NM_009916	12773	Mm.1337	NM_009916	ENSMUSG00000047898	C-C CKR-4|CHEMR1|Cmkbr4|LESTR|Sdf1r	chemokine (C-C motif) receptor 4	protein-coding
Htra3	chr5-188	chr5	36015789	36016045	+	12.2	0.857	intron (NM_001042615, intron 1 of 6)	6512	NM_030127	78558	Mm.274255	NM_030127	ENSMUSG00000029096	2210021K23Rik|9530081K03Rik|Prsp|Tasp	HtrA serine peptidase 3	protein-coding
Smad7	chr18-37	chr18	75545751	75546007	+	20.9	0.811	intron (NM_001042660, intron 3 of 3)	18860	NM_001042660	17131	Mm.34407	NM_008543	ENSMUSG00000025880	Madh7	SMAD family member 7	protein-coding
Rbpms	chr8-303	chr8	35020123	35020379	+	9.95	0.725	intron (NM_001042674, intron 1 of 7)	20084	NM_001042674	19663	Mm.323997	NM_019733	ENSMUSG00000031586	2010300K22Rik|2700019M19Rik|AU017537|RBP-MS|hermes	RNA binding protein gene with multiple splicing	protein-coding
Akna	chr4-438	chr4	63062078	63062334	+	8.34	0.767	intron (NM_001045514, intron 1 of 21)	2273	NM_001045514	100182	Mm.387725	NM_001045514	ENSMUSG00000039158	AI597013|mKIAA1968	AT-hook transcription factor	protein-coding
Akna	chr4-300	chr4	63059722	63059978	+	9.63	0.806	L1MB5|LINE|L1	4629	NM_001045514	100182	Mm.387725	NM_001045514	ENSMUSG00000039158	AI597013|mKIAA1968	AT-hook transcription factor	protein-coding
AK129341	chr9-174	chr9	8114602	8114858	+	12.5	0.74	RLTR1|LTR|ERV1	19564	NM_001045524	234915	Mm.101341	NM_001045524	ENSMUSG00000040729	Kiaa1377|mKIAA1377	cDNA sequence AK129341	protein-coding
AK129341	chr9-32	chr9	8104352	8104608	+	62.3	0.905	intron (NM_001045524, intron 4 of 10)	29814	NM_001045524	234915	Mm.101341	NM_001045524	ENSMUSG00000040729	Kiaa1377|mKIAA1377	cDNA sequence AK129341	protein-coding
Fkbp15	chr4-134	chr4	62007630	62007886	+	13.2	0.697	RMER5|LTR|ERV1	13824	NM_001045528	338355	Mm.357792	NM_001045528	ENSMUSG00000066151	BB131447|C430014M02Rik|FKBO133|FKBP-133|FKBP-15|FKBP133|mKIAA0674	FK506 binding protein 15	protein-coding
Zzef1	chr11-496	chr11	72617452	72617708	+	8.66	0.8	intron (NM_001045536, intron 1 of 54)	7852	NM_001045536	195018	Mm.272030	NM_001045536	ENSMUSG00000055670	8430405D05Rik|BC051585|C130099L13Rik|C85424|mKIAA0399	zinc finger, ZZ-type with EF hand domain 1	protein-coding
Zzef1	chr11-160	chr11	72660334	72660590	+	17	0.873	intron (NM_001045536, intron 11 of 54)	50734	NM_001045536	195018	Mm.272030	NM_001045536	ENSMUSG00000055670	8430405D05Rik|BC051585|C130099L13Rik|C85424|mKIAA0399	zinc finger, ZZ-type with EF hand domain 1	protein-coding
Ghr	chr15-224	chr15	3481049	3481305	+	9.63	0.778	intron (NM_001048178, intron 1 of 8)	50665	NM_001286370	14600	Mm.3986	NM_010284	ENSMUSG00000055737	GHBP|GHR/BP	growth hormone receptor	protein-coding
Ost4	chr5-113	chr5	31204396	31204652	+	14.1	0.827	B2_Mm2|SINE|B2	5637	NM_001134692	67695	Mm.21450	NM_024460	ENSMUSG00000038803	2310016E02Rik	oligosaccharyltransferase 4 homolog (S. cerevisiae)	protein-coding
Lyrm9	chr11-124	chr11	78646480	78646736	+	18.3	0.855	intron (NM_001076681, intron 1 of 3)	6511	NM_001076681	66274	Mm.258932	NM_001076681		1810012P15Rik	LYR motif containing 9	protein-coding
Cbx5	chr15-222	chr15	103051937	103052193	+	10.3	0.816	intron (NM_001076789, intron 1 of 4)	-6282	NM_001110216	12419	Mm.262059	NM_007626	ENSMUSG00000009575	2610029O15Rik|C75991|HP1|Hp1a|Hp1alpha	chromobox 5	protein-coding
Nrp2	chr1-472	chr1	62768471	62768727	+	8.34	0.75	intron (NM_001077403, intron 2 of 16)	18708	NM_001077404	18187	Mm.266341	NM_010939	ENSMUSG00000025969	1110048P06Rik|Np-2|Np2|Npn-2|Npn2	neuropilin 2	protein-coding
Cntnap5a	chr1-145	chr1	118311599	118311855	+	14.4	0.741	intron (NM_001077425, intron 14 of 23)	730013	NM_001077425	636808	Mm.101576	NM_001077425	ENSMUSG00000070695	Caspr5-1|EG636808	contactin associated protein-like 5A	protein-coding
Pik3r1	chr13-373	chr13	102505328	102505584	+	8.66	0.714	intron (NM_001077495, intron 2 of 15)	32716	NM_001077495	18708	Mm.259333	NM_001024955	ENSMUSG00000041417	PI3K|p50alpha|p55alpha|p85alpha	phosphatidylinositol 3-kinase, regulatory subunit, polypeptide 1 (p85 alpha)	protein-coding
Slc1a2	chr2-325	chr2	102600439	102600695	+	9.63	0.853	intron (NM_001077514, intron 7 of 10)	53972	NM_001077515	20511	Mm.267547	NM_011393	ENSMUSG00000005089	1700091C19Rik|2900019G14Rik|AI159670|Eaat2|GLT-1|GLT1|MGLT1	solute carrier family 1 (glial high affinity glutamate transporter), member 2	protein-coding
Shroom3	chr5-175	chr5	93325886	93326142	+	12.8	0.771	intron (NM_001077595, intron 1 of 9)	-1005	NM_001077596	27428	Mm.46014	NM_015756	ENSMUSG00000029381	AL022960|D5Ertd287e|Shrm|Shrm3	shroom family member 3	protein-coding
Shroom3	chr5-298	chr5	93242014	93242270	+	10.6	0.696	intron (NM_001077595, intron 1 of 9)	3734	NM_001077595	27428	Mm.46014	NM_015756	ENSMUSG00000029381	AL022960|D5Ertd287e|Shrm|Shrm3	shroom family member 3	protein-coding
Dysf	chr6-97	chr6	84034906	84035162	+	14.4	0.75	(TG)n|Simple_repeat|Simple_repeat	65654	NM_021469	26903	Mm.220982	NM_021469	ENSMUSG00000033788	2310004N10Rik|AI604795|D6Pas3	dysferlin	protein-coding
Ncoa2	chr1-321	chr1	13362903	13363159	+	10.3	0.622	CpG	1133	NM_008678	17978	Mm.2537	NM_008678	ENSMUSG00000005886	9530095N19|D1Ertd433e|GRIP-1|Grip1|KAT13C|SRC-2|TIF-2|TIF2|bHLHe75	nuclear receptor coactivator 2	protein-coding
Syne1	chr10-97	chr10	5164288	5164544	+	14.4	0.854	RMER1B|Other|Other	12582	NM_001079686	64009	Mm.331626	NM_022027	ENSMUSG00000019769	8B|A330049M09Rik|BE692247|C130039F11Rik|CPG2|Myne1|mKIAA1756	spectrin repeat containing, nuclear envelope 1	protein-coding
Mir6239	chr14-151	chr14	118303541	118303797	+	12.5	0.704	intron (NM_001079844, intron 7 of 9)	49400	NR_105747	102465148		NR_105747	miRBase:MI0021586	mmu-mir-6239	microRNA mir-6239	ncRNA
Fgfr1	chr8-215	chr8	26630915	26631171	+	10.9	0.739	intron (NM_001079908, intron 1 of 17)	1812	NM_010206	14182	Mm.265716	NM_010206	ENSMUSG00000031565	AW208770|Eask|FLG|Fgfr-1|Flt-2|Hspy|MFR|bFGF-R-1|c-fgr	fibroblast growth factor receptor 1	protein-coding
Usp6nl	chr2-152	chr2	6270528	6270784	+	12.8	0.717	Lx8|LINE|L1	-3126	NM_181399	98910	Mm.40673	NM_181399	ENSMUSG00000039046	AI316785|RNTRE|TRE2NL|mKIAA0019	USP6 N-terminal like	protein-coding
Aff1	chr5-543	chr5	104257217	104257473	+	8.34	0.781	intron (NM_001080798, intron 9 of 19)	73753	NM_001080798	17355	Mm.6949	NM_133919	ENSMUSG00000029313	9630032B01Rik|AW319193|Af4|Mllt2h|Rob	AF4/FMR2 family, member 1	protein-coding
Fat3	chr9-353	chr9	16076117	16076373	+	8.98	0.875	MLT1E2|LTR|MaLR	106430	NM_001080814	270120	Mm.195010	NM_001080814	ENSMUSG00000074505	9430076A06Rik|D430038H04Rik|Gm1132|Gm510|MFAT3F	FAT tumor suppressor homolog 3 (Drosophila)	protein-coding
Tead4	chr6-64	chr6	128215286	128215542	+	17	0.873	intron (NM_001080979, intron 2 of 10)	35417	NM_001080979	21679	Mm.14774	NM_011567	ENSMUSG00000030353	ETFR-2|Etfr2|FR-19|Rtef1|TEAD-4|TEF-3|Tcf13r1|Tef3|Tefr|Tefr1|Tefr1a	TEA domain family member 4	protein-coding
Parp8	chr13-10	chr13	117809535	117809791	+	52.9	0.847	intron (NM_001081009, intron 3 of 26)	4660	NM_001081009	52552	Mm.274466	NM_027272	ENSMUSG00000021725	2810430O08Rik|ARTD16|D13Ertd275e	poly (ADP-ribose) polymerase family, member 8	protein-coding
Srgap2	chr1-339	chr1	133408489	133408745	+	9.95	0.784	intron (NM_001081011, intron 2 of 22)	15321	NM_001081011	14270	Mm.276259	NM_019520	ENSMUSG00000026425	9930124L22Rik|AI448945|FBP2|Fnbp2|srGAP3	SLIT-ROBO Rho GTPase activating protein 2	protein-coding
Srgap2	chr1-113	chr1	133357516	133357772	+	14.1	0.796	(GA)n|Simple_repeat|Simple_repeat	66294	NM_001081011	14270	Mm.276259	NM_019520	ENSMUSG00000026425	9930124L22Rik|AI448945|FBP2|Fnbp2|srGAP3	SLIT-ROBO Rho GTPase activating protein 2	protein-coding
D430042O09Rik	chr7-419	chr7	132969988	132970244	+	7.7	0.722	intron (NM_001081022, intron 13 of 27)	118726	NM_001081022	233865	Mm.274389	NM_001081022	ENSMUSG00000032743	Kiaa0556	RIKEN cDNA D430042O09 gene	protein-coding
Dpf1	chr7-284	chr7	30134145	30134401	+	10.6	0.763	L2a|LINE|L2	45249	NM_013874	29861	Mm.101885	NM_013874	ENSMUSG00000030584	Neud4	D4, zinc and double PHD fingers family 1	protein-coding
Sipa1l3	chr7-285	chr7	30242855	30243111	+	9.95	0.707	intron (NM_001081028, intron 2 of 22)	47496	NM_001081028	74206	Mm.447042	NM_001081028	ENSMUSG00000030583	2610511M17Rik	signal-induced proliferation-associated 1 like 3	protein-coding
Nav3	chr10-360	chr10	109341124	109341380	+	8.02	0.75	intron (NM_001081035, intron 1 of 38)	96023	NM_001081035	260315	Mm.225050	NM_177797	ENSMUSG00000020181	4732483H20Rik|9630020C08Rik|POMFIL1|Pomfil1p|mKIAA0938|unc53H3	neuron navigator 3	protein-coding
Btbd16	chr7-378	chr7	137962543	137962799	+	9.31	0.781	intron (NM_001081038, intron 12 of 15)	45088	NM_001081038	330660	Mm.271550	NM_001081038	ENSMUSG00000040298	E330040A16Rik	BTB (POZ) domain containing 16	protein-coding
Kansl1	chr11-411	chr11	104296596	104296852	+	9.63	0.829	intron (NM_001081045, intron 1 of 13)	6881	NM_001081045	76719	Mm.136418	NM_001081045	ENSMUSG00000018412	1700081L11Rik|9430041J06Rik|mKIAA1267	KAT8 regulatory NSL complex subunit 1	protein-coding
Kansl1	chr11-207	chr11	104223144	104223400	+	12.8	0.792	RLTR19|LTR|ERVK	80333	NM_001081045	76719	Mm.136418	NM_001081045	ENSMUSG00000018412	1700081L11Rik|9430041J06Rik|mKIAA1267	KAT8 regulatory NSL complex subunit 1	protein-coding
Pard3b	chr1-524	chr1	62088374	62088630	+	8.66	0.706	intron (NM_001081050, intron 3 of 22)	403104	NM_001081050	72823	Mm.35153	NM_001081050	ENSMUSG00000052062	1810008K04Rik|2010002N16Rik|2810455B10Rik|Als2cr19|PAR3B|PAR3L|PAR3beta	par-3 family cell polarity regulator beta	protein-coding
Pard3b	chr1-380	chr1	62138011	62138267	+	10.3	0.75	intron (NM_001081050, intron 4 of 22)	452741	NM_001081050	72823	Mm.35153	NM_001081050	ENSMUSG00000052062	1810008K04Rik|2010002N16Rik|2810455B10Rik|Als2cr19|PAR3B|PAR3L|PAR3beta	par-3 family cell polarity regulator beta	protein-coding
Golph3	chr15-21	chr15	12376951	12377207	+	24.7	0.768	intron (NM_001081064, intron 2 of 23)	125828	NM_025673	66629	Mm.157655	NM_025673	ENSMUSG00000022200	4733401N08Rik|5730410D03Rik|AW413496	golgi phosphoprotein 3	protein-coding
Golph3	chr15-134	chr15	12359516	12359772	+	12.8	0.736	intron (NM_001081064, intron 5 of 23)	108393	NM_025673	66629	Mm.157655	NM_025673	ENSMUSG00000022200	4733401N08Rik|5730410D03Rik|AW413496	golgi phosphoprotein 3	protein-coding
Cubn	chr2-314	chr2	13338544	13338800	+	9.63	0.711	intron (NM_001081084, intron 27 of 66)	74831	NM_001081084	65969	Mm.313915	NM_001081084	ENSMUSG00000026726	AA408369|AL022750|D2Wsu88e	cubilin (intrinsic factor-cobalamin receptor)	protein-coding
Cubn	chr2-402	chr2	13329382	13329638	+	8.98	0.778	intron (NM_001081084, intron 27 of 66)	83993	NM_001081084	65969	Mm.313915	NM_001081084	ENSMUSG00000026726	AA408369|AL022750|D2Wsu88e	cubilin (intrinsic factor-cobalamin receptor)	protein-coding
Fam154a	chr4-135	chr4	86173542	86173798	+	13.2	0.833	intron (NM_001081096, intron 1 of 3)	30537	NM_001081096	75811	Mm.56451	NM_001081096	ENSMUSG00000028492	4930500O09Rik	family with sequence similarity 154, member A	protein-coding
Fam154a	chr4-329	chr4	86132909	86133165	+	9.63	0.721	intron (NM_001081096, intron 2 of 3)	71170	NM_001081096	75811	Mm.56451	NM_001081096	ENSMUSG00000028492	4930500O09Rik	family with sequence similarity 154, member A	protein-coding
Gli2	chr1-236	chr1	120890341	120890597	+	11.9	0.792	MTD|LTR|MaLR	59727	NM_001081125	14633	Mm.273292	NM_001081125	ENSMUSG00000048402	AW546128	GLI-Kruppel family member GLI2	protein-coding
Gli2	chr1-146	chr1	120873273	120873529	+	14.8	0.733	intron (NM_001081125, intron 2 of 13)	76795	NM_001081125	14633	Mm.273292	NM_001081125	ENSMUSG00000048402	AW546128	GLI-Kruppel family member GLI2	protein-coding
Sec61a2	chr2-400	chr2	5837806	5838062	+	8.66	0.765	B2_Mm1a|SINE|B2	-21535	NM_021305	57743	Mm.21435	NM_021305	ENSMUSG00000025816	-	Sec61, alpha subunit 2 (S. cerevisiae)	protein-coding
Ankrd35	chr3-393	chr3	96478639	96478895	+	9.31	0.8	intron (NM_001081139, intron 1 of 12)	4713	NM_001081139	213121	Mm.39732	NM_001081139	ENSMUSG00000038354	4732436F15Rik	ankyrin repeat domain 35	protein-coding
Prickle2	chr6-62	chr6	92413732	92413988	+	17.6	0.688	intron (NM_001081146, intron 2 of 8)	17526	NM_001134460	243548	Mm.248820	NM_001081146	ENSMUSG00000030020	6230400G14Rik|6720451F06Rik|mpk2	prickle homolog 2 (Drosophila)	protein-coding
Unc13c	chr9-58	chr9	73702144	73702400	+	26	0.907	intron (NM_001081153, intron 1 of 30)	79102	NM_001081153	208898	Mm.41035	NM_001081153	ENSMUSG00000062151	1500037O19Rik|AU019458|D9Ertd414e|Munc13-3|Unc13h3	unc-13 homolog C (C. elegans)	protein-coding
Fam171a1	chr2-373	chr2	3062285	3062541	+	8.66	0.743	B4A|SINE|B4	26753	NM_001081161	269233	Mm.23044	NM_001081161	ENSMUSG00000050530	9630050M13Rik|AA409679	family with sequence similarity 171, member A1	protein-coding
Fam171a1	chr2-91	chr2	3070828	3071084	+	16.7	0.862	intron (NM_001081161, intron 1 of 7)	35296	NM_001081161	269233	Mm.23044	NM_001081161	ENSMUSG00000050530	9630050M13Rik|AA409679	family with sequence similarity 171, member A1	protein-coding
Kif13b	chr14-269	chr14	65285552	65285808	+	8.66	0.675	intron (NM_001081177, intron 1 of 39)	14312	NM_001081177	16554	Mm.23611	NM_001081177	ENSMUSG00000060012	5330429L19Rik|6030414C01|AI429803|C130021D12Rik|GAKIN	kinesin family member 13B	protein-coding
Kif13b	chr14-140	chr14	65385251	65385507	+	11.6	0.694	L3|LINE|CR1	114011	NM_001081177	16554	Mm.23611	NM_001081177	ENSMUSG00000060012	5330429L19Rik|6030414C01|AI429803|C130021D12Rik|GAKIN	kinesin family member 13B	protein-coding
Arid4a	chr12-71	chr12	72152248	72152504	+	13.8	0.833	B2_Mm2|SINE|B2	35422	NM_001081195	238247	Mm.241601	NM_001081195	ENSMUSG00000048118	A630009N03|A630067N03Rik|MmRBBP1|Rbbp1	AT rich interactive domain 4A (RBP1-like)	protein-coding
Dgki	chr6-260	chr6	37220889	37221145	+	8.98	0.7	RMER1A|Other|Other	28959	NM_001081206	320127	Mm.119469	NM_001081206	ENSMUSG00000038665	C130010K08Rik	diacylglycerol kinase, iota	protein-coding
9530052E02Rik	chr8-66	chr8	10993911	10994167	+	17.6	0.824	intron (NM_001081212, intron 1 of 1)	-13811	NR_046017	619321	Mm.403007	NR_046017	ENSMUSG00000096938	-	RIKEN cDNA 9530052E02 gene	ncRNA
Phip	chr9-488	chr9	82867766	82868022	+	8.02	0.7	intron (NM_001081216, intron 4 of 39)	1202	NM_001081216	83946	Mm.221688	NM_031879	ENSMUSG00000032253	2810004D21Rik|4632404O06Rik|Ndrp|Wdr11	pleckstrin homology domain interacting protein	protein-coding
Ercc6	chr14-21	chr14	33335558	33335814	+	22.5	0.778	intron (NM_001081221, intron 4 of 20)	8979	NM_001081221	319955	Mm.318310	NM_177043	ENSMUSG00000054051	4732403I04|C130058G22Rik|CSB	excision repair cross-complementing rodent repair deficiency, complementation group 6	protein-coding
Ercc6	chr14-120	chr14	33337262	33337518	+	13.5	0.854	intron (NM_001081221, intron 4 of 20)	10683	NM_001081221	319955	Mm.318310	NM_177043	ENSMUSG00000054051	4732403I04|C130058G22Rik|CSB	excision repair cross-complementing rodent repair deficiency, complementation group 6	protein-coding
Tln2	chr9-255	chr9	67398066	67398322	+	10.9	0.805	intron (NM_001081242, intron 1 of 57)	9316	NM_001081242	70549	Mm.33645	NM_027458	ENSMUSG00000052698	5730421P04Rik|AI507121|AI787438|AL118320|mKIAA0320	talin 2	protein-coding
Tln2	chr9-37	chr9	67311283	67311539	+	48.5	0.765	intron (NM_001081242, intron 1 of 57)	96099	NM_001081242	70549	Mm.33645	NM_027458	ENSMUSG00000052698	5730421P04Rik|AI507121|AI787438|AL118320|mKIAA0320	talin 2	protein-coding
Mir190a	chr9-433	chr9	67076974	67077230	+	8.66	0.658	intron (NM_001081242, intron 54 of 57)	7431	NR_029576	387185		NR_029576		Mir190|Mirn190|mir-190|mmu-mir-190|mmu-mir-190a	microRNA 190a	ncRNA
1700017N19Rik	chr10-391	chr10	100063875	100064131	+	8.34	0.867	intron (NM_001081246, intron 3 of 12)	8983	NM_001081246	66605	Mm.72646	NM_001081246	ENSMUSG00000056912	-	RIKEN cDNA 1700017N19 gene	protein-coding
Smim4	chr14-102	chr14	31892592	31892848	+	12.8	0.913	intron (NM_001081251, intron 20 of 32)	49396	NR_024069	66487	Mm.379116	NR_024069	ENSMUSG00000058351	2010107H07Rik|Snhg8	small itegral membrane protein 4	ncRNA
Lhx8	chr3-310	chr3	153815855	153816111	+	9.31	0.833	intron (NM_001081263, intron 1 of 21)	177541	NM_010713	16875	Mm.15530	NM_010713	ENSMUSG00000096225	L3|Lhx7	LIM homeobox protein 8	protein-coding
Lhx8	chr3-153	chr3	153915254	153915510	+	11.9	0.905	intron (NM_001081263, intron 11 of 21)	78142	NM_010713	16875	Mm.15530	NM_010713	ENSMUSG00000096225	L3|Lhx7	LIM homeobox protein 8	protein-coding
Zzz3	chr3-404	chr3	152147159	152147415	+	8.66	0.686	intron (NM_001081277, intron 10 of 13)	87639	NM_001287139	108946	Mm.379292	NM_198416	ENSMUSG00000039068	3110065C23Rik|6430567E01Rik|AA408566|AI481057|AW556059|R75514	zinc finger, ZZ domain containing 3	protein-coding
Zzz3	chr3-372	chr3	152170949	152171205	+	8.66	0.718	intron (NM_001081277, intron 8 of 13)	111429	NM_001287139	108946	Mm.379292	NM_198416	ENSMUSG00000039068	3110065C23Rik|6430567E01Rik|AA408566|AI481057|AW556059|R75514	zinc finger, ZZ domain containing 3	protein-coding
Gm16793	chr8-165	chr8	36654876	36655132	+	12.5	0.905	(GA)n|Simple_repeat|Simple_repeat	-2930	NR_040376	100504714	Mm.381744	NR_040376	ENSMUSG00000097357	-	predicted gene, 16793	ncRNA
Gm12695	chr4-242	chr4	96396027	96396283	+	11.2	0.837	intron (NM_001081284, intron 9 of 10)	55696	NM_001081284	620779	Mm.439625	NM_001081284	ENSMUSG00000078639	OTTMUSG00000008003	predicted gene 12695	protein-coding
Fat1	chr8-454	chr8	46081973	46082229	+	8.02	0.844	intron (NM_001081286, intron 2 of 25)	46539	NM_001081286	14107	Mm.27365	NM_001081286	ENSMUSG00000070047	2310038E12Rik|AU023433|Fath|mFat1	FAT tumor suppressor homolog 1 (Drosophila)	protein-coding
Cdh18	chr15-264	chr15	23378410	23378666	+	9.95	0.789	intron (NM_001081299, intron 10 of 11)	412320	NM_001081299	320865	Mm.241965	NM_001081299	ENSMUSG00000040420	B230220E17Rik|Cdh14l	cadherin 18	protein-coding
Trio	chr15-54	chr15	27865775	27866031	+	17.3	0.71	intron (NM_001081302, intron 1 of 56)	89700	NM_001081302	223435	Mm.485422	NM_001081302	ENSMUSG00000022263	6720464I07Rik|AA408740|Solo	triple functional domain (PTPRF interacting)	protein-coding
Trio	chr15-193	chr15	27802126	27802382	+	10.3	0.773	intron (NM_001081302, intron 10 of 56)	153349	NM_001081302	223435	Mm.485422	NM_001081302	ENSMUSG00000022263	6720464I07Rik|AA408740|Solo	triple functional domain (PTPRF interacting)	protein-coding
Trio	chr15-310	chr15	27797351	27797607	+	8.34	0.714	intron (NM_001081302, intron 11 of 56)	158124	NM_001081302	223435	Mm.485422	NM_001081302	ENSMUSG00000022263	6720464I07Rik|AA408740|Solo	triple functional domain (PTPRF interacting)	protein-coding
Atf6	chr1-243	chr1	172786332	172786588	+	11.2	0.745	ORR1D1|LTR|MaLR	11442	NM_001081304	226641	Mm.377046	NM_001081304	ENSMUSG00000026663	9130025P16Rik|9630036G24|AA789574|Atf6alpha|ESTM49	activating transcription factor 6	protein-coding
Ppp1r12b	chr1-127	chr1	136806132	136806388	+	13.5	0.804	intron (NM_001081307, intron 1 of 23)	46257	NM_001081307	329251	Mm.188709	NM_001081307	ENSMUSG00000073557	1810037O03Rik|9530009M10Rik|AI132431|Mypt2	protein phosphatase 1, regulatory (inhibitor) subunit 12B	protein-coding
Myo5c	chr9-26	chr9	75084710	75084966	+	72.8	0.903	intron (NM_001081322, intron 1 of 40)	5017	NM_001081322	208943	Mm.41339	NM_001081322	ENSMUSG00000033590	9130003O20Rik|BB085560|C330029I24	myosin VC	protein-coding
Agl	chr3-333	chr3	116510804	116511060	+	8.66	0.561	CpG	152	NM_001081326	77559	Mm.237099	NM_001081326	ENSMUSG00000033400	1110061O17Rik|9430004C13Rik|9630046L06Rik|AI850929|C77197	amylo-1,6-glucosidase, 4-alpha-glucanotransferase	protein-coding
Cul9	chr17-357	chr17	46665497	46665753	+	10.3	0.833	intron (NM_001081335, intron 9 of 40)	17712	NM_001081335	78309	Mm.329076	NM_001081335	ENSMUSG00000040327	1810035I07Rik|Cul-9|Parc|mKIAA0708	cullin 9	protein-coding
Hecw1	chr13-229	chr13	14589286	14589542	+	10.9	0.667	intron (NM_001081348, intron 1 of 28)	26079	NM_001081348	94253	Mm.125298	NM_153130	ENSMUSG00000021301	9330116H24Rik|AV273951|E130207I19Rik|Nedl1	HECT, C2 and WW domain containing E3 ubiquitin protein ligase 1	protein-coding
Zfp777	chr6-125	chr6	47997758	47998014	+	12.2	0.635	CpG	227	NM_001081382	72306	Mm.381553	NM_001081382	ENSMUSG00000071477	2500002G23Rik	zinc finger protein 777	protein-coding
Amotl1	chr9-249	chr9	14393091	14393347	+	10.6	0.783	intron (NM_001081395, intron 3 of 12)	26225	NM_001081395	75723	Mm.159552	NM_001081395	ENSMUSG00000013076	2310010G08Rik|2310067L22Rik|4932416D09Rik|JEAP|mFLJ00155	angiomotin-like 1	protein-coding
Amotl1	chr9-62	chr9	14390265	14390521	+	25	0.835	intron (NM_001081395, intron 3 of 12)	29051	NM_001081395	75723	Mm.159552	NM_001081395	ENSMUSG00000013076	2310010G08Rik|2310067L22Rik|4932416D09Rik|JEAP|mFLJ00155	angiomotin-like 1	protein-coding
Amotl1	chr9-204	chr9	14373032	14373288	+	11.9	0.767	ORR1D2|LTR|MaLR	46284	NM_001081395	75723	Mm.159552	NM_001081395	ENSMUSG00000013076	2310010G08Rik|2310067L22Rik|4932416D09Rik|JEAP|mFLJ00155	angiomotin-like 1	protein-coding
Myo16	chr8-193	chr8	10443849	10444105	+	13.8	0.824	MTEb|LTR|MaLR	290054	NM_001081397	244281	Mm.422761	NM_001081397	ENSMUSG00000039057	C230040D10Rik|Gm1105|NYAP3|mKIAA0865	myosin XVI	protein-coding
Gdnf	chr15-377	chr15	7881678	7881934	+	8.34	0.781	intron (NM_001081402, intron 10 of 17)	116256	NM_001301357	14573	Mm.4679	NM_010275	ENSMUSG00000022144	AI385739	glial cell line derived neurotrophic factor	protein-coding
Bcr	chr10-48	chr10	74574566	74574822	+	17.6	0.764	intron (NM_001081412, intron 1 of 22)	51053	NM_001081412	110279	Mm.333722	NM_001081412	ENSMUSG00000009681	5133400C09Rik|AI561783|AI853148|mKIAA3017	breakpoint cluster region	protein-coding
Tgfb3	chr12-257	chr12	87356118	87356374	+	8.66	0.818	intron (NM_001081423, intron 31 of 33)	63745	NM_009368	21809	Mm.3992	NM_009368	ENSMUSG00000021253	Tgfb-3	transforming growth factor, beta 3	protein-coding
Dip2c	chr13-143	chr13	9482063	9482319	+	11.9	0.791	intron (NM_001081426, intron 1 of 36)	206420	NM_001081426	208440	Mm.217326	NM_172459	ENSMUSG00000048264	2900024P20Rik|9630044M06|mKIAA0934	DIP2 disco-interacting protein 2 homolog C (Drosophila)	protein-coding
Ptprq	chr10-33	chr10	107073655	107073911	+	20.9	0.875	L1_Mm|LINE|L1	83300	NM_001081432	237523	Mm.391418	NM_001081432	ENSMUSG00000035916	-	protein tyrosine phosphatase, receptor type, Q	protein-coding
Ptprq	chr10-96	chr10	107052526	107052782	+	15.1	0.836	intron (NM_001081432, intron 25 of 44)	104429	NM_001081432	237523	Mm.391418	NM_001081432	ENSMUSG00000035916	-	protein tyrosine phosphatase, receptor type, Q	protein-coding
Fbln2	chr6-387	chr6	91162808	91163064	+	9.31	0.75	CpG	178	NM_001081437	14115	Mm.249146	NM_007992	ENSMUSG00000064080	5730577E14Rik|FIBL-2	fibulin 2	protein-coding
Gprc5b	chr7-118	chr7	126073362	126073618	+	12.8	0.652	GC_rich|Low_complexity|Low_complexity	65235	NM_001195774	64297	Mm.103439	NM_022420	ENSMUSG00000008734	AW125761|Raig2	G protein-coupled receptor, family C, group 5, member B	protein-coding
Ppp2r5c	chr12-21	chr12	111758476	111758732	+	24.4	0.792	intron (NM_001081457, intron 1 of 12)	34655	NM_012023	26931	Mm.240396	NM_012023	ENSMUSG00000017843	2610043M05Rik|2700063L20Rik|AI060890|AW545884|C85228|D12Bwg0916e|mKIAA0044	protein phosphatase 2, regulatory subunit B', gamma	protein-coding
Camta1	chr4-270	chr4	151225356	151225612	+	10.9	0.944	B4|SINE|B4	10393	NM_001081557	100072	Mm.318846	NM_001081557	ENSMUSG00000014592	1810059M14Rik|2310058O09Rik|AI316882|AW987475|mKIAA0833	calmodulin binding transcription activator 1	protein-coding
Mkl1	chr15-184	chr15	80967830	80968086	+	11.2	0.786	L1M4b|LINE|L1	-32481	NM_153049	223701	Mm.439814	NM_153049	ENSMUSG00000042292	AMKL|Bsac|Mal|Mrtf-A	MKL (megakaryoblastic leukemia)/myocardin-like 1	protein-coding
Mkl1	chr15-169	chr15	80989180	80989436	+	13.5	0.87	intron (NM_001082536, intron 1 of 13)	31879	NM_001082536	223701	Mm.439814	NM_153049	ENSMUSG00000042292	AMKL|Bsac|Mal|Mrtf-A	MKL (megakaryoblastic leukemia)/myocardin-like 1	protein-coding
Pla2g4c	chr7-242	chr7	13888117	13888373	+	10.9	0.842	intron (NM_001083188, intron 19 of 28)	-22771	NM_001168504	232889	Mm.223639	NM_001004762	ENSMUSG00000033847	D7Ertd445e	phospholipase A2, group IVC (cytosolic, calcium-independent)	protein-coding
A830052D11Rik	chr18-214	chr18	32545087	32545343	+	9.31	0.824	intron (NM_001083334, intron 1 of 14)	-7277	NR_045403	402767	Mm.385109	NR_045403	ENSMUSG00000097413	-	RIKEN cDNA A830052D11 gene	ncRNA
Tns3	chr11-289	chr11	8351685	8351941	+	10.9	0.825	MER44B|DNA|MER2_type	212725	NM_001083587	319939	Mm.337820	NM_001083587	ENSMUSG00000020422	BC023928|F830010I22Rik|TEM6|Tens1	tensin 3	protein-coding
Tns3	chr11-140	chr11	8343462	8343718	+	16.4	0.823	intron (NM_001083587, intron 27 of 30)	220948	NM_001083587	319939	Mm.337820	NM_001083587	ENSMUSG00000020422	BC023928|F830010I22Rik|TEM6|Tens1	tensin 3	protein-coding
Traf6	chr2-471	chr2	101563381	101563637	+	8.66	0.676	(TG)n|Simple_repeat|Simple_repeat	44912	NM_009424	22034	Mm.292729	NM_009424	ENSMUSG00000027164	2310003F17Rik|AI851288|C630032O20Rik	TNF receptor-associated factor 6	protein-coding
Kdf1	chr4-149	chr4	133074957	133075213	+	13.8	0.642	CpG	207	NM_133707	69073	Mm.299081	NM_133707	ENSMUSG00000037600	1810019J16Rik	keratinocyte differentiation factor 1	protein-coding
Tle3	chr9-35	chr9	61225571	61225827	+	54.6	0.867	intron (NM_001083927, intron 4 of 19)	5526	NM_009389	21887	Mm.24255	NM_009389	ENSMUSG00000032280	2610103N05Rik|ESG|Grg3a|Grg3b|mKIAA1547	transducin-like enhancer of split 3, homolog of Drosophila E(spl)	protein-coding
Myom1	chr17-98	chr17	71408641	71408897	+	13.8	0.677	MTD|LTR|MaLR	39872	NM_010867	17929	Mm.4103	NM_010867	ENSMUSG00000024049	D430047A17Rik	myomesin 1	protein-coding
Tcf4	chr18-193	chr18	69629199	69629455	+	9.95	0.75	intron (NM_001083967, intron 5 of 19)	123952	NM_001083967	21413	Mm.4269	NM_013685	ENSMUSG00000053477	5730422P05Rik|ASP-I2|E2-2|E2.2|ITF-2|ITF-2b|ITF2|ME2|MITF-2A|MITF-2B|SEF-2|SEF2|SEF2-1|TFE|Tcf-4|bHLHb19	transcription factor 4	protein-coding
Dcp2	chr18-160	chr18	44632663	44632919	+	10.3	0.66	intron (NM_001085373, intron 11 of 18)	92637	NM_027490	70640	Mm.87629	NM_027490	ENSMUSG00000024472	2410015D23Rik|5730537H01Rik|AL118268	DCP2 decapping enzyme homolog (S. cerevisiae)	protein-coding
Pappa2	chr1-563	chr1	160720362	160720618	+	8.98	0.906	intron (NM_001085376, intron 13 of 21)	167079	NM_001085376	23850	Mm.458621	NM_001085376	ENSMUSG00000073530	PAPP-A2|PLAC3|Pappe	pappalysin 2	protein-coding
Pappa2	chr1-161	chr1	160827664	160827920	+	13.2	0.712	(TG)n|Simple_repeat|Simple_repeat	59777	NM_001085376	23850	Mm.458621	NM_001085376	ENSMUSG00000073530	PAPP-A2|PLAC3|Pappe	pappalysin 2	protein-coding
Pappa2	chr1-342	chr1	160663083	160663339	+	9.63	0.757	intron (NM_001085376, intron 20 of 21)	224358	NM_001085376	23850	Mm.458621	NM_001085376	ENSMUSG00000073530	PAPP-A2|PLAC3|Pappe	pappalysin 2	protein-coding
Slc45a1	chr4-424	chr4	149891565	149891821	+	9.31	0.848	intron (NM_001085492, intron 10 of 22)	134590	NM_173774	242773	Mm.29280	NM_173774		C230078B22|Dnb5	solute carrier family 45, member 1	protein-coding
Slc45a1	chr4-198	chr4	149956121	149956377	+	11.6	0.744	intron (NM_001085492, intron 12 of 22)	70034	NM_173774	242773	Mm.29280	NM_173774		C230078B22|Dnb5	solute carrier family 45, member 1	protein-coding
Rere	chr4-50	chr4	149835573	149835829	+	19.9	0.926	intron (NM_001085492, intron 4 of 22)	179676	NM_001085492	68703	Mm.291274	NM_001085492	ENSMUSG00000039852	1110033A15Rik|AI414665|ARG|ARP|ATN1L|AW742570|Atr2|DNB1|eye<m03Jus>|eyes3|mKIAA0458	arginine glutamic acid dipeptide (RE) repeats	protein-coding
Trabd2b	chr4-557	chr4	114188108	114188364	+	8.02	0.611	intron (NM_001085549, intron 2 of 6)	108907	NM_001085549	666048	Mm.331779	NM_001085549	ENSMUSG00000070867	Gm12824|OTTMUSG00000008561	TraB domain containing 2B	protein-coding
Trabd2b	chr4-405	chr4	114274215	114274471	+	9.63	0.703	intron (NM_001085549, intron 5 of 6)	195014	NM_001085549	666048	Mm.331779	NM_001085549	ENSMUSG00000070867	Gm12824|OTTMUSG00000008561	TraB domain containing 2B	protein-coding
Trappc13	chr13-69	chr13	104945862	104946118	+	16.4	0.875	intron (NM_001093759, intron 5 of 12)	22556	NM_025879	66975	Mm.272541	NM_025879	ENSMUSG00000021711	2410002O22Rik|2610524F24Rik|AI451892|AU017229	trafficking protein particle complex 13	protein-coding
Kcnb2	chr1-109	chr1	15315386	15315642	+	14.8	0.83	intron (NM_001098528, intron 1 of 1)	12981	NM_001098528	98741	Mm.156081	NM_001033195	ENSMUSG00000092083	9630047L19Rik|BB130875|Kv2.2	potassium voltage gated channel, Shab-related subfamily, member 2	protein-coding
Kcnb2	chr1-210	chr1	15418984	15419240	+	12.2	0.884	intron (NM_001098528, intron 1 of 1)	116579	NM_001098528	98741	Mm.156081	NM_001033195	ENSMUSG00000092083	9630047L19Rik|BB130875|Kv2.2	potassium voltage gated channel, Shab-related subfamily, member 2	protein-coding
Pwwp2b	chr7-59	chr7	146451372	146451628	+	18.3	0.791	intron (NM_001098636, intron 2 of 2)	17119	NM_001033206	101631	Mm.334300	NM_001033206	ENSMUSG00000060260	AI594893|D7Ertd517e|D930023J19Rik|Pwwp2	PWWP domain containing 2B	protein-coding
Myof	chr19-121	chr19	38090044	38090300	+	9.63	0.641	intron (NM_001099634, intron 3 of 52)	27895	NM_001099634	226101	Mm.34674	NM_177035	ENSMUSG00000048612	2310004N10Rik|2310051D19Rik|E030042N20Rik|Fer1l3	myoferlin	protein-coding
Myof	chr19-97	chr19	37984486	37984742	+	11.6	0.8	intron (NM_001099634, intron 47 of 52)	133453	NM_001099634	226101	Mm.34674	NM_177035	ENSMUSG00000048612	2310004N10Rik|2310051D19Rik|E030042N20Rik|Fer1l3	myoferlin	protein-coding
Cdc16	chr8-135	chr8	13740504	13740760	+	14.8	0.843	intron (NM_001101519, intron 3 of 3)	-17058	NM_027276	69957	Mm.182412	NM_027276	ENSMUSG00000038416	2700071J12Rik|2810431D22Rik|APC6	CDC16 cell division cycle 16	protein-coding
Pcdh19	chrX-8	chrX	130138942	130139198	+	37.2	0.918	intron (NM_001105245, intron 5 of 5)	84462	NM_001105246	279653	Mm.39738	NM_001105245	ENSMUSG00000051323	B530002L05Rik|Gm717|mKIAA1313	protocadherin 19	protein-coding
Pcdh19	chrX-38	chrX	130137534	130137790	+	13.5	0.82	intron (NM_001105245, intron 5 of 5)	85870	NM_001105246	279653	Mm.39738	NM_001105245	ENSMUSG00000051323	B530002L05Rik|Gm717|mKIAA1313	protocadherin 19	protein-coding
Gas7	chr11-435	chr11	67402433	67402689	+	8.98	0.757	intron (NM_001109657, intron 1 of 13)	2559	NM_001109657	14457	Mm.40338	NM_008088	ENSMUSG00000033066	AW124766|B230343A10Rik|Gas7-cb	growth arrest specific 7	protein-coding
Nos1ap	chr1-150	chr1	172469644	172469900	+	14.1	0.837	intron (NM_001109985, intron 1 of 9)	17469	NM_027528	70729	Mm.487078	NM_027528	ENSMUSG00000038473	6330408P19Rik|Capon	nitric oxide synthase 1 (neuronal) adaptor protein	protein-coding
Celf2	chr2-281	chr2	7011715	7011971	+	9.95	0.659	ORR1E|LTR|MaLR	-9495	NM_001110229	14007	Mm.398543	NM_010160	ENSMUSG00000002107	B230218O03|B230345P09Rik|C88023|CELF-2|CUG-BP2|Cugbp2|D230046B21Rik|Etr-3|Napor|Napor-2|mETR-3	CUGBP, Elav-like family member 2	protein-coding
Celf2	chr2-207	chr2	7010140	7010396	+	11.6	0.778	intron (NM_001110231, intron 3 of 15)	-7920	NM_001110229	14007	Mm.398543	NM_010160	ENSMUSG00000002107	B230218O03|B230345P09Rik|C88023|CELF-2|CUG-BP2|Cugbp2|D230046B21Rik|Etr-3|Napor|Napor-2|mETR-3	CUGBP, Elav-like family member 2	protein-coding
Celf2	chr2-50	chr2	6983222	6983478	+	21.5	0.88	intron (NM_001110231, intron 3 of 15)	18998	NM_001160292	14007	Mm.398543	NM_010160	ENSMUSG00000002107	B230218O03|B230345P09Rik|C88023|CELF-2|CUG-BP2|Cugbp2|D230046B21Rik|Etr-3|Napor|Napor-2|mETR-3	CUGBP, Elav-like family member 2	protein-coding
Itsn1	chr16-294	chr16	91744883	91745139	+	8.34	0.774	Lx8|LINE|L1	15395	NM_010587	16443	Mm.40546	NM_010587	ENSMUSG00000022957	AA517634|AA545208|AI316805|AI839402|AI848451|Ehsh1|Ese1|Itsn|Sh3p17	intersectin 1 (SH3 domain protein 1A)	protein-coding
Atp5o	chr16-164	chr16	91860782	91861038	+	9.63	0.705	intron (NM_001110275, intron 24 of 28)	70965	NM_138597	28080	Mm.41	NM_138597	ENSMUSG00000022956	ATPO|D12Wsu28e|OSCP	ATP synthase, H+ transporting, mitochondrial F1 complex, O subunit	protein-coding
Itsn1	chr16-62	chr16	91790015	91790271	+	15.1	0.759	ORR1D2|LTR|MaLR	60527	NM_010587	16443	Mm.40546	NM_010587	ENSMUSG00000022957	AA517634|AA545208|AI316805|AI839402|AI848451|Ehsh1|Ese1|Itsn|Sh3p17	intersectin 1 (SH3 domain protein 1A)	protein-coding
Gm10814	chr19-164	chr19	6006022	6006278	+	9.63	0.811	B2_Mm1a|SINE|B2	-6470	NR_045783	100502985	Mm.465338	NR_045783	ENSMUSG00000097404	ENSMUSG00000075230	predicted gene 10814	ncRNA
Rbfox2	chr15-293	chr15	76991860	76992116	+	9.63	0.75	intron (NM_001110827, intron 2 of 13)	-7746	NM_001286417	93686	Mm.202774	NM_053104	ENSMUSG00000033565	Fbm2|Fxh|Hrnbp2|Rbm9	RNA binding protein, fox-1 homolog (C. elegans) 2	protein-coding
Cacna2d1	chr5-153	chr5	15441004	15441260	+	12.2	0.731	CpG	623	NM_001110844	12293	Mm.159842	NM_009784	ENSMUSG00000040118	Ca(v)alpha2delta1|Cacna2|Cchl2a	calcium channel, voltage-dependent, alpha2/delta subunit 1	protein-coding
Prr5l	chr2-177	chr2	101667704	101667960	+	12.5	0.783	intron (NM_001110849, intron 2 of 9)	11305	NM_001110849	72446	Mm.24138	NM_175181	ENSMUSG00000032841	2600010E01Rik|4833411O04Rik|Protor-2|Protor2	proline rich 5 like	protein-coding
Runx1	chr16-114	chr16	92778366	92778622	+	13.2	0.709	intron (NM_001111022, intron 2 of 6)	47825	NM_001111022	12394	Mm.4081	NM_009821	ENSMUSG00000022952	AML1|CBF-alpha-2|Cbfa2|Pebp2a2|Pebpa2b	runt related transcription factor 1	protein-coding
Runx1	chr16-181	chr16	92621040	92621296	+	9.95	0.569	intron (NM_001111022, intron 5 of 6)	76406	NM_009821	12394	Mm.4081	NM_009821	ENSMUSG00000022952	AML1|CBF-alpha-2|Cbfa2|Pebp2a2|Pebpa2b	runt related transcription factor 1	protein-coding
Runx1	chr16-246	chr16	92654175	92654431	+	8.98	0.794	intron (NM_001111023, intron 3 of 5)	43271	NM_009821	12394	Mm.4081	NM_009821	ENSMUSG00000022952	AML1|CBF-alpha-2|Cbfa2|Pebp2a2|Pebpa2b	runt related transcription factor 1	protein-coding
Cd151	chr7-221	chr7	148654766	148655022	+	9.95	0.775	intron (NM_001111050, intron 1 of 6)	206	NM_001111050	12476	Mm.30246	NM_009842	ENSMUSG00000025510	PETA-3|SFA-1|Tspan24	CD151 antigen	protein-coding
Dclk1	chr3-291	chr3	55318673	55318929	+	9.63	0.762	intron (NM_001111051, intron 11 of 12)	53121	NM_001195540	13175	Mm.393242	NM_019978	ENSMUSG00000027797	1700113D08Rik|2810480F11Rik|AI836758|Click-I|Cpg16|Dcamkl1|Dcl|Dclk|mKIAA0369	doublecortin-like kinase 1	protein-coding
Dclk1	chr3-380	chr3	55333469	55333725	+	8.34	0.675	intron (NM_001111052, intron 13 of 13)	67917	NM_001195540	13175	Mm.393242	NM_019978	ENSMUSG00000027797	1700113D08Rik|2810480F11Rik|AI836758|Click-I|Cpg16|Dcamkl1|Dcl|Dclk|mKIAA0369	doublecortin-like kinase 1	protein-coding
Reps1	chr10-274	chr10	17801707	17801963	+	12.2	0.809	(CA)n|Simple_repeat|Simple_repeat	26089	NM_001111065	19707	Mm.4479	NM_009048	ENSMUSG00000019854	BB161292	RalBP1 associated Eps domain containing protein	protein-coding
6330407A03Rik	chr4-173	chr4	3638319	3638575	+	12.8	0.679	intron (NM_001111096, intron 1 of 12)	-3664	NR_028126	70720	Mm.445696	NR_028126		-	RIKEN cDNA 6330407A03 gene	ncRNA
Rps20	chr4-80	chr4	3703345	3703601	+	18.9	0.859	intron (NM_001111096, intron 10 of 12)	59274	NM_026147	67427	Mm.21938	NM_026147		4632426K06Rik|Dsk4	ribosomal protein S20	protein-coding
Ngf	chr3-327	chr3	102294373	102294629	+	9.31	0.737	intron (NM_001112698, intron 1 of 2)	20659	NM_001112698	18049	Mm.1259	NM_013609	ENSMUSG00000027859	Ngfb	nerve growth factor	protein-coding
Nfib	chr4-260	chr4	82032318	82032574	+	10.3	0.825	intron (NM_001113210, intron 2 of 11)	119237	NM_001113210	18028	Mm.317947	NM_008687	ENSMUSG00000008575	6720429L07Rik|CTF|E030026I10Rik|NF-I/B|NF1-B|NFI-B	nuclear factor I/B	protein-coding
Synj2	chr17-340	chr17	5970473	5970729	+	8.02	0.758	intron (NM_001113352, intron 1 of 25)	-4985	NM_001113351	20975	Mm.236068	NM_011523	ENSMUSG00000023805	AI481647|SJ2|mKIAA0348	synaptojanin 2	protein-coding
Shank2	chr7-112	chr7	151526424	151526680	+	13.8	0.843	L1MB7|LINE|L1	56262	NM_001081370	210274	Mm.483624	NM_001081370	ENSMUSG00000037541	ProSAP1|mKIAA1022	SH3/ankyrin domain gene 2	protein-coding
Amfr	chr8-76	chr8	96462228	96462484	+	16.7	0.844	MLT1A0|LTR|MaLR	74184	NM_011787	23802	Mm.34641	NM_011787	ENSMUSG00000031751	gp78	autocrine motility factor receptor	protein-coding
Fggy	chr4-28	chr4	95287804	95288060	+	27.3	0.802	intron (NM_001113412, intron 4 of 15)	41820	NM_029347	75578	Mm.276098	NM_029347	ENSMUSG00000028573	2310009E04Rik	FGGY carbohydrate kinase domain containing	protein-coding
Thrb	chr14-255	chr14	18787847	18788103	+	8.34	0.771	intron (NM_001113417, intron 3 of 9)	-26183	NM_009380	21834	Mm.32563	NM_009380	ENSMUSG00000021779	Nr1a2|T3R[b]|T3Rbeta|Thrb1|Thrb2|c-erbAbeta	thyroid hormone receptor beta	protein-coding
2009-09-01	chr11-176	chr11	117121948	117122204	+	15.1	0.768	intron (NM_001113486, intron 2 of 11)	-5484	NM_001113487	53860	Mm.38450	NM_017380	ENSMUSG00000059248	MSF1|Msf|PNUTL4|Sint1	septin 9	protein-coding
Csf1	chr3-49	chr3	107546039	107546295	+	18.3	0.806	intron (NM_001113529, intron 8 of 8)	17220	NM_007778	12977	Mm.795	NM_007778	ENSMUSG00000014599	C87615|Csfm|MCSF|op	colony stimulating factor 1 (macrophage)	protein-coding
Eny2	chr15-105	chr15	44244136	44244392	+	13.2	0.872	intron (NM_001113554, intron 2 of 9)	-15393	NM_175009	223527	Mm.291828	NM_175009	ENSMUSG00000022338	1810057B09Rik|6720481I12|DC6|Ey2	enhancer of yellow 2 homolog (Drosophila)	protein-coding
A530064D06Rik	chr17-296	chr17	48297092	48297348	+	8.66	0.848	RLTR1D|LTR|ERV1	6987	NM_001113556	328830	Mm.470939	NM_178796	ENSMUSG00000043939	Trem4|pdctrem	RIKEN cDNA A530064D06 gene	protein-coding
Cdhr5	chr7-18	chr7	148460492	148460748	+	30.8	0.887	intron (NM_001114322, intron 3 of 14)	2065	NM_028069	72040	Mm.29080	NM_028069	ENSMUSG00000025497	1810074H01Rik|AI481143|Mucdhl|Mupcdh	cadherin-related family member 5	protein-coding
Nedd4l	chr18-50	chr18	65104934	65105190	+	18	0.741	intron (NM_001114386, intron 1 of 30)	57652	NM_001114386	83814	Mm.98668	NM_031881	ENSMUSG00000024589	1300012C07Rik|Nedd4-2|Nedd4b	neural precursor cell expressed, developmentally down-regulated gene 4-like	protein-coding
Nedd4l	chr18-270	chr18	65158941	65159197	+	10.6	0.846	intron (NM_001114386, intron 2 of 30)	-24112	NM_031881	83814	Mm.98668	NM_031881	ENSMUSG00000024589	1300012C07Rik|Nedd4-2|Nedd4b	neural precursor cell expressed, developmentally down-regulated gene 4-like	protein-coding
Plcl1	chr1-54	chr1	55585657	55585913	+	18.3	0.733	intron (NM_001114663, intron 1 of 5)	122995	NM_001114663	227120	Mm.194183	NM_001114663		C230017K02Rik|PLC-L|PLC-L1|PLCE|PLCL|PLDL1|PRIP|PRIP-1	phospholipase C-like 1	protein-coding
Fnbp1l	chr3-87	chr3	122322219	122322475	+	14.8	0.586	CpG	285	NM_001114665	214459	Mm.209491	NM_153118	ENSMUSG00000039735	2610318I01Rik|AW548221|TOCA1|toca-1	formin binding protein 1-like	protein-coding
Arhgap17	chr7-142	chr7	130509406	130509662	+	12.8	0.857	intron (NM_001122641, intron 1 of 18)	3895	NM_001122640	70497	Mm.403318	NM_144529	ENSMUSG00000030766	5730403H17Rik|Nadrin|Nadrin2|Rich1|Wbp15	Rho GTPase activating protein 17	protein-coding
Slc5a11	chr7-69	chr7	130432760	130433016	+	18	0.828	intron (NM_001122641, intron 17 of 18)	74508	NM_146198	233836	Mm.211838	NM_146198	ENSMUSG00000030769	2010013B02Rik|Kst1|RKST2|SMIT2|Slc5a10	solute carrier family 5 (sodium/glucose cotransporter), member 11	protein-coding
Pvrl4	chr1-454	chr1	173305960	173306216	+	8.66	0.641	intron (NM_001122680, intron 1 of 7)	5784	NM_027893	71740	Mm.263414	NM_027893	ENSMUSG00000006411	1200017F15Rik|Prr4	poliovirus receptor-related 4	protein-coding
Rhbdd1	chr1-282	chr1	82359121	82359377	+	10.3	0.69	MER20B|DNA|MER1_type	23625	NM_001122685	76867	Mm.226994	NM_029777	ENSMUSG00000026142	4930418P06Rik|RRP4|mRHBDD1	rhomboid domain containing 1	protein-coding
Tnrc18	chr5-387	chr5	143572457	143572713	+	9.31	0.765	L1MC4|LINE|L1	6481	NM_178242	231861	Mm.354649	NM_178242	ENSMUSG00000039477	BC025631|EG381742|Zfp469	trinucleotide repeat containing 18	protein-coding
Kit	chr5-531	chr5	76029366	76029622	+	8.02	0.636	intron (NM_001122733, intron 7 of 20)	58478	NM_021099	16590	Mm.247073	NM_021099	ENSMUSG00000005672	Bs|CD117|Fdc|Gsfsco1|Gsfsco5|Gsfsow3|SCO1|SCO5|SOW3|Ssm|Tr-kit|W|c-KIT	kit oncogene	protein-coding
Pcdh7	chr5-36	chr5	58189307	58189563	+	23.1	0.85	intron (NM_001122758, intron 1 of 2)	80175	NM_018764	54216	Mm.332387	NM_018764	ENSMUSG00000029108	-	protocadherin 7	protein-coding
Pcdh7	chr5-243	chr5	58290313	58290569	+	11.2	0.829	intron (NM_001122758, intron 1 of 2)	181181	NM_018764	54216	Mm.332387	NM_018764	ENSMUSG00000029108	-	protocadherin 7	protein-coding
Lrrc8d	chr5-381	chr5	106208884	106209140	+	9.95	0.725	intron (NM_001122768, intron 2 of 2)	79183	NM_178701	231549	Mm.23837	NM_178701	ENSMUSG00000046079	2810473G09Rik|4930525N13Rik|A930019F03|Lrrc5	leucine rich repeat containing 8D	protein-coding
Hp1bp3	chr4-415	chr4	137773274	137773530	+	8.98	0.744	CpG	360	NM_001122897	15441	Mm.348429	NM_010470	ENSMUSG00000028759	Hp1bp74	heterochromatin protein 1, binding protein 3	protein-coding
Tiam2	chr17-51	chr17	3368716	3368972	+	18.6	0.732	(TATATG)n|Simple_repeat|Simple_repeat	-28363	NM_011878	24001	Mm.137134	NM_011878	ENSMUSG00000023800	3000002F19Rik|STEF|mKIAA2016	T cell lymphoma invasion and metastasis 2	protein-coding
Tiam2	chr17-192	chr17	3336140	3336396	+	9.63	0.786	intron (NM_001122998, intron 1 of 26)	9695	NM_001122998	24001	Mm.137134	NM_011878	ENSMUSG00000023800	3000002F19Rik|STEF|mKIAA2016	T cell lymphoma invasion and metastasis 2	protein-coding
Tiam2	chr17-275	chr17	3350065	3350321	+	8.66	0.73	intron (NM_001122998, intron 1 of 26)	23620	NM_001122998	24001	Mm.137134	NM_011878	ENSMUSG00000023800	3000002F19Rik|STEF|mKIAA2016	T cell lymphoma invasion and metastasis 2	protein-coding
Tiam2	chr17-238	chr17	3464072	3464328	+	9.63	0.75	intron (NM_001122998, intron 14 of 26)	-18115	NM_001286758	24001	Mm.137134	NM_011878	ENSMUSG00000023800	3000002F19Rik|STEF|mKIAA2016	T cell lymphoma invasion and metastasis 2	protein-coding
Tiam2	chr17-103	chr17	3466793	3467049	+	13.8	0.827	B4|SINE|B4	-15394	NM_001286758	24001	Mm.137134	NM_011878	ENSMUSG00000023800	3000002F19Rik|STEF|mKIAA2016	T cell lymphoma invasion and metastasis 2	protein-coding
Tiam2	chr17-175	chr17	3419378	3419634	+	11.2	0.868	intron (NM_001122998, intron 3 of 26)	22299	NM_011878	24001	Mm.137134	NM_011878	ENSMUSG00000023800	3000002F19Rik|STEF|mKIAA2016	T cell lymphoma invasion and metastasis 2	protein-coding
Il1r1	chr1-44	chr1	40329162	40329418	+	19.9	0.759	intron (NM_001123382, intron 1 of 10)	5859	NM_001123382	16177	Mm.896	NM_008362	ENSMUSG00000026072	CD121a|CD121b|IL-iR|Il1r-1	interleukin 1 receptor, type I	protein-coding
Il1r1	chr1-350	chr1	40335666	40335922	+	9.63	0.711	intron (NM_001123382, intron 1 of 10)	12363	NM_001123382	16177	Mm.896	NM_008362	ENSMUSG00000026072	CD121a|CD121b|IL-iR|Il1r-1	interleukin 1 receptor, type I	protein-coding
Cdyl	chr13-273	chr13	35847776	35848032	+	9.31	0.857	Tigger7|DNA|MER2_type	14633	NM_001123386	12593	Mm.29002	NM_009881	ENSMUSG00000059288	AI325931	chromodomain protein, Y chromosome-like	protein-coding
Ptpn2	chr18-164	chr18	67857156	67857412	+	11.6	0.795	intron (NM_001127177, intron 2 of 8)	26991	NM_008977	19255	Mm.260433	NM_008977	ENSMUSG00000024539	AI325124|Ptpt|TC-PTP	protein tyrosine phosphatase, non-receptor type 2	protein-coding
Ptpn2	chr18-242	chr18	67856300	67856556	+	8.98	0.765	B1_Mus2|SINE|Alu	27847	NM_008977	19255	Mm.260433	NM_008977	ENSMUSG00000024539	AI325124|Ptpt|TC-PTP	protein tyrosine phosphatase, non-receptor type 2	protein-coding
Trp63	chr16-102	chr16	25819312	25819568	+	11.6	0.795	intron (NM_001127265, intron 1 of 8)	17438	NM_011641	22061	Mm.20894	NM_011641	ENSMUSG00000022510	AI462811|Ket|P51/P63|P63|P73l|Tp63|Trp53rp1	transformation related protein 63	protein-coding
Smim15	chr13-374	chr13	108878421	108878677	+	8.34	0.744	L2|LINE|L2	43881	NM_001048250	75616	Mm.491164	NM_001048250		2810008M24Rik	small integral membrane protein 15	protein-coding
Adgb	chr10-400	chr10	10182798	10183054	+	14.4	0.936	intron (NM_001127353, intron 1 of 36)	9186	NM_001127353	215772	Mm.246573	NM_172547	ENSMUSG00000050994	9130014G24Rik	androglobin	protein-coding
Atp13a3	chr16-11	chr16	30364094	30364350	+	29.5	0.89	B2_Mm2|SINE|B2	24394	NM_001128094	224088	Mm.8924	NM_001128094	ENSMUSG00000022533	AU022875|Gm1745|Gm541|Gm542	ATPase type 13A3	protein-coding
Tgif1	chr17-188	chr17	71058881	71059137	+	11.2	0.786	intron (NM_001128180, intron 4 of 9)	137108	NM_001164077	21815	Mm.101034	NM_009372	ENSMUSG00000047407	AA959811|AI462167|Tgif	TGFB-induced factor homeobox 1	protein-coding
Tgif1	chr17-50	chr17	71087966	71088222	+	18.9	0.744	intron (NM_001128181, intron 5 of 9)	108023	NM_001164077	21815	Mm.101034	NM_009372	ENSMUSG00000047407	AA959811|AI462167|Tgif	TGFB-induced factor homeobox 1	protein-coding
Tgif1	chr17-170	chr17	71078195	71078451	+	11.2	0.773	(CA)n|Simple_repeat|Simple_repeat	117794	NM_001164077	21815	Mm.101034	NM_009372	ENSMUSG00000047407	AA959811|AI462167|Tgif	TGFB-induced factor homeobox 1	protein-coding
Mir8115	chr15-148	chr15	41443947	41444203	+	11.2	0.878	intron (NM_001130166, intron 2 of 16)	-20536	NR_106195	102465902		NR_106195		mmu-mir-8115	microRNA mir-8115	ncRNA
Nucb2	chr7-45	chr7	123668119	123668375	+	21.2	0.899	intron (NM_001130479, intron 4 of 13)	20364	NM_001130479	53322	Mm.9901	NM_016773	ENSMUSG00000030659	AI607786|Calnuc|Nefa|Nesfatin-1	nucleobindin 2	protein-coding
Iqsec1	chr6-39	chr6	90681508	90681764	+	19.3	0.795	intron (NM_001134384, intron 1 of 13)	-15113	NM_001134383	232227	Mm.196943	NM_182784	ENSMUSG00000034312	AW561907|BC026481|BRAG2|D6Ertd349e|cI-43	IQ motif and Sec7 domain 1	protein-coding
Plcxd2	chr16-111	chr16	45968992	45969248	+	12.2	0.736	intron (NM_001134480, intron 3 of 3)	41406	NM_001134480	433022	Mm.380993	NM_001134480	ENSMUSG00000087141	AW494639|EG433022	phosphatidylinositol-specific phospholipase C, X domain containing 2	protein-coding
Ppp2r5c	chr12-143	chr12	111692692	111692948	+	10.6	0.829	MER3|DNA|MER1_type	7431	NM_001135001	26931	Mm.240396	NM_012023	ENSMUSG00000017843	2610043M05Rik|2700063L20Rik|AI060890|AW545884|C85228|D12Bwg0916e|mKIAA0044	protein phosphatase 2, regulatory subunit B', gamma	protein-coding
Slc39a14	chr14-184	chr14	70733441	70733697	+	9.63	0.673	intron (NM_001135151, intron 1 of 9)	14671	NM_001135152	213053	Mm.270647	NM_144808	ENSMUSG00000022094	FAD-123|ZIP-14|Zip14|fad123	solute carrier family 39 (zinc transporter), member 14	protein-coding
Paxip1	chr5-513	chr5	28005815	28006071	+	8.34	0.722	intron (NM_001136060, intron 16 of 25)	112147	NM_018878	55982	Mm.277190	NM_018878	ENSMUSG00000002221	D5Ertd149e|PTIP	PAX interacting (with transcription-activation domain) protein 1	protein-coding
Paxip1	chr5-49	chr5	28034847	28035103	+	21.2	0.88	intron (NM_001136060, intron 17 of 25)	83115	NM_018878	55982	Mm.277190	NM_018878	ENSMUSG00000002221	D5Ertd149e|PTIP	PAX interacting (with transcription-activation domain) protein 1	protein-coding
Tom1	chr8-251	chr8	77569949	77570205	+	10.9	0.846	intron (NM_001136259, intron 1 of 15)	12492	NM_001136259	21968	Mm.290868	NM_011622	ENSMUSG00000042870	-	target of myb1 homolog (chicken)	protein-coding
Nr4a2	chr2-142	chr2	56968874	56969130	+	13.5	0.712	CpG	-1553	NM_013613	18227	Mm.3507	NM_013613	ENSMUSG00000026826	HZF-3|NOT|Nurr1|RNR-1|TINOR|TINUR	nuclear receptor subfamily 4, group A, member 2	protein-coding
Raly	chr2-544	chr2	154639215	154639471	+	8.34	0.722	B2_Mm2|SINE|B2	22497	NM_001139512	19383	Mm.221440	NM_023130	ENSMUSG00000027593	AI663842|Merc	hnRNP-associated with lethal yellow	protein-coding
B430319G15Rik	chr9-230	chr9	92455949	92456205	+	9.95	0.786	intron (NM_001142916, intron 1 of 19)	-18370	NR_029474	78575	Mm.407669	NR_029474		D530025C14Rik	RIKEN cDNA B430319G15 gene	ncRNA
B430319G15Rik	chr9-245	chr9	92441346	92441602	+	10.6	0.625	MER58B|DNA|MER1_type	-3767	NR_029474	78575	Mm.407669	NR_029474		D530025C14Rik	RIKEN cDNA B430319G15 gene	ncRNA
Tcf7l2	chr19-178	chr19	55843449	55843705	+	8.66	0.694	intron (NM_001142920, intron 4 of 11)	27277	NM_001142920	21416	Mm.139815	NM_009333	ENSMUSG00000024985	TCF4B|TCF4E|Tcf-4|Tcf4|mTcf-4B|mTcf-4E	transcription factor 7 like 2, T cell specific, HMG box	protein-coding
Tcf7l2	chr19-193	chr19	55873943	55874199	+	8.02	0.667	RMER4A|LTR|ERVK	57771	NM_001142920	21416	Mm.139815	NM_009333	ENSMUSG00000024985	TCF4B|TCF4E|Tcf-4|Tcf4|mTcf-4B|mTcf-4E	transcription factor 7 like 2, T cell specific, HMG box	protein-coding
Gm17359	chr3-218	chr3	79215634	79215890	+	10.3	0.732	intron (NM_001142953, intron 2 of 4)	66464	NM_001142953	100233207	Mm.373801	NM_001142953	ENSMUSG00000091685	-	predicted gene, 17359	protein-coding
2810459M11Rik	chr1-531	chr1	87944932	87945188	+	8.34	0.788	intron (NM_001144993, intron 1 of 2)	2622	NM_001144992	72792	Mm.54981	NM_001144992	ENSMUSG00000026227	-	RIKEN cDNA 2810459M11 gene	protein-coding
Use1	chr8-85	chr8	73892335	73892591	+	14.4	0.804	intron (NM_001145780, intron 6 of 8)	1347	NM_025917	67023	Mm.41890	NM_025917	ENSMUSG00000002395	2010315L10Rik|5730403H22Rik|AV002165|D12|Ed2|Q-snare|p31	unconventional SNARE in the ER 1 homolog (S. cerevisiae)	protein-coding
Ggta1	chr2-210	chr2	35303948	35304204	+	11.6	0.7	intron (NM_001145821, intron 1 of 7)	12869	NM_001145821	14594	Mm.281124	NM_010283	ENSMUSG00000035778	AW108479|GALT|Gal|Ggta|Ggta-1|alpha3GalT	glycoprotein galactosyltransferase alpha 1, 3	protein-coding
Tiam1	chr16-56	chr16	89953032	89953288	+	15.1	0.789	intron (NM_001145886, intron 2 of 27)	7912	NM_009384	21844	Mm.310902	NM_009384	ENSMUSG00000002489	AI847750|D16Ium10|D16Ium10e	T cell lymphoma invasion and metastasis 1	protein-coding
Mir7687	chr8-255	chr8	123063659	123063915	+	10.9	0.732	intron (NM_001145896, intron 1 of 15)	1191	NR_106159	102466849		NR_106159		mmu-mir-7687	microRNA mir-7687	ncRNA
Gse1	chr8-204	chr8	123059890	123060146	+	12.2	0.582	CpG	261	NM_001145897	382034	Mm.334856	NM_198671	ENSMUSG00000031822	2210013I18Rik|mKIAA0182	genetic suppressor element 1	protein-coding
Bace1	chr9-287	chr9	45655257	45655513	+	10.3	0.732	intron (NM_001145947, intron 1 of 7)	8773	NM_011792	23821	Mm.24044	NM_011792	ENSMUSG00000032086	C76936	beta-site APP cleaving enzyme 1	protein-coding
A730098P11Rik	chr16-109	chr16	24495730	24495986	+	12.2	0.704	intron (NM_001145952, intron 2 of 11)	-33542	NR_038091	624582	Mm.439775	NR_038091		-	mortality factor 4 like 1 pseudogene	pseudo
A730098P11Rik	chr16-151	chr16	24498280	24498536	+	11.2	0.727	intron (NM_001145952, intron 2 of 11)	-30992	NR_038091	624582	Mm.439775	NR_038091		-	mortality factor 4 like 1 pseudogene	pseudo
Lpp	chr16-185	chr16	24733423	24733679	+	9.95	0.833	intron (NM_001145954, intron 2 of 7)	11610	NM_001145954	210126	Mm.209385	NM_178665	ENSMUSG00000033306	9430020K16Rik|AA959454|AU024130|B130055L10Rik|C79715|D630048H16	LIM domain containing preferred translocation partner in lipoma	protein-coding
Lpp	chr16-174	chr16	24833390	24833646	+	9.63	0.865	intron (NM_001145954, intron 3 of 7)	111577	NM_001145954	210126	Mm.209385	NM_178665	ENSMUSG00000033306	9430020K16Rik|AA959454|AU024130|B130055L10Rik|C79715|D630048H16	LIM domain containing preferred translocation partner in lipoma	protein-coding
Lpp	chr16-53	chr16	24887035	24887291	+	15.7	0.831	intron (NM_001145954, intron 4 of 7)	165222	NM_001145954	210126	Mm.209385	NM_178665	ENSMUSG00000033306	9430020K16Rik|AA959454|AU024130|B130055L10Rik|C79715|D630048H16	LIM domain containing preferred translocation partner in lipoma	protein-coding
Acot7	chr4-129	chr4	151560705	151560961	+	16	0.79	intron (NM_001146057, intron 1 of 8)	590	NM_001146057	70025	Mm.296191	NM_133348	ENSMUSG00000028937	2410041A17Rik|Ach1|Act|Bach|CTE-IIa|Cte-II|Lach1	acyl-CoA thioesterase 7	protein-coding
Pdgfrb	chr18-34	chr18	61207369	61207625	+	19.3	0.833	intron (NM_001146268, intron 1 of 22)	2693	NM_001146268	18596	Mm.4146	NM_008809	ENSMUSG00000024620	AI528809|CD140b|PDGFR-1|Pdgfr	platelet derived growth factor receptor, beta polypeptide	protein-coding
Celf4	chr18-137	chr18	25669199	25669455	+	11.2	0.705	intron (NM_001146293, intron 3 of 12)	243157	NM_001146292	108013	Mm.266435	NM_133195	ENSMUSG00000024268	A230070D14Rik|BRUNOL-4|Brul4|Brunol4|C130060B05Rik	CUGBP, Elav-like family member 4	protein-coding
Sh3rf2	chr18-111	chr18	42219960	42220216	+	11.9	0.784	B1F1|SINE|Alu	6724	NM_001146299	269016	Mm.45472	NM_172966	ENSMUSG00000057719	2310046K19|9130023G24Rik|AI452083|Ppp1r39|RNF158	SH3 domain containing ring finger 2	protein-coding
Mir8093	chr2-460	chr2	32535552	32535808	+	8.02	0.558	intron (NM_001146350, intron 12 of 13)	7606	NR_106168	102465885		NR_106168		mmu-mir-8093	microRNA mir-8093	ncRNA
Ezh2	chr6-164	chr6	47509473	47509729	+	11.9	0.702	intron (NM_001146689, intron 3 of 19)	35428	NM_007971	14056	Mm.246688	NM_007971	ENSMUSG00000029687	Enx-1|Enx1h|KMT6|mKIAA4065	enhancer of zeste homolog 2 (Drosophila)	protein-coding
Ppp1r18	chr17-290	chr17	36007108	36007364	+	9.31	0.718	intron (NM_001146710, intron 2 of 3)	3676	NM_175242	76448	Mm.359982	NM_175242	ENSMUSG00000034595	2310014H01Rik|AA407849|AI450394	protein phosphatase 1, regulatory subunit 18	protein-coding
Dip2b	chr15-240	chr15	99920180	99920436	+	9.95	0.769	intron (NM_001159361, intron 1 of 37)	51213	NM_001159361	239667	Mm.243658	NM_172819	ENSMUSG00000023026	4932422C22|AI317237|AI854602|mKIAA1463	DIP2 disco-interacting protein 2 homolog B (Drosophila)	protein-coding
4931430N09Rik	chr6-85	chr6	118801439	118801695	+	15.1	0.701	intron (NM_001159533, intron 3 of 46)	-28609	NR_046053	74363	Mm.399403	NR_046053		-	RIKEN cDNA 4931430N09 gene	ncRNA
4931430N09Rik	chr6-181	chr6	118857808	118858064	+	10.9	0.721	intron (NM_001159533, intron 3 of 46)	27760	NR_046053	74363	Mm.399403	NR_046053		-	RIKEN cDNA 4931430N09 gene	ncRNA
Cacna1c	chr6-28	chr6	118949700	118949956	+	21.8	0.684	intron (NM_001159533, intron 3 of 46)	108685	NM_001159535	12288	Mm.41628	NM_009781	ENSMUSG00000051331	Cav1.2|Cchl1a1|D930026N18Rik|MBC|MELC-CC	calcium channel, voltage-dependent, L type, alpha 1C subunit	protein-coding
H13	chr2-44	chr2	152501231	152501487	+	22.8	0.647	intron (NM_001159553, intron 1 of 2)	6162	NM_001159552	14950	Mm.277327	NM_010376	ENSMUSG00000019188	1200006O09Rik|4930443L17Rik|5031424B04Rik|AV020344|H-13|Hm13|PSL3|Spp	histocompatibility 13	protein-coding
Itgb6	chr2-60	chr2	60538091	60538347	+	20.5	0.805	intron (NM_001159564, intron 1 of 17)	22441	NM_001159564	16420	Mm.98193	NM_021359	ENSMUSG00000026971	2210409C20Rik|4831415H04Rik	integrin beta 6	protein-coding
Pigp	chr16-122	chr16	94583806	94584062	+	12.2	0.857	intron (NM_001159620, intron 3 of 3)	8003	NM_001159619	56176	Mm.474449	NM_019543	ENSMUSG00000022940	Dcrc|Dscr5	phosphatidylinositol glycan anchor biosynthesis, class P	protein-coding
Elf3	chr1-556	chr1	137164654	137164910	+	8.66	0.686	intron (NM_001159624, intron 4 of 9)	-9733	NM_001163131	13710	Mm.441439	NM_007921	ENSMUSG00000003051	ESE-1|ESX|jen	E74-like factor 3	protein-coding
Nek6	chr2-511	chr2	38388828	38389084	+	8.34	0.765	MIRb|SINE|MIR	21560	NM_001159631	59126	Mm.143818	NM_021606	ENSMUSG00000026749	1300007C09Rik	NIMA (never in mitosis gene a)-related expressed kinase 6	protein-coding
Nek6	chr2-512	chr2	38401843	38402099	+	8.02	0.686	intron (NM_001159631, intron 1 of 9)	34575	NM_001159631	59126	Mm.143818	NM_021606	ENSMUSG00000026749	1300007C09Rik	NIMA (never in mitosis gene a)-related expressed kinase 6	protein-coding
Nr5a2	chr1-223	chr1	138812049	138812305	+	12.2	0.822	intron (NM_001159769, intron 6 of 8)	38030	NM_001159769	26424	Mm.16794	NM_030676	ENSMUSG00000026398	AU020803|D1Ertd308e|Ftf|LRH-1|UF2-H3B	nuclear receptor subfamily 5, group A, member 2	protein-coding
Ccdc85c	chr12-262	chr12	109483060	109483316	+	8.34	0.727	intron (NM_001159910, intron 1 of 5)	30439	NM_001159910	668158	Mm.482792	NM_001159910	ENSMUSG00000084883	EG668158|Gm265|Gm9010	coiled-coil domain containing 85C	protein-coding
Ccnk	chr12-29	chr12	109457434	109457690	+	20.5	0.837	intron (NM_001159910, intron 2 of 5)	39614	NM_009832	12454	Mm.474441	NM_009832	ENSMUSG00000021258	AW123198|AW413594|CPR4|CycK	cyclin K	protein-coding
Kctd10	chr5-51	chr5	114821414	114821670	+	18.9	0.868	intron (NM_001159941, intron 2 of 6)	8972	NM_026145	330171	Mm.238285	NM_026145	ENSMUSG00000001098	AW536343|C87062|mBACURD3	potassium channel tetramerisation domain containing 10	protein-coding
Pde1c	chr6-339	chr6	56286116	56286372	+	8.02	0.778	intron (NM_001159956, intron 1 of 16)	26142	NM_001025568	18575	Mm.5145	NM_011054	ENSMUSG00000004347	-	phosphodiesterase 1C	protein-coding
Kcnq5	chr1-583	chr1	21826498	21826754	+	8.66	0.844	intron (NM_001160139, intron 1 of 14)	125397	NM_023872	226922	Mm.336519	NM_023872	ENSMUSG00000028033	7730402H11|9230107O05Rik|AA589396|D1Mgi1	potassium voltage-gated channel, subfamily Q, member 5	protein-coding
Kcnq5	chr1-347	chr1	21743296	21743552	+	10.3	0.861	L1MA6|LINE|L1	208599	NM_023872	226922	Mm.336519	NM_023872	ENSMUSG00000028033	7730402H11|9230107O05Rik|AA589396|D1Mgi1	potassium voltage-gated channel, subfamily Q, member 5	protein-coding
Ubr4	chr4-372	chr4	138966913	138967169	+	9.31	0.718	intron (NM_001160319, intron 25 of 105)	30467	NM_001160319	69116	Mm.271956	NM_001160319	ENSMUSG00000066036	1810009A16Rik|A930005E13Rik|D930005K06Rik|Gm1032|Gm1666|N28143|RBAF600|Zubr1|mKIAA0462|p600	ubiquitin protein ligase E3 component n-recognin 4	protein-coding
Il1rapl1	chrX-7	chrX	84483606	84483862	+	60.6	0.974	intron (NM_001160403, intron 5 of 10)	877228	NM_001160403	331461	Mm.121680	NM_001160403		6330532G10Rik|C030039N24|IL1R8|IL1RAPL|MRX34|OPHN4|TIGIRR-2	interleukin 1 receptor accessory protein-like 1	protein-coding
Sh3bp5l	chr11-433	chr11	58148242	58148498	+	10.6	0.721	intron (NM_001161338, intron 2 of 6)	4150	NM_001161338	79566	Mm.290534	NM_024480	ENSMUSG00000013646	2310074E09Rik|BC003251|mKIAA1720	SH3 binding domain protein 5 like	protein-coding
Timd2	chr11-7	chr11	46489293	46489549	+	87.6	0.922	intron (NM_001161355, intron 8 of 8)	14438	NM_001161356	171284	Mm.234654	NM_134249	ENSMUSG00000040413	AA816106|AU019358|AU019662|C78111|G9D3|TIM-2|Tim2	T cell immunoglobulin and mucin domain containing 2	protein-coding
Eda2r	chrX-43	chrX	94571891	94572147	+	13.5	0.82	intron (NM_001161432, intron 1 of 7)	529	NM_001161432	245527	Mm.189270	NM_175540	ENSMUSG00000034457	9430060M22Rik|TNFRSF27|Xedar	ectodysplasin A2 receptor	protein-coding
Cbfb	chr8-313	chr8	107695299	107695555	+	10.3	0.627	CpG-14417	853	NM_001161458	12400	Mm.2018	NM_022309	ENSMUSG00000031885	AI893578|PEA2|PEBP2b|Pebp2|Pebpb2	core binding factor beta	protein-coding
Cbfb	chr8-534	chr8	107710363	107710619	+	8.02	0.774	intron (NM_001161457, intron 3 of 4)	15917	NM_001161458	12400	Mm.2018	NM_022309	ENSMUSG00000031885	AI893578|PEA2|PEBP2b|Pebp2|Pebpb2	core binding factor beta	protein-coding
Cldn5	chr16-92	chr16	18789113	18789369	+	12.8	0.691	intron (NM_001161623, intron 12 of 17)	12301	NM_013805	12741	Mm.22768	NM_013805	ENSMUSG00000041378	AI854493|MBEC1|Tmvcf	claudin 5	protein-coding
Kif26b	chr1-119	chr1	180841133	180841389	+	14.4	0.698	intron (NM_001161665, intron 10 of 14)	382005	NM_001161665	269152	Mm.129727	NM_177724	ENSMUSG00000026494	4832420M10|BC056349|D230039L06Rik	kinesin family member 26B	protein-coding
Kif26b	chr1-414	chr1	180638269	180638525	+	9.63	0.75	intron (NM_001161665, intron 3 of 14)	179141	NM_001161665	269152	Mm.129727	NM_177724	ENSMUSG00000026494	4832420M10|BC056349|D230039L06Rik	kinesin family member 26B	protein-coding
Csde1	chr3-433	chr3	102824898	102825154	+	8.34	0.722	CpG	557	NM_001161854	229663	Mm.277713	NM_144901	ENSMUSG00000068823	AA960392|BC016898|D3Jfr1|mKIAA0885|unr	cold shock domain containing E1, RNA binding	protein-coding
1700012B07Rik	chr11-337	chr11	109678696	109678952	+	10.9	0.635	intron (NM_001162428, intron 1 of 5)	10536	NM_001162428	69324	Mm.31700	NM_027038	ENSMUSG00000020617	1700069D21Rik	RIKEN cDNA 1700012B07 gene	protein-coding
1700012B07Rik	chr11-271	chr11	109656970	109657226	+	12.8	0.694	intron (NM_001162428, intron 3 of 5)	32262	NM_001162428	69324	Mm.31700	NM_027038	ENSMUSG00000020617	1700069D21Rik	RIKEN cDNA 1700012B07 gene	protein-coding
Fam174b	chr7-371	chr7	80916314	80916570	+	8.66	0.651	intron (NM_001162532, intron 2 of 2)	31249	NM_001162532	100038347	Mm.425464	NM_001162532	ENSMUSG00000078670	-	family with sequence similarity 174, member B	protein-coding
Dchs1	chr7-116	chr7	112926309	112926565	+	13.8	0.857	intron (NM_001162943, intron 1 of 20)	9627	NM_001162943	233651	Mm.334108	NM_001162943	ENSMUSG00000036862	3110041P15Rik|C130033F22Rik|CDH25|FIB1|Gm165|PCDH16	dachsous 1 (Drosophila)	protein-coding
Ccdc138	chr10-91	chr10	57960691	57960947	+	14.8	0.745	CpG	134	NM_001162956	76138	Mm.211744	NM_001162956	ENSMUSG00000038010	6230424H07Rik|BC042726	coiled-coil domain containing 138	protein-coding
Ccdc81	chr7-445	chr7	97015924	97016180	+	7.38	0.806	intron (NM_001162979, intron 14 of 14)	36087	NM_001162979	70884	Mm.252823	NM_001162979	ENSMUSG00000039391	4921513D09Rik	coiled-coil domain containing 81	protein-coding
Lrrc38	chr4-284	chr4	142953892	142954148	+	9.95	0.865	B2_Mm2|SINE|B2	14367	NM_001162983	242735	Mm.94020	NM_001162983	ENSMUSG00000028584	A230053A07Rik	leucine rich repeat containing 38	protein-coding
Tnik	chr3-89	chr3	28324894	28325150	+	14.4	0.849	intron (NM_001163007, intron 2 of 31)	162886	NM_001163008	665113	Mm.126193	NM_026910	ENSMUSG00000027692	1500031A17Rik|4831440I19Rik|AI451411|C530008O15Rik|C630040K21Rik	TRAF2 and NCK interacting kinase	protein-coding
Cmip	chr8-79	chr8	119912277	119912533	+	16.4	0.729	intron (NM_001163262, intron 3 of 20)	39335	NM_028941	74440	Mm.233181	NM_028941	ENSMUSG00000034390	4933407C03Rik|5830471E12Rik|AI314065|AI464126	c-Maf inducing protein	protein-coding
LOC101055769	chr4-3	chr4	59328590	59328846	+	72.2	0.753	intron (NM_001163288, intron 15 of 16)	55795	NR_105031	101055769	Mm.421401	NR_105031		-	uncharacterized LOC101055769	ncRNA
Tubgcp6	chr15-329	chr15	88940688	88940944	+	8.66	0.788	intron (NM_001163319, intron 4 of 24)	12764	NM_001163319	328580	Mm.380934	NM_001163319	ENSMUSG00000051786	AI843275|D430023H11|mKIAA1669	tubulin, gamma complex associated protein 6	protein-coding
Gm12171	chr11-248	chr11	46366371	46366627	+	11.6	0.688	intron (NM_001163353, intron 2 of 3)	4584	NM_001163353	675689	Mm.478806	NM_001163353		OTTMUSG00000005499	predicted gene 12171	protein-coding
Nr1h4	chr10-164	chr10	88994139	88994395	+	11.6	0.814	intron (NM_001163504, intron 1 of 9)	2100	NM_001163504	20186	Mm.3095	NM_009108	ENSMUSG00000047638	AI957360|Fxr|HRR1|RIP14|Rxrip14	nuclear receptor subfamily 1, group H, member 4	protein-coding
Dlg5	chr14-236	chr14	25026054	25026310	+	9.95	0.769	intron (NM_001163513, intron 1 of 31)	38960	NM_027726	71228	Mm.68971	NM_027726	ENSMUSG00000021782	4933429D20Rik|T25557|mKIAA0583	discs, large homolog 5 (Drosophila)	protein-coding
Cyb5r2	chr7-295	chr7	114863397	114863653	+	8.98	0.659	intron (NM_001163557, intron 11 of 25)	38021	NM_177216	320635	Mm.132828	NM_177216	ENSMUSG00000048065	D630003K02Rik|b5R.2	cytochrome b5 reductase 2	protein-coding
Nhsl2	chrX-5	chrX	99084808	99085064	+	56.2	0.866	intron (NM_001163610, intron 1 of 7)	40212	NM_001163610	100042480	Mm.232	NM_001163610	ENSMUSG00000079481	1110062M06Rik|6430511F03|AI225852|AW488865|EG621083|ENSMUSG00000073037|Gm10456	NHS-like 2	protein-coding
1810011H11Rik	chr14-239	chr14	33601058	33601314	+	8.98	0.765	MTD|LTR|MaLR	2037	NM_001163616	69069	Mm.261609	NM_001163616	ENSMUSG00000041707	4733401I05Rik	RIKEN cDNA 1810011H11 gene	protein-coding
Fam170b	chr14-41	chr14	33629735	33629991	+	17.6	0.795	intron (NM_001163616, intron 4 of 4)	-17285	NM_001164485	105511	Mm.32231	NM_001164485	ENSMUSG00000078127	4922501K12Rik|AI449756	family with sequence similarity 170, member B	protein-coding
Pik3cd	chr4-344	chr4	149036075	149036331	+	10.3	0.623	intron (NM_001164052, intron 1 of 21)	1222	NM_001164052	18707	Mm.229108	NM_008840	ENSMUSG00000039936	2410099E07Rik|2610208K16Rik|AW545373|p110delta	phosphatidylinositol 3-kinase catalytic delta polypeptide	protein-coding
Pld1	chr3-255	chr3	27867629	27867885	+	10.6	0.795	intron (NM_001164056, intron 2 of 26)	-15336	NM_008875	18805	Mm.212039	NM_008875	ENSMUSG00000027695	AA536939|C85393|Pld1a|Pld1b	phospholipase D1	protein-coding
Nfatc1	chr18-70	chr18	80852469	80852725	+	16.4	0.842	intron (NM_001164110, intron 6 of 9)	52315	NM_001164112	18018	Mm.329560	NM_016791	ENSMUSG00000033016	2210017P03Rik|AI449492|AV076380|NF-ATc|NFAT2|NFATc|Nfatcb	nuclear factor of activated T cells, cytoplasmic, calcineurin dependent 1	protein-coding
Nfatc1	chr18-246	chr18	80833934	80834190	+	8.66	0.643	intron (NM_001164110, intron 8 of 9)	70850	NM_001164112	18018	Mm.329560	NM_016791	ENSMUSG00000033016	2210017P03Rik|AI449492|AV076380|NF-ATc|NFAT2|NFATc|Nfatcb	nuclear factor of activated T cells, cytoplasmic, calcineurin dependent 1	protein-coding
Tnfrsf19	chr14-263	chr14	61597121	61597377	+	9.63	0.818	intron (NM_001164155, intron 5 of 9)	59575	NM_001164155	29820	Mm.281356	NM_013869	ENSMUSG00000060548	AL023044|AW123854|TAJ|TAJ-ALPHA|TRADE|Troy	tumor necrosis factor receptor superfamily, member 19	protein-coding
Adamts17	chr7-39	chr7	73957702	73957958	+	25	0.843	intron (NM_001164201, intron 10 of 10)	-26791	NM_001033877	233332	Mm.445763	NM_001033877	ENSMUSG00000058145	AU023434	a disintegrin-like and metallopeptidase (reprolysin type) with thrombospondin type 1 motif, 17	protein-coding
Rerg	chr6-14	chr6	137104265	137104521	+	28.9	0.893	intron (NM_001164212, intron 2 of 4)	13846	NM_001164212	232441	Mm.46233	NM_181988	ENSMUSG00000030222	-	RAS-like, estrogen-regulated, growth-inhibitor	protein-coding
Rerg	chr6-87	chr6	137053845	137054101	+	16	0.794	intron (NM_001164212, intron 2 of 4)	64266	NM_001164212	232441	Mm.46233	NM_181988	ENSMUSG00000030222	-	RAS-like, estrogen-regulated, growth-inhibitor	protein-coding
Prpsap2	chr11-581	chr11	61570576	61570832	+	7.7	0.806	intron (NM_001164243, intron 1 of 10)	4886	NM_144806	212627	Mm.27703	NM_144806	ENSMUSG00000020528	A230054F23Rik	phosphoribosyl pyrophosphate synthetase-associated protein 2	protein-coding
Mipol1	chr12-203	chr12	58441250	58441506	+	9.31	0.75	B2_Mm2|SINE|B2	109966	NM_001164370	73490	Mm.268180	NM_001164370	ENSMUSG00000047022	1700081O04Rik|6030439O22Rik|AU021838|AW536152|D12Ertd19e	mirror-image polydactyly gene 1 homolog (human)	protein-coding
Ctnna3	chr10-64	chr10	63004484	63004740	+	16.4	0.817	intron (NM_001164376, intron 3 of 17)	84353	NM_001164376	216033	Mm.444692	NM_177612	ENSMUSG00000060843	4930429L08Rik|4933408A16|Catna3|Vr22	catenin (cadherin associated protein), alpha 3	protein-coding
Ctnna3	chr10-108	chr10	63034351	63034607	+	13.8	0.878	MTE2a|LTR|MaLR	114220	NM_001164376	216033	Mm.444692	NM_177612	ENSMUSG00000060843	4930429L08Rik|4933408A16|Catna3|Vr22	catenin (cadherin associated protein), alpha 3	protein-coding
Syn3	chr10-345	chr10	85879459	85879715	+	8.98	0.61	intron (NM_001164495, intron 3 of 6)	82054	NM_001164495	27204	Mm.394931	NM_013722	ENSMUSG00000059602	-	synapsin III	protein-coding
Syn3	chr10-3	chr10	85869738	85869994	+	48.5	0.873	intron (NM_001164495, intron 4 of 6)	91775	NM_001164495	27204	Mm.394931	NM_013722	ENSMUSG00000059602	-	synapsin III	protein-coding
Timp3	chr10-175	chr10	85814126	85814382	+	10.6	0.829	intron (NM_001164495, intron 6 of 6)	51097	NM_011595	21859	Mm.4871	NM_011595	ENSMUSG00000020044	Timp-3	tissue inhibitor of metalloproteinase 3	protein-coding
Papd5	chr8-285	chr8	90723110	90723366	+	9.63	0.667	CpG	126	NM_001164499	214627	Mm.491211	NM_001164497	ENSMUSG00000036779	5730445M16Rik|5830428A09	PAP associated domain containing 5	protein-coding
Rffl	chr11-499	chr11	82683644	82683900	+	9.31	0.725	intron (NM_001164569, intron 1 of 7)	474	NM_001164570	67338	Mm.341608	NM_026097	ENSMUSG00000020696	1700051E09Rik|4930516L10Rik|BG080975|Carp2	ring finger and FYVE like domain containing protein	protein-coding
Snrk	chr9-57	chr9	122026639	122026895	+	44	0.815	CpG	383	NM_001164572	20623	Mm.257989	NM_133741	ENSMUSG00000038145	2010012F07Rik|AI448042|AW547029|E030034B15|R74830|mKIAA0096	SNF related kinase	protein-coding
Mum1l1	chrX-86	chrX	135755527	135755783	+	8.98	0.732	intron (NM_001164632, intron 2 of 4)	3950	NM_001164632	245631	Mm.131001	NM_175541	ENSMUSG00000042515	9430086K21Rik	melanoma associated antigen (mutated) 1-like 1	protein-coding
Dnah6	chr6-262	chr6	73134283	73134539	+	9.95	0.757	MER68|LTR|ERVL	37214	NM_001164669	330355	Mm.333166	NM_001164669	ENSMUSG00000052861	9830168K20|A730004I20Rik|Dnahc6|mKIAA1697|mdhc6	dynein, axonemal, heavy chain 6	protein-coding
Dnah6	chr6-313	chr6	73160495	73160751	+	8.98	0.632	ORR1D1|LTR|MaLR	11002	NM_001164669	330355	Mm.333166	NM_001164669	ENSMUSG00000052861	9830168K20|A730004I20Rik|Dnahc6|mKIAA1697|mdhc6	dynein, axonemal, heavy chain 6	protein-coding
Sh3pxd2a	chr19-123	chr19	47533470	47533726	+	9.63	0.763	intron (NM_001164717, intron 1 of 13)	5303	NM_001164717	14218	Mm.127560	NM_008018	ENSMUSG00000053617	2310014D11Rik|AA589508|AI256723|AI413738|C230050L11|EG329070|Fish|Gm5098|Sh3md1|TSK5|Tks5	SH3 and PX domains 2A	protein-coding
Rarres1	chr3-420	chr3	67309746	67310002	+	8.98	0.703	RLTR1D|LTR|ERV1	9571	NM_001164763	109222	Mm.38002	NM_001164763	ENSMUSG00000049404	5430417P09Rik|AI662122	retinoic acid receptor responder (tazarotene induced) 1	protein-coding
Zak	chr2-381	chr2	72157147	72157403	+	8.34	0.548	ERVL-int|LTR|ERVL	33517	NM_001164791	65964	Mm.304143	NM_023057	ENSMUSG00000004085	AV006891|B230120H23Rik|MLTK|MLTKalpha|MLTKbeta	sterile alpha motif and leucine zipper containing kinase AZK	protein-coding
Vangl1	chr3-38	chr3	101979695	101979951	+	20.2	0.789	intron (NM_001165951, intron 4 of 7)	28063	NM_001165951	229658	Mm.118004	NM_177545	ENSMUSG00000027860	Kitenin|Lpp2|Stb2|Stbm	vang-like 1 (van gogh, Drosophila)	protein-coding
Ccdc33	chr9-226	chr9	57959193	57959449	+	11.6	0.837	(CA)n|Simple_repeat|Simple_repeat	7309	NM_001166282	382077	Mm.335193	NM_029212	ENSMUSG00000037716	4930535E21Rik|Gm1117|Tzip1	coiled-coil domain containing 33	protein-coding
Tead1	chr7-255	chr7	119856744	119857000	+	10.9	0.854	MLT1L|LTR|MaLR	34038	NM_009346	21676	Mm.24685	NM_009346	ENSMUSG00000055320	2610024B07Rik|B230114H05Rik|Gtrgeo5|TEAD-1|TEF-1|Tcf13|mTEF-1	TEA domain family member 1	protein-coding
Tead1	chr7-1	chr7	119916354	119916610	+	122.9	0.904	intron (NM_001166585, intron 1 of 10)	13584	NM_001166585	21676	Mm.24685	NM_009346	ENSMUSG00000055320	2610024B07Rik|B230114H05Rik|Gtrgeo5|TEAD-1|TEF-1|Tcf13|mTEF-1	TEA domain family member 1	protein-coding
Tead1	chr7-276	chr7	119993041	119993297	+	10.3	0.769	intron (NM_001166585, intron 3 of 10)	90271	NM_001166585	21676	Mm.24685	NM_009346	ENSMUSG00000055320	2610024B07Rik|B230114H05Rik|Gtrgeo5|TEAD-1|TEF-1|Tcf13|mTEF-1	TEA domain family member 1	protein-coding
Bcas3	chr11-536	chr11	85215867	85216123	+	8.34	0.722	(CA)n|Simple_repeat|Simple_repeat	49329	NM_001166642	192197	Mm.287663	NM_138681	ENSMUSG00000059439	1500019F07Rik|2610028P08Rik|AU021018|BC028339|K20D4|rudhira	breast carcinoma amplified sequence 3	protein-coding
Ppp2ca	chr11-102	chr11	51893446	51893702	+	22.1	0.724	intron (NM_001166654, intron 13 of 13)	-18752	NM_019411	19052	Mm.260288	NM_019411		PP2A|R75353	protein phosphatase 2 (formerly 2A), catalytic subunit, alpha isoform	protein-coding
Lekr1	chr3-241	chr3	65474242	65474498	+	10.9	0.892	intron (NM_001166659, intron 2 of 12)	4220	NM_001037923	624866	Mm.296317	NM_001037923	ENSMUSG00000074579	EG546798|EG624866|Gm6534	leucine, glutamate and lysine rich 1	protein-coding
Asxl3	chr18-285	chr18	22645948	22646204	+	7.38	0.867	MER20|DNA|MER1_type	142486	NM_001167777	211961	Mm.392310	NM_001167777	ENSMUSG00000045215	C230079D11Rik|D430002O22Rik|D930044O18Rik|Gm329|Gm945	additional sex combs like 3 (Drosophila)	protein-coding
4930471G03Rik	chr18-233	chr18	36259388	36259644	+	9.31	0.732	intron (NM_001167891, intron 1 of 9)	-6341	NR_015571	74966	Mm.379238	NM_030089		1700007N01Rik	RIKEN cDNA 4930471G03 gene	ncRNA
Mbtps1	chr8-15	chr8	122072773	122073029	+	27	0.889	intron (NM_001167910, intron 1 of 22)	9760	NM_019709	56453	Mm.206934	NM_019709	ENSMUSG00000031835	0610038M03Rik|AV003995|S1P|SKI-1|Ski1|mKIAA0091	membrane-bound transcription factor peptidase, site 1	protein-coding
Ankrd55	chr13-71	chr13	113133793	113134049	+	16	0.806	intron (NM_001168403, intron 6 of 11)	55195	NM_001168404	77318	Mm.159895	NM_029898	ENSMUSG00000049985	C030011J08Rik	ankyrin repeat domain 55	protein-coding
Mapk14	chr17-261	chr17	28834283	28834539	+	9.31	0.8	(CA)n|Simple_repeat|Simple_repeat	4898	NM_001168513	26416	Mm.311337	NM_011951	ENSMUSG00000053436	CSBP2|Crk1|Csbp1|Mxi2|PRKM14|PRKM15|p38|p38-alpha|p38MAPK|p38a|p38alpha	mitogen-activated protein kinase 14	protein-coding
B3gnt2	chr11-343	chr11	22743958	22744214	+	9.95	0.705	intron (NM_001169114, intron 1 of 1)	15649	NM_016888	53625	Mm.395495	NM_016888	ENSMUSG00000051650	AA408337|AA409404|AW260308|B3Galt6|B3gnt1|BGnT-1|BGnT-2|BGnT1|BGnT2|Beta3gnt	UDP-GlcNAc:betaGal beta-1,3-N-acetylglucosaminyltransferase 2	protein-coding
Ube2h	chr6-123	chr6	30186622	30186878	+	13.8	0.778	intron (NM_001169576, intron 3 of 4)	7053	NM_001169577	22214	Mm.332967	NM_009459	ENSMUSG00000039159	1500009C23Rik|AI181839|AI326965|AI462483|AW227540|E2-20K|Gid3|N28148|Ubc8	ubiquitin-conjugating enzyme E2H	protein-coding
Ppfibp1	chr6-36	chr6	146858230	146858486	+	20.5	0.805	intron (NM_001170433, intron 1 of 27)	21342	NM_026221	67533	Mm.103382	NM_026221	ENSMUSG00000016487	4632409B19Rik|AW214454|AW261454	PTPRF interacting protein, binding protein 1 (liprin beta 1)	protein-coding
1700034J05Rik	chr6-303	chr6	146933092	146933348	+	9.31	0.778	intron (NM_001170433, intron 4 of 27)	-30277	NM_001164236	73344	Mm.391543	NM_028509	ENSMUSG00000040163	-	RIKEN cDNA 1700034J05 gene	protein-coding
Prkag2os1	chr5-8	chr5	24379092	24379348	+	36.3	0.9	intron (NM_001170555, intron 7 of 11)	-29167	NR_040684	71161	Mm.443533	NR_040684	ENSMUSG00000086446	4933426D04Rik	protein kinase, AMP-activated, gamma 2 non-catalytic subunit, opposite strand 1	ncRNA
Pde8b	chr13-264	chr13	95905438	95905694	+	9.31	0.784	RMER1B|Other|Other	87439	NM_001170669	218461	Mm.100167	NM_172263	ENSMUSG00000021684	B230331L10Rik|C030047E14Rik	phosphodiesterase 8B	protein-coding
Mthfd1l	chr10-78	chr10	6318708	6318964	+	15.7	0.8	L2b|LINE|L2	54630	NM_172308	270685	Mm.184752	NM_172308	ENSMUSG00000040675	2410004L15Rik|AI647056|Fthfsdc1	methylenetetrahydrofolate dehydrogenase (NADP+ dependent) 1-like	protein-coding
Mthfd1l	chr10-195	chr10	6270759	6271015	+	11.2	0.846	intron (NM_001170786, intron 20 of 27)	102579	NM_172308	270685	Mm.184752	NM_172308	ENSMUSG00000040675	2410004L15Rik|AI647056|Fthfsdc1	methylenetetrahydrofolate dehydrogenase (NADP+ dependent) 1-like	protein-coding
Mthfd1l	chr10-124	chr10	6238301	6238557	+	12.2	0.68	intron (NM_001170786, intron 26 of 27)	135037	NM_172308	270685	Mm.184752	NM_172308	ENSMUSG00000040675	2410004L15Rik|AI647056|Fthfsdc1	methylenetetrahydrofolate dehydrogenase (NADP+ dependent) 1-like	protein-coding
Rbm20	chr19-5	chr19	53806332	53806588	+	32.7	0.69	intron (NM_001170847, intron 1 of 13)	54664	NM_001170847	73713	Mm.313695	NM_001170847	ENSMUSG00000043639	1110018J23Rik|2010003H22Rik|AI646761	RNA binding motif protein 20	protein-coding
Rbm20	chr19-70	chr19	53813287	53813543	+	10.9	0.727	intron (NM_001170847, intron 1 of 13)	61619	NM_001170847	73713	Mm.313695	NM_001170847	ENSMUSG00000043639	1110018J23Rik|2010003H22Rik|AI646761	RNA binding motif protein 20	protein-coding
Kirrel	chr3-351	chr3	86961333	86961589	+	8.66	0.788	intron (NM_001170985, intron 1 of 15)	17208	NM_130867	170643	Mm.89552	NM_130867	ENSMUSG00000041734	6720469N11Rik|Kirrel1|Neph1	kin of IRRE like (Drosophila)	protein-coding
Kirrel	chr3-268	chr3	86954613	86954869	+	9.95	0.842	intron (NM_001170985, intron 1 of 15)	23928	NM_130867	170643	Mm.89552	NM_130867	ENSMUSG00000041734	6720469N11Rik|Kirrel1|Neph1	kin of IRRE like (Drosophila)	protein-coding
Kirrel	chr3-422	chr3	86938903	86939159	+	8.02	0.692	intron (NM_001170985, intron 2 of 15)	39638	NM_130867	170643	Mm.89552	NM_130867	ENSMUSG00000041734	6720469N11Rik|Kirrel1|Neph1	kin of IRRE like (Drosophila)	protein-coding
Kirrel	chr3-140	chr3	86920680	86920936	+	12.5	0.841	intron (NM_001170985, intron 2 of 15)	57861	NM_130867	170643	Mm.89552	NM_130867	ENSMUSG00000041734	6720469N11Rik|Kirrel1|Neph1	kin of IRRE like (Drosophila)	protein-coding
Slc9b2	chr3-249	chr3	134963106	134963362	+	10.3	0.698	intron (NM_001172055, intron 7 of 9)	-7430	NM_178877	97086	Mm.441764	NM_178877	ENSMUSG00000037994	C80638|NHA2|NHE10|Nhedc2|nha-oc|nhaoc	solute carrier family 9, subfamily B (NHA2, cation proton antiporter 2), member 2	protein-coding
3110009E18Rik	chr1-402	chr1	122032912	122033168	+	9.63	0.833	intron (NM_001172074, intron 1 of 4)	15276	NM_001172074	73103	Mm.271602	NM_028439	ENSMUSG00000026388	-	RIKEN cDNA 3110009E18 gene	protein-coding
Cuedc1	chr11-270	chr11	87986471	87986727	+	11.6	0.744	intron (NM_001172099, intron 1 of 9)	3532	NM_001172099	103841	Mm.374846	NM_198013	ENSMUSG00000018378	AI841487|C330016O16Rik	CUE domain containing 1	protein-coding
Cuedc1	chr11-205	chr11	87987217	87987473	+	11.9	0.782	intron (NM_001172099, intron 1 of 9)	4278	NM_001172099	103841	Mm.374846	NM_198013	ENSMUSG00000018378	AI841487|C330016O16Rik	CUE domain containing 1	protein-coding
Cuedc1	chr11-111	chr11	87994028	87994284	+	21.5	0.769	intron (NM_001172099, intron 2 of 9)	11089	NM_001172099	103841	Mm.374846	NM_198013	ENSMUSG00000018378	AI841487|C330016O16Rik	CUE domain containing 1	protein-coding
Cuedc1	chr11-446	chr11	87994762	87995018	+	9.31	0.646	intron (NM_001172099, intron 2 of 9)	11823	NM_001172099	103841	Mm.374846	NM_198013	ENSMUSG00000018378	AI841487|C330016O16Rik	CUE domain containing 1	protein-coding
Rbms3	chr9-93	chr9	117062996	117063252	+	20.2	0.753	intron (NM_001172122, intron 1 of 13)	98477	NM_001172126	207181	Mm.326411	NM_178660	ENSMUSG00000039607	6720477E09Rik|8430436O14Rik	RNA binding motif, single stranded interacting protein	protein-coding
Rbms3	chr9-146	chr9	117061703	117061959	+	14.8	0.714	intron (NM_001172122, intron 1 of 13)	99770	NM_001172126	207181	Mm.326411	NM_178660	ENSMUSG00000039607	6720477E09Rik|8430436O14Rik	RNA binding motif, single stranded interacting protein	protein-coding
Cdc14a	chr3-397	chr3	116041623	116041879	+	8.34	0.839	intron (NM_001173553, intron 5 of 13)	85199	NM_001173553	229776	Mm.17647	NM_001080818	ENSMUSG00000033502	A830059A17Rik|CDC14A2|CDC14a1|Cdc14	CDC14 cell division cycle 14A	protein-coding
Rara	chr11-507	chr11	98809179	98809435	+	8.98	0.579	intron (NM_001177302, intron 2 of 9)	8282	NM_001177303	19401	Mm.439744	NM_009024	ENSMUSG00000037992	Nr1b1|RAR|RARalpha1	retinoic acid receptor, alpha	protein-coding
Tfpi	chr2-41	chr2	84305168	84305424	+	25.7	0.816	intron (NM_001177320, intron 2 of 7)	9035	NM_011576	21788	Mm.124316	NM_011576	ENSMUSG00000027082	A630013F22Rik|AW552122|EPI|LACI	tissue factor pathway inhibitor	protein-coding
4631405J19Rik	chr2-8	chr2	92845170	92845426	+	58.1	0.942	intron (NM_001177536, intron 4 of 6)	-24207	NR_110333	433456	Mm.235231	NM_001002794		-	RIKEN cDNA 4631405J19 gene	ncRNA
Gm3985	chr8-364	chr8	34037963	34038219	+	8.98	0.73	intron (NM_001177589, intron 3 of 3)	22407	NM_001177589	100042715	Mm.291093	NM_001177589		-	predicted gene 3985	protein-coding
Adam23	chr1-303	chr1	63580845	63581101	+	10.9	0.646	intron (NM_001177600, intron 7 of 23)	88495	NM_001177600	23792	Mm.124892	NM_011780	ENSMUSG00000025964	AW046396|MDC3	a disintegrin and metallopeptidase domain 23	protein-coding
Ak4	chr4-332	chr4	101112718	101112974	+	10.3	0.821	intron (NM_001177602, intron 2 of 5)	20538	NM_009647	11639	Mm.42040	NM_009647	ENSMUSG00000028527	AK 4|Ak-3|Ak-4|Ak3|Ak3l1|D4Ertd274e	adenylate kinase 4	protein-coding
Sptan1	chr2-103	chr2	29827473	29827729	+	16	0.833	intron (NM_001177668, intron 1 of 55)	6521	NM_001177667	20740	Mm.204969	NM_001076554	ENSMUSG00000057738	2610027H02Rik|Spna-2|Spna2	spectrin alpha, non-erythrocytic 1	protein-coding
Tsc22d1	chr14-250	chr14	76905693	76905949	+	8.66	0.744	intron (NM_001177751, intron 2 of 2)	1504	NM_009366	21807	Mm.153272	NM_009366	ENSMUSG00000022010	AA589566|AW105905|Egr5|TSC-22|Tgfb1i4|Tsc|Tsc22	TSC22 domain family, member 1	protein-coding
Pfkfb3	chr2-242	chr2	11451855	11452111	+	10.9	0.705	intron (NM_001177758, intron 1 of 14)	23573	NM_001177758	170768	Mm.19669	NM_133232	ENSMUSG00000026773	E330010H22Rik|iPFK-2|uPFK-2	6-phosphofructo-2-kinase/fructose-2,6-biphosphatase 3	protein-coding
Vwa2	chr19-21	chr19	57014382	57014638	+	18.6	0.704	intron (NM_001177797, intron 4 of 18)	65604	NM_172840	240675	Mm.129534	NM_172840	ENSMUSG00000025082	Amaco	von Willebrand factor A domain containing 2	protein-coding
Rapgef3	chr15-419	chr15	97585915	97586171	+	9.31	0.757	intron (NM_001177810, intron 16 of 27)	12054	NM_001177811	223864	Mm.24028	NM_144850	ENSMUSG00000022469	2310016P22Rik|9330170P05Rik|Epac|Epac1	Rap guanine nucleotide exchange factor (GEF) 3	protein-coding
Snx11	chr11-223	chr11	96610509	96610765	+	12.8	0.784	intron (NM_001177898, intron 10 of 10)	28232	NM_028965	74479	Mm.270781	NM_028965	ENSMUSG00000020876	4933439F10Rik|A930041K09Rik|AI117694	sorting nexin 11	protein-coding
Dcdc2c	chr12-34	chr12	29186602	29186858	+	21.2	0.857	Charlie1a|DNA|MER1_type	46472	NM_001177964	68511	Mm.310284	NM_001177964		1110015M06Rik	doublecortin domain containing 2C	protein-coding
Lclat1	chr17-43	chr17	73543987	73544243	+	21.2	0.821	intron (NM_001177968, intron 4 of 5)	86790	NM_001177967	225010	Mm.329194	NM_001081071	ENSMUSG00000054469	AI181996|Agpat8|Alcat1|Gm91|Lycat	lysocardiolipin acyltransferase 1	protein-coding
Sfxn3	chr19-38	chr19	45122413	45122669	+	14.8	0.716	intron (NM_001178013, intron 1 of 9)	475	NM_001178012	94280	Mm.36169	NM_053197	ENSMUSG00000025212	-	sideroflexin 3	protein-coding
Fam154b	chr7-92	chr7	89682488	89682744	+	15.4	0.698	intron (NM_001190374, intron 15 of 29)	114422	NM_177894	330577	Mm.222812	NM_177894	ENSMUSG00000038570	1700129I04Rik|D030069K18	family with sequence similarity 154, member B	protein-coding
Fam154b	chr7-213	chr7	89700695	89700951	+	11.2	0.85	MLT1C|LTR|MaLR	96215	NM_177894	330577	Mm.222812	NM_177894	ENSMUSG00000038570	1700129I04Rik|D030069K18	family with sequence similarity 154, member B	protein-coding
Adamtsl3	chr7-133	chr7	89571087	89571343	+	13.5	0.661	intron (NM_001190374, intron 3 of 29)	87011	NM_001190374	269959	Mm.65306	NM_001190374	ENSMUSG00000070469	9230119C12Rik|C130057K09|mKIAA1233	ADAMTS-like 3	protein-coding
Adamtsl3	chr7-85	chr7	89572176	89572432	+	16.7	0.719	L3|LINE|CR1	88100	NM_001190374	269959	Mm.65306	NM_001190374	ENSMUSG00000070469	9230119C12Rik|C130057K09|mKIAA1233	ADAMTS-like 3	protein-coding
Fignl1	chr11-147	chr11	11720812	11721068	+	17	0.823	intron (NM_001190448, intron 12 of 14)	-11975	NM_021891	60530	Mm.236114	NM_021891	ENSMUSG00000035455	-	fidgetin-like 1	protein-coding
Fignl1	chr11-126	chr11	11736842	11737098	+	20.2	0.785	intron (NM_001190448, intron 8 of 14)	-28005	NM_021891	60530	Mm.236114	NM_021891	ENSMUSG00000035455	-	fidgetin-like 1	protein-coding
Pcsk5	chr19-87	chr19	17908818	17909074	+	11.2	0.667	intron (NM_001190483, intron 1 of 37)	3176	NM_001190483	18552	Mm.3401	NM_001163144	ENSMUSG00000024713	PC5|PC5/6A|PC5A|PC6|SPC6|b2b1549Clo|b2b585Clo	proprotein convertase subtilisin/kexin type 5	protein-coding
Pcsk5	chr19-206	chr19	17725384	17725640	+	8.34	0.867	intron (NM_001190483, intron 8 of 37)	186610	NM_001190483	18552	Mm.3401	NM_001163144	ENSMUSG00000024713	PC5|PC5/6A|PC5A|PC6|SPC6|b2b1549Clo|b2b585Clo	proprotein convertase subtilisin/kexin type 5	protein-coding
Kirrel3	chr9-423	chr9	34346307	34346563	+	8.34	0.675	intron (NM_001190912, intron 1 of 15)	50119	NM_001190912	67703	Mm.220710	NM_026324		1500010O20Rik|2900036G11Rik|NEPH2|SST4|mKIAA1867	kin of IRRE like 3 (Drosophila)	protein-coding
Dync1i1	chr6-184	chr6	5700393	5700649	+	11.2	0.818	intron (NM_001191026, intron 1 of 16)	24882	NM_001191025	13426	Mm.20893	NM_010063	ENSMUSG00000029757	DH IC-1|DHIC-1|DIC|Dncic1|IC74	dynein cytoplasmic 1 intermediate chain 1	protein-coding
Dlc1	chr8-304	chr8	37993968	37994224	+	9.63	0.789	intron (NM_001194940, intron 2 of 17)	21400	NM_001194940	50768	Mm.125155	NM_015802	ENSMUSG00000031523	A730069N07Rik|Arhgap7|HP|STARD12|dlc-1	deleted in liver cancer 1	protein-coding
Dlc1	chr8-124	chr8	37810907	37811163	+	13.5	0.843	intron (NM_001194940, intron 5 of 17)	-14927	NM_001194941	50768	Mm.125155	NM_015802	ENSMUSG00000031523	A730069N07Rik|Arhgap7|HP|STARD12|dlc-1	deleted in liver cancer 1	protein-coding
Dlc1	chr8-280	chr8	37675085	37675341	+	9.95	0.578	intron (NM_001194940, intron 5 of 17)	1784	NM_015802	50768	Mm.125155	NM_015802	ENSMUSG00000031523	A730069N07Rik|Arhgap7|HP|STARD12|dlc-1	deleted in liver cancer 1	protein-coding
Dlc1	chr8-261	chr8	37790565	37790821	+	9.95	0.682	intron (NM_001194940, intron 5 of 17)	5415	NM_001194941	50768	Mm.125155	NM_015802	ENSMUSG00000031523	A730069N07Rik|Arhgap7|HP|STARD12|dlc-1	deleted in liver cancer 1	protein-coding
Dlc1	chr8-509	chr8	37773701	37773957	+	8.34	0.867	intron (NM_001194940, intron 5 of 17)	22279	NM_001194941	50768	Mm.125155	NM_015802	ENSMUSG00000031523	A730069N07Rik|Arhgap7|HP|STARD12|dlc-1	deleted in liver cancer 1	protein-coding
Slc4a4	chr5-58	chr5	89412206	89412462	+	18	0.795	intron (NM_001197147, intron 3 of 25)	96049	NM_001197147	54403	Mm.41044	NM_018760	ENSMUSG00000060961	AI835705|NBC|NBC1	solute carrier family 4 (anion exchanger), member 4	protein-coding
App	chr16-266	chr16	85149012	85149268	+	8.66	0.564	intron (NM_001198823, intron 1 of 17)	24812	NM_001198826	11820	Mm.277585	NM_007471	ENSMUSG00000022892	Abeta|Abpp|Adap|Ag|Cvap|E030013M08Rik|betaApp	amyloid beta (A4) precursor protein	protein-coding
App	chr16-289	chr16	85105970	85106226	+	8.34	0.806	B3A|SINE|B2	67854	NM_001198826	11820	Mm.277585	NM_007471	ENSMUSG00000022892	Abeta|Abpp|Adap|Ag|Cvap|E030013M08Rik|betaApp	amyloid beta (A4) precursor protein	protein-coding
Csrp3	chr7-288	chr7	56092383	56092639	+	10.3	0.789	intron (NM_001198841, intron 2 of 5)	6530	NM_013808	13009	Mm.17235	NM_013808	ENSMUSG00000030470	CRP3|MLP|MMLP	cysteine and glycine-rich protein 3	protein-coding
Gpr97	chr8-220	chr8	97536436	97536692	+	12.5	0.64	intron (NM_001198894, intron 13 of 13)	-5028	NM_173036	54672	Mm.27995	NM_173036	ENSMUSG00000060470	A030001G24Rik|AW214383|Pb1|Pb99	G protein-coupled receptor 97	protein-coding
Rgs7	chr1-413	chr1	177389425	177389681	+	9.95	0.767	intron (NM_001199003, intron 2 of 17)	33123	NM_011880	24012	Mm.7956	NM_011880		-	regulator of G protein signaling 7	protein-coding
Mir6398	chr4-264	chr4	123271025	123271281	+	10.9	0.756	intron (NM_001199136, intron 1 of 97)	-22510	NR_105824	102465214		NR_105824	miRBase:MI0021934	mmu-mir-6398	microRNA mir-6398	ncRNA
D830031N03Rik	chr4-336	chr4	123100127	123100383	+	10.3	0.8	intron (NM_001199136, intron 57 of 97)	-11101	NM_001167918	442834	Mm.483803	NM_001167918		Kiaa0754|mKIAA0754	RIKEN cDNA D830031N03 gene	protein-coding
Spock2	chr10-10	chr10	59541294	59541550	+	36.3	0.806	intron (NM_001199187, intron 9 of 10)	-27583	NM_052994	94214	Mm.153429	NM_052994	ENSMUSG00000058297	AA407235|Gcap26|mKIAA0275	sparc/osteonectin, cwcv and kazal-like domains proteoglycan 2	protein-coding
Tex14	chr11-474	chr11	87256820	87257076	+	9.31	0.632	U3|snRNA|snRNA	15855	NM_001199293	83560	Mm.440758	NM_031386	ENSMUSG00000010342	C85585	testis expressed gene 14	protein-coding
Tex14	chr11-502	chr11	87276722	87276978	+	8.34	0.686	intron (NM_001199293, intron 2 of 30)	35757	NM_001199293	83560	Mm.440758	NM_031386	ENSMUSG00000010342	C85585	testis expressed gene 14	protein-coding
2004-09-01	chr11-268	chr11	87368736	87368992	+	12.5	0.787	intron (NM_001199293, intron 30 of 30)	-23027	NM_001284398	18952	Mm.2214	NM_011129	ENSMUSG00000020486	ARTS|Bh5|OTTMUSG00000001265|Pnutl2	septin 4	protein-coding
Gmpr	chr13-157	chr13	45765450	45765706	+	12.2	0.795	intron (NM_001199304, intron 5 of 6)	162740	NM_025508	66355	Mm.290802	NM_025508	ENSMUSG00000000253	2310004P21Rik|AV028449	guanosine monophosphate reductase	protein-coding
1700021K19Rik	chr16-94	chr16	32859354	32859610	+	12.8	0.867	MamRep605|Unknown|Unknown	8970	NM_001200038	100502698	Mm.327319	NM_172615	ENSMUSG00000035629	5330403K09|Kiaa0226|Rubicon|mKIAA0226	RIKEN cDNA 1700021K19 gene	protein-coding
Apbb2	chr5-314	chr5	66888298	66888554	+	10.3	0.8	intron (NM_001201413, intron 2 of 16)	121630	NM_001201415	11787	Mm.5159	NM_009686	ENSMUSG00000029207	2310007D03Rik|FE65L1|Rirl1|TR2L|Zfra	amyloid beta (A4) precursor protein-binding, family B, member 2	protein-coding
C1qtnf3	chr15-42	chr15	10883323	10883579	+	20.5	0.865	intron (NM_001204134, intron 1 of 5)	1339	NM_001204134	81799	Mm.280158	NM_030888	ENSMUSG00000058914	2310005P21Rik|CORS-26|CORS26|CTRP3|Corcs|Cors	C1q and tumor necrosis factor related protein 3	protein-coding
Rapgef4	chr2-267	chr2	71895590	71895846	+	10.9	0.818	intron (NM_001204166, intron 1 of 27)	3044	NM_001204166	56508	Mm.196153	NM_019688	ENSMUSG00000049044	1300003D15Rik|5730402K07Rik|6330581N18Rik|EPAC 2|Epac-2|Epac2|mKIAA4040	Rap guanine nucleotide exchange factor (GEF) 4	protein-coding
Hdac7	chr15-45	chr15	97650481	97650737	+	18.6	0.871	intron (NM_001204280, intron 1 of 21)	-5315	NM_001204281	56233	Mm.384027	NM_019572	ENSMUSG00000022475	5830434K02Rik|HD7|HD7a|Hdac7a|mFLJ00062	histone deacetylase 7	protein-coding
Jdp2	chr12-212	chr12	86943152	86943408	+	9.31	0.703	intron (NM_001205053, intron 1 of 3)	2312	NM_001205053	81703	Mm.103560	NM_030887	ENSMUSG00000034271	Jundm2|Jundp2|TIF	Jun dimerization protein 2	protein-coding
Jdp2	chr12-237	chr12	86945650	86945906	+	9.31	0.737	intron (NM_001205053, intron 1 of 3)	4810	NM_001205053	81703	Mm.103560	NM_030887	ENSMUSG00000034271	Jundm2|Jundp2|TIF	Jun dimerization protein 2	protein-coding
Jph2	chr2-547	chr2	163190644	163190900	+	8.34	0.844	intron (NM_001205076, intron 3 of 6)	32937	NM_021566	59091	Mm.34459	NM_021566	ENSMUSG00000017817	1110002E14Rik|JP-2|Jp2	junctophilin 2	protein-coding
Aldh4a1	chr4-60	chr4	139154983	139155239	+	18.6	0.63	intron (NM_001205173, intron 1 of 8)	-23698	NM_175438	212647	Mm.273571	NM_175438	ENSMUSG00000028737	A930035F14Rik|Ahd-1|Ahd1|Aldh4|Aldh5a1|E330022C09|P5cd|P5cdh|P5cdhl|P5cdhs|Ssdh1	aldehyde dehydrogenase 4 family, member A1	protein-coding
Mir488	chr1-160	chr1	160536491	160536747	+	12.8	0.707	RLTR17|LTR|ERVK	100863	NR_030441	735253		NR_030441		Mirn488|mmu-mir-488	microRNA 488	ncRNA
Mir488	chr1-502	chr1	160439746	160440002	+	8.66	0.818	intron (NM_001205204, intron 5 of 22)	4118	NR_030441	735253		NR_030441		Mirn488|mmu-mir-488	microRNA 488	ncRNA
Mir488	chr1-448	chr1	160474100	160474356	+	9.31	0.824	intron (NM_001205204, intron 8 of 22)	38472	NR_030441	735253		NR_030441		Mirn488|mmu-mir-488	microRNA 488	ncRNA
[truncated: 2,682 more rows]
