# Supplementary material for: Reprogramming mouse fibroblasts into engraftable myeloerythroid and lymphoid progenitors
Source: Nat Commun. 2016 Nov 21;7:13396. doi: 10.1038/ncomms13396 (PMC5121332; doi:10.1038/ncomms13396)
Supplement: Supplementary Data 2 — 4dpi Lmo2-bound-genes that are up regulated at 4dpi. List of genes that are bound by Lmo2 at 4dpi and upregulated in expression at 4dpi in SLHR infected MEF. [file ncomms13396-s3.xlsx]

## Sheet: D4 up Lmo2 bound genes
Supplementary data 2: 4dpi Lmo2-bound genes that upregualted at 4dpi
Gene name	Gene ID	Type	Tax ID	Homologene Gene ID	Homologene Gene Tax ID	Gene Symbol	Description	Biological Process (GO)	GOSlim (Ontology)	Canonical Pathways_x000D_	KEGG Pathway	Hallmark Gene Sets_x000D_
ADAM23	23792	symbol	10090	8745	Human	ADAM23	ADAM metallopeptidase domain 23	GO:0007417 central nervous system development;GO:0006508 proteolysis;GO:0007399 nervous system development		(M3468)NABA ECM REGULATORS; (M5885)NABA MATRISOME ASSOCIATED; (M5889)NABA MATRISOME		(M5915)HALLMARK APICAL JUNCTION
ANGPTL4	57875	symbol	10090	51129	Human	ANGPTL4	angiopoietin like 4	GO:0045766 positive regulation of angiogenesis;GO:0051005 negative regulation of lipoprotein lipase activity;GO:2000352 negative regulation of endothelial cell apoptotic process		(M5883)NABA SECRETED FACTORS; (M5885)NABA MATRISOME ASSOCIATED; (M5889)NABA MATRISOME	(hsa03320)PPAR signaling pathway	(M5953)HALLMARK KRAS SIGNALING UP; (M5905)HALLMARK ADIPOGENESIS; (M5937)HALLMARK GLYCOLYSIS
ANKRD1	107765	symbol	10090	27063	Human	ANKRD1	ankyrin repeat domain 1	GO:0043517 positive regulation of DNA damage response, signal transduction by p53 class mediator;GO:0045214 sarcomere organization;GO:0010976 positive regulation of neuron projection development
ARHGEF19	213649	symbol	10090	213649	Mouse
ART4	109978	symbol	10090	109978	Mouse
ATG9B	213948	symbol	10090	213948	Mouse
AXIN2	12006	symbol	10090	8313	Human	AXIN2	axin 2	GO:0035414 negative regulation of catenin import into nucleus;GO:0003139 secondary heart field specification;GO:0003413 chondrocyte differentiation involved in endochondral bone morphogenesis		(M31)PID BETA CATENIN DEG PATHWAY; (M17761)ST WNT BETA CATENIN PATHWAY; (M200)PID ERA GENOMIC PATHWAY	(hsa05213)Endometrial cancer; (hsa05217)Basal cell carcinoma; (hsa05210)Colorectal cancer	(M5895)HALLMARK WNT BETA CATENIN SIGNALING
BMP4	12159	symbol	10090	652	Human	BMP4	bone morphogenetic protein 4	GO:0072097 negative regulation of branch elongation involved in ureteric bud branching by BMP signaling pathway;GO:0072096 negative regulation of branch elongation involved in ureteric bud branching;GO:0072095 regulation of branch elongation involved in ureteric bud branching		(M181)PID BMP PATHWAY; (M5883)NABA SECRETED FACTORS; (M5885)NABA MATRISOME ASSOCIATED	(hsa04340)Hedgehog signaling pathway; (hsa05217)Basal cell carcinoma; (hsa04350)TGF-beta signaling pathway
C1QTNF3	81799	symbol	10090	81799	Mouse
C2	12263	symbol	10090	717	Human	C2	complement component 2	GO:2000427 positive regulation of apoptotic cell clearance;GO:2000425 regulation of apoptotic cell clearance;GO:0006958 complement activation, classical pathway	[GO:0003674] molecular_function;[GO:0008150] biological_process;[GO:0002376] immune system process;[GO:0008233] peptidase activity;[GO:0006950] response to stress;[GO:0016192] vesicle-mediated transport;[GO:0043167] ion binding;[GO:0043226] organelle;[GO:0051604] protein maturation;[GO:0006810] transport;[GO:0005576] extracellular region;[GO:0005615] extracellular space;[GO:0005575] cellular_comp…		(hsa05150)Staphylococcus aureus infection; (hsa05133)Pertussis; (hsa04610)Complement and coagulation cascades	(M5946)HALLMARK COAGULATION; (M5950)HALLMARK ALLOGRAFT REJECTION; (M5921)HALLMARK COMPLEMENT
CALM4	80796	symbol	10090	51806	Human	CALML5	calmodulin like 5	GO:0008544 epidermis development;GO:0060429 epithelium development;GO:0009888 tissue development			(hsa04744)Phototransduction; (hsa04924)Renin secretion; (hsa05214)Glioma	(M5956)HALLMARK KRAS SIGNALING DN
CD151	12476	symbol	10090	977	Human	CD151	CD151 molecule (Raph blood group)	GO:0042098 T cell proliferation;GO:0031581 hemidesmosome assembly;GO:0042110 T cell activation	[GO:0005575] cellular_component;[GO:0005578] proteinaceous extracellular matrix;[GO:0005576] extracellular region;[GO:0005622] intracellular;[GO:0005623] cell;[GO:0005737] cytoplasm;[GO:0022607] cellular component assembly;[GO:0034330] cell junction organization;[GO:0007155] cell adhesion;[GO:0048870] cell motility;[GO:0040011] locomotion;[GO:0008283] cell proliferation;[GO:0030198] extracellular…			(M5905)HALLMARK ADIPOGENESIS
CLDN4	12740	symbol	10090	1364	Human	CLDN4	claudin 4	GO:0061436 establishment of skin barrier;GO:0033561 regulation of water loss via skin;GO:0016338 calcium-independent cell-cell adhesion via plasma membrane cell-adhesion molecules			(hsa04670)Leukocyte transendothelial migration; (hsa05160)Hepatitis C; (hsa04530)Tight junction	(M5915)HALLMARK APICAL JUNCTION
COL1A2	12843	symbol	10090	1278	Human	COL1A2	collagen type I alpha 2	GO:0070208 protein heterotrimerization;GO:0043589 skin morphogenesis;GO:0070206 protein trimerization		(M274)PID LYMPH ANGIOGENESIS PATHWAY; (M65)PID FRA PATHWAY; (M53)PID INTEGRIN3 PATHWAY	(hsa04512)ECM-receptor interaction; (hsa04974)Protein digestion and absorption; (hsa05146)Amoebiasis	(M5942)HALLMARK UV RESPONSE DN; (M5930)HALLMARK EPITHELIAL MESENCHYMAL TRANSITION
CRCT1	74175	symbol	10090	74175	Mouse
CRELD1	171508	symbol	10090	78987	Human	CRELD1	cysteine rich with EGF like domains 1	GO:0003197 endocardial cushion development;GO:0003279 cardiac septum development;GO:0003205 cardiac chamber development		(M3008)NABA ECM GLYCOPROTEINS; (M5884)NABA CORE MATRISOME; (M5889)NABA MATRISOME
CSF1	12977	symbol	10090	1435	Human	CSF1	colony stimulating factor 1	GO:1904141 positive regulation of microglial cell migration;GO:1902228 positive regulation of macrophage colony-stimulating factor signaling pathway;GO:0045657 positive regulation of monocyte differentiation		(M11736)SA MMP CYTOKINE CONNECTION; (M91)PID TCPTP PATHWAY; (M50)PID PTP1B PATHWAY	(hsa04640)Hematopoietic cell lineage; (hsa05323)Rheumatoid arthritis; (hsa04668)TNF signaling pathway	(M5897)HALLMARK IL6 JAK STAT3 SIGNALING; (M5911)HALLMARK INTERFERON ALPHA RESPONSE; (M5950)HALLMARK ALLOGRAFT REJECTION
CSRP2	13008	symbol	10090	13008	Mouse
CYR61	16007	symbol	10090	3491	Human	CYR61	cysteine rich angiogenic inducer 61	GO:0002041 intussusceptive angiogenesis;GO:0060710 chorio-allantoic fusion;GO:2000304 positive regulation of ceramide biosynthetic process	[GO:0005576] extracellular region;[GO:0005578] proteinaceous extracellular matrix;[GO:0005575] cellular_component;[GO:0003674] molecular_function;[GO:0048646] anatomical structure formation involved in morphogenesis;[GO:0040007] growth;[GO:0048856] anatomical structure development;[GO:0030154] cell differentiation;[GO:0009790] embryo development;[GO:0008219] cell death;[GO:0043167] ion binding;[G…	(M212)PID INTEGRIN5 PATHWAY; (M169)PID INTEGRIN2 PATHWAY; (M53)PID INTEGRIN3 PATHWAY		(M5942)HALLMARK UV RESPONSE DN; (M5930)HALLMARK EPITHELIAL MESENCHYMAL TRANSITION; (M5891)HALLMARK HYPOXIA
DTNB	13528	symbol	10090	13528	Mouse
EBPL	68177	symbol	10090	68177	Mouse
EDN1	13614	symbol	10090	1906	Human	EDN1	endothelin 1	GO:0032308 positive regulation of prostaglandin secretion;GO:0032306 regulation of prostaglandin secretion;GO:0032305 positive regulation of icosanoid secretion		(M8)PID ENDOTHELIN PATHWAY; (M255)PID HIF1 TFPATHWAY; (M167)PID AP1 PATHWAY	(hsa04916)Melanogenesis; (hsa04933)AGE-RAGE signaling pathway in diabetic complications; (hsa04066)HIF-1 signaling pathway	(M5956)HALLMARK KRAS SIGNALING DN; (M5932)HALLMARK INFLAMMATORY RESPONSE; (M5890)HALLMARK TNFA SIGNALING VIA NFKB
EHD4	98878	symbol	10090	30844	Human	EHD4	EH domain containing 4	GO:0050731 positive regulation of peptidyl-tyrosine phosphorylation;GO:0032456 endocytic recycling;GO:0006907 pinocytosis	[GO:0005623] cell;[GO:0005737] cytoplasm;[GO:0005634] nucleus;[GO:0005768] endosome;[GO:0043226] organelle;[GO:0005783] endoplasmic reticulum;[GO:0065003] macromolecular complex assembly;[GO:0006461] protein complex assembly;[GO:0022607] cellular component assembly;[GO:0005886] plasma membrane;[GO:0003674] molecular_function;[GO:0006464] cellular protein modification process;[GO:0008150] biologic…	(M270)PID MAPK TRK PATHWAY; (M187)PID TRKR PATHWAY	(hsa04144)Endocytosis
ELMO1	140580	symbol	10090	9844	Human	ELMO1	engulfment and cell motility 1	GO:0050690 regulation of defense response to virus by virus;GO:0038096 Fc-gamma receptor signaling pathway involved in phagocytosis;GO:0002431 Fc receptor mediated stimulatory signaling pathway		(M108)PID NETRIN PATHWAY; (M210)PID IL8 CXCR2 PATHWAY; (M241)PID RAC1 REG PATHWAY	(hsa05131)Shigellosis; (hsa05100)Bacterial invasion of epithelial cells; (hsa04062)Chemokine signaling pathway
FAM132B	227358	symbol	10090	227358	Mouse
FAM20A	208659	symbol	10090	54757	Human	FAM20A	family with sequence similarity 20 member A	GO:0070166 enamel mineralization;GO:0044691 tooth eruption;GO:0097186 amelogenesis		(M3468)NABA ECM REGULATORS; (M5885)NABA MATRISOME ASSOCIATED; (M5889)NABA MATRISOME
FJX1	14221	symbol	10090	14221	Mouse
FLYWCH2	76917	symbol	10090	76917	Mouse
GADD45G	23882	symbol	10090	10912	Human	GADD45G	growth arrest and DNA damage inducible gamma	GO:1900745 positive regulation of p38MAPK cascade;GO:0000185 activation of MAPKKK activity;GO:1900744 regulation of p38MAPK cascade		(M20)PID P38 MKK3 6PATHWAY; (M54)PID IL12 2PATHWAY	(hsa04115)p53 signaling pathway; (hsa04110)Cell cycle; (hsa04068)FoxO signaling pathway	(M5953)HALLMARK KRAS SIGNALING UP
GCNT2	14538	symbol	10090	2651	Human	GCNT2	glucosaminyl (N-acetyl) transferase 2, I-branching enzyme (I blood group)	GO:0010718 positive regulation of epithelial to mesenchymal transition;GO:0034116 positive regulation of heterotypic cell-cell adhesion;GO:0036438 maintenance of lens transparency			(hsa00601)Glycosphingolipid biosynthesis - lacto and neolacto series; (hsa01100)Metabolic pathways	(M5934)HALLMARK XENOBIOTIC METABOLISM; (M5891)HALLMARK HYPOXIA
GDNF	14573	symbol	10090	2668	Human	GDNF	glial cell derived neurotrophic factor	GO:0072107 positive regulation of ureteric bud formation;GO:0072108 positive regulation of mesenchymal to epithelial transition involved in metanephros morphogenesis;GO:0072106 regulation of ureteric bud formation		(M82)PID RET PATHWAY; (M142)PID AJDISS 2PATHWAY; (M5883)NABA SECRETED FACTORS		(M5956)HALLMARK KRAS SIGNALING DN
GFI1	14581	symbol	10090	14581	Mouse
GJA5	14613	symbol	10090	14613	Mouse
GLDC	104174	symbol	10090	2731	Human	GLDC	glycine decarboxylase	GO:0019464 glycine decarboxylation via glycine cleavage system;GO:0006546 glycine catabolic process;GO:0009071 serine family amino acid catabolic process			(hsa00630)Glyoxylate and dicarboxylate metabolism; (hsa00260)Glycine, serine and threonine metabolism; (hsa01200)Carbon metabolism	(M5892)HALLMARK CHOLESTEROL HOMEOSTASIS
HAS2	15117	symbol	10090	3037	Human	HAS2	hyaluronan synthase 2	GO:1900127 positive regulation of hyaluronan biosynthetic process;GO:1900625 positive regulation of monocyte aggregation;GO:0090500 endocardial cushion to mesenchymal transition	[GO:0005886] plasma membrane;[GO:0030154] cell differentiation;[GO:0000902] cell morphogenesis;[GO:0048856] anatomical structure development;[GO:0005975] carbohydrate metabolic process;[GO:0009058] biosynthetic process;[GO:0000003] reproduction;[GO:0008150] biological_process;[GO:0042592] homeostatic process;[GO:0006810] transport;[GO:0040011] locomotion;[GO:0048870] cell motility;[GO:0003674] mo…			(M5942)HALLMARK UV RESPONSE DN; (M5932)HALLMARK INFLAMMATORY RESPONSE
HHEX	15242	symbol	10090	3087	Human	HHEX	hematopoietically expressed homeobox	GO:0016973 poly(A)+ mRNA export from nucleus;GO:0010621 negative regulation of transcription by transcription factor localization;GO:0060431 primary lung bud formation	[GO:0009790] embryo development;[GO:0048646] anatomical structure formation involved in morphogenesis;[GO:0048856] anatomical structure development;[GO:0030154] cell differentiation;[GO:0002376] immune system process;[GO:0043226] organelle;[GO:0005634] nucleus;[GO:0005737] cytoplasm;[GO:0005623] cell;[GO:0009058] biosynthetic process;[GO:0006464] cellular protein modification process;[GO:0007049]…		(hsa04950)Maturity onset diabetes of the young; (hsa05202)Transcriptional misregulation in cancer	(M5938)HALLMARK REACTIVE OXIGEN SPECIES PATHWAY
HTRA3	78558	symbol	10090	94031	Human	HTRA3	HtrA serine peptidase 3	GO:0030514 negative regulation of BMP signaling pathway;GO:0030510 regulation of BMP signaling pathway;GO:0030512 negative regulation of transforming growth factor beta receptor signaling pathway	[GO:0034641] cellular nitrogen compound metabolic process;[GO:0009058] biosynthetic process;[GO:0005575] cellular_component;[GO:0005576] extracellular region;[GO:0008233] peptidase activity;[GO:0008150] biological_process;[GO:0040007] growth;[GO:0003674] molecular_function;[GO:0007165] signal transduction	(M3468)NABA ECM REGULATORS; (M5885)NABA MATRISOME ASSOCIATED; (M5889)NABA MATRISOME
IGF1	16000	symbol	10090	3479	Human	IGF1	insulin like growth factor 1	GO:1904075 positive regulation of trophectodermal cell proliferation;GO:0045821 positive regulation of glycolytic process;GO:1904073 regulation of trophectodermal cell proliferation		(M125)PID IGF1 PATHWAY; (M41)PID ER NONGENOMIC PATHWAY; (M232)PID ECADHERIN STABILIZATION PATHWAY	(hsa04960)Aldosterone-regulated sodium reabsorption; (hsa04913)Ovarian steroidogenesis; (hsa04150)mTOR signaling pathway	(M5909)HALLMARK MYOGENESIS; (M5934)HALLMARK XENOBIOTIC METABOLISM
INSC	233752	symbol	10090	387755	Human	INSC	inscuteable homolog (Drosophila)	GO:0007399 nervous system development;GO:0030154 cell differentiation;GO:0048731 system development
ITGB1	16412	symbol	10090	3688	Human	ITGB1	integrin subunit beta 1	GO:0021943 formation of radial glial scaffolds;GO:0002042 cell migration involved in sprouting angiogenesis;GO:0021932 hindbrain radial glia guided cell migration		(M11)PID PRL SIGNALING EVENTS PATHWAY; (M118)PID INTEGRIN A9B1 PATHWAY; (M274)PID LYMPH ANGIOGENESIS PATHWAY	(ko05130)Pathogenic Escherichia coli infection; (hsa05130)Pathogenic Escherichia coli infection; (hsa05131)Shigellosis	(M5915)HALLMARK APICAL JUNCTION; (M5909)HALLMARK MYOGENESIS; (M5930)HALLMARK EPITHELIAL MESENCHYMAL TRANSITION
KCNAB1	16497	symbol	10090	7881	Human	KCNAB1	potassium voltage-gated channel subfamily A member regulatory beta subunit 1	GO:1902260 negative regulation of delayed rectifier potassium channel activity;GO:1903817 negative regulation of voltage-gated potassium channel activity;GO:1901017 negative regulation of potassium ion transmembrane transporter activity
MCPT8	17231	symbol	10090	17231	Mouse
MGLL	23945	symbol	10090	11343	Human	MGLL	monoglyceride lipase	GO:2000124 regulation of endocannabinoid signaling pathway;GO:0071926 endocannabinoid signaling pathway;GO:0036155 acylglycerol acyl-chain remodeling			(hsa_M00098)Acylglycerol degradation; (hsa04923)Regulation of lipolysis in adipocytes; (hsa00561)Glycerolipid metabolism	(M5942)HALLMARK UV RESPONSE DN; (M5935)HALLMARK FATTY ACID METABOLISM; (M5905)HALLMARK ADIPOGENESIS
NCAM1	17967	symbol	10090	4684	Human	NCAM1	neural cell adhesion molecule 1	GO:0007411 axon guidance;GO:0000186 activation of MAPKK activity;GO:0046718 viral entry into host cell		(M276)PID FGF PATHWAY	(hsa05020)Prion diseases; (hsa04514)Cell adhesion molecules (CAMs)	(M5909)HALLMARK MYOGENESIS
NDRG1	17988	symbol	10090	10397	Human	NDRG1	N-myc downstream regulated 1	GO:0032287 peripheral nervous system myelin maintenance;GO:0022011 myelination in peripheral nervous system;GO:0090232 positive regulation of spindle checkpoint		(M254)PID MYC REPRESS PATHWAY; (M255)PID HIF1 TFPATHWAY; (M145)PID P53 DOWNSTREAM PATHWAY		(M5908)HALLMARK ANDROGEN RESPONSE; (M5891)HALLMARK HYPOXIA; (M5939)HALLMARK P53 PATHWAY
NID2	18074	symbol	10090	18074	Mouse
NT5E	23959	symbol	10090	23959	Mouse
NUAK1	77976	symbol	10090	9891	Human	NUAK1	NUAK family kinase 1	GO:0035507 regulation of myosin-light-chain-phosphatase activity;GO:0043666 regulation of phosphoprotein phosphatase activity;GO:2000772 regulation of cellular senescence
PACS2	217893	symbol	10090	23241	Human	PACS2	phosphofurin acidic cluster sorting protein 2	GO:0072661 protein targeting to plasma membrane;GO:0034497 protein localization to pre-autophagosomal structure;GO:0090002 establishment of protein localization to plasma membrane
PAQR7	71904	symbol	10090	164091	Human	PAQR7	progestin and adipoQ receptor family member 7	GO:0048477 oogenesis;GO:0007292 female gamete generation;GO:0043401 steroid hormone mediated signaling pathway	[GO:0005623] cell;[GO:0005886] plasma membrane;[GO:0007165] signal transduction;[GO:0030154] cell differentiation;[GO:0048856] anatomical structure development;[GO:0004871] signal transducer activity;[GO:0003674] molecular_function;[GO:0005575] cellular_component;[GO:0008289] lipid binding;[GO:0000003] reproduction;[GO:0008150] biological_process
PCOLCE2	76477	symbol	10090	76477	Mouse
PDLIM2	213019	symbol	10090	64236	Human	PDLIM2	PDZ and LIM domain 2
PITX2	18741	symbol	10090	5308	Human	PITX2	paired like homeodomain 2	GO:0060127 prolactin secreting cell differentiation;GO:0003253 cardiac neural crest cell migration involved in outflow tract morphogenesis;GO:0060578 superior vena cava morphogenesis	[GO:0005634] nucleus;[GO:0043234] protein complex;[GO:0005737] cytoplasm;[GO:0043226] organelle;[GO:0005623] cell;[GO:0007165] signal transduction;[GO:0008283] cell proliferation;[GO:0009058] biosynthetic process;[GO:0000003] reproduction;[GO:0008150] biological_process;[GO:0003677] DNA binding;[GO:0001071] nucleic acid binding transcription factor activity;[GO:0000988] transcription factor activ…	(M2701)ST MYOCYTE AD PATHWAY; (M7416)ST GAQ PATHWAY; (M18342)ST G ALPHA I PATHWAY	(hsa04350)TGF-beta signaling pathway	(M5923)HALLMARK PI3K AKT MTOR SIGNALING
PLAU	18792	symbol	10090	5328	Human	PLAU	plasminogen activator, urokinase	GO:0060279 positive regulation of ovulation;GO:2000345 regulation of hepatocyte proliferation;GO:0060278 regulation of ovulation	[GO:0003674] molecular_function;[GO:0005575] cellular_component;[GO:0005576] extracellular region;[GO:0005615] extracellular space;[GO:0005886] plasma membrane;[GO:0008150] biological_process;[GO:0000003] reproduction;[GO:0007165] signal transduction;[GO:0043226] organelle;[GO:0040007] growth;[GO:0008219] cell death;[GO:0048870] cell motility;[GO:0008283] cell proliferation;[GO:0040011] locomotio…	(M212)PID INTEGRIN5 PATHWAY; (M169)PID INTEGRIN2 PATHWAY; (M63)PID AVB3 OPN PATHWAY	(hsa04610)Complement and coagulation cascades; (hsa04064)NF-kappa B signaling pathway; (hsa05202)Transcriptional misregulation in cancer	(M5946)HALLMARK COAGULATION; (M5953)HALLMARK KRAS SIGNALING UP; (M5890)HALLMARK TNFA SIGNALING VIA NFKB
PLOD2	26432	symbol	10090	5352	Human	PLOD2	procollagen-lysine,2-oxoglutarate 5-dioxygenase 2	GO:0098779 mitophagy in response to mitochondrial depolarization;GO:0000423 macromitophagy;GO:0000422 mitophagy		(M3468)NABA ECM REGULATORS; (M5885)NABA MATRISOME ASSOCIATED; (M5889)NABA MATRISOME	(hsa00310)Lysine degradation	(M5930)HALLMARK EPITHELIAL MESENCHYMAL TRANSITION; (M5937)HALLMARK GLYCOLYSIS; (M5924)HALLMARK MTORC1 SIGNALING
PODNL1	244550	symbol	10090	79883	Human	PODNL1	podocan-like 1	GO:0046426 negative regulation of JAK-STAT cascade;GO:1904893 negative regulation of STAT cascade;GO:0006469 negative regulation of protein kinase activity		(M5882)NABA PROTEOGLYCANS; (M5884)NABA CORE MATRISOME; (M5889)NABA MATRISOME
POP4	66161	symbol	10090	10775	Human	POP4	POP4 homolog, ribonuclease P/MRP subunit	GO:0006379 mRNA cleavage;GO:0090502 RNA phosphodiester bond hydrolysis, endonucleolytic;GO:0008033 tRNA processing	[GO:0003674] molecular_function;[GO:0004518] nuclease activity;[GO:0005575] cellular_component;[GO:0005622] intracellular;[GO:0005623] cell;[GO:0003723] RNA binding;[GO:0005634] nucleus;[GO:0005654] nucleoplasm;[GO:0005730] nucleolus;[GO:0043234] protein complex;[GO:0043226] organelle;[GO:0034641] cellular nitrogen compound metabolic process;[GO:0042254] ribosome biogenesis;[GO:0006399] tRNA meta…		(hsa03008)Ribosome biogenesis in eukaryotes; (hsa03013)RNA transport	(M5922)HALLMARK UNFOLDED PROTEIN RESPONSE
PRICKLE1	106042	symbol	10090	144165	Human	PRICKLE1	prickle planar cell polarity protein 1	GO:2000691 negative regulation of cardiac muscle cell myoblast differentiation;GO:2000690 regulation of cardiac muscle cell myoblast differentiation;GO:0051892 negative regulation of cardioblast differentiation	[GO:0006464] cellular protein modification process;[GO:0034641] cellular nitrogen compound metabolic process;[GO:0005829] cytosol;[GO:0009058] biosynthetic process;[GO:0005622] intracellular;[GO:0005575] cellular_component;[GO:0003674] molecular_function;[GO:0009790] embryo development;[GO:0048646] anatomical structure formation involved in morphogenesis;[GO:0008150] biological_process;[GO:004885…		(hsa04310)Wnt signaling pathway
PSTPIP1	19200	symbol	10090	9051	Human	PSTPIP1	proline-serine-threonine phosphatase interacting protein 1	GO:0035872 nucleotide-binding domain, leucine rich repeat containing receptor signaling pathway;GO:0030522 intracellular receptor signaling pathway;GO:0006897 endocytosis			(hsa04621)NOD-like receptor signaling pathway
RASGRP3	240168	symbol	10090	25780	Human	RASGRP3	RAS guanyl releasing protein 3	GO:0007411 axon guidance;GO:0000186 activation of MAPKK activity;GO:0097485 neuron projection guidance		(M269)PID RAS PATHWAY; (M9526)ST T CELL SIGNAL TRANSDUCTION	(hsa04662)B cell receptor signaling pathway; (hsa04015)Rap1 signaling pathway; (hsa04014)Ras signaling pathway
RASL11B	68939	symbol	10090	68939	Mouse
RERG	232441	symbol	10090	232441	Mouse
RPP25	102614	symbol	10090	102614	Mouse
RUSC2	100213	symbol	10090	100213	Mouse
SDK1	330222	symbol	10090	221935	Human	SDK1	sidekick cell adhesion molecule 1	GO:0060998 regulation of dendritic spine development;GO:0010842 retina layer formation;GO:0060996 dendritic spine development
SEMA5A	20356	symbol	10090	9037	Human	SEMA5A	semaphorin 5A	GO:0048842 positive regulation of axon extension involved in axon guidance;GO:0048843 negative regulation of axon extension involved in axon guidance;GO:1902669 positive regulation of axon guidance		(M5880)NABA ECM AFFILIATED; (M5885)NABA MATRISOME ASSOCIATED; (M5889)NABA MATRISOME	(hsa04360)Axon guidance
SORCS2	81840	symbol	10090	57537	Human	SORCS2	sortilin related VPS10 domain containing receptor 2	GO:0007218 neuropeptide signaling pathway;GO:0007186 G-protein coupled receptor signaling pathway;GO:0007165 signal transduction	[GO:0008150] biological_process;[GO:0007165] signal transduction;[GO:0005575] cellular_component;[GO:0003674] molecular_function;[GO:0004871] signal transducer activity
SP7	170574	symbol	10090	170574	Mouse
SPHK1	20698	symbol	10090	8877	Human	SPHK1	sphingosine kinase 1	GO:0019371 cyclooxygenase pathway;GO:0042346 positive regulation of NF-kappaB import into nucleus;GO:0046521 sphingoid catabolic process		(M155)PID S1P META PATHWAY; (M103)PID S1P S1P1 PATHWAY; (M53)PID INTEGRIN3 PATHWAY	(hsa_M00100)Sphingosine degradation; (hsa00600)Sphingolipid metabolism; (hsa04370)VEGF signaling pathway	(M5909)HALLMARK MYOGENESIS; (M5932)HALLMARK INFLAMMATORY RESPONSE; (M5939)HALLMARK P53 PATHWAY
STARD5	170460	symbol	10090	80765	Human	STARD5	StAR related lipid transfer domain containing 5	GO:0006700 C21-steroid hormone biosynthetic process;GO:0008207 C21-steroid hormone metabolic process;GO:0042446 hormone biosynthetic process
TAL1	21349	symbol	10090	21349	Mouse
TBC1D2	381605	symbol	10090	381605	Mouse
TGFB2	21808	symbol	10090	7042	Human	TGFB2	transforming growth factor beta 2	GO:0051795 positive regulation of catagen;GO:0070237 positive regulation of activation-induced cell death of T cells;GO:0051794 regulation of catagen		(M11736)SA MMP CYTOKINE CONNECTION; (M211)PID HEDGEHOG 2PATHWAY; (M33)PID GLYPICAN 1PATHWAY	(hsa05144)Malaria; (hsa05210)Colorectal cancer; (hsa05321)Inflammatory bowel disease (IBD)	(M5902)HALLMARK APOPTOSIS; (M5950)HALLMARK ALLOGRAFT REJECTION; (M5956)HALLMARK KRAS SIGNALING DN
TGFBI	21810	symbol	10090	7045	Human	TGFBI	transforming growth factor beta induced	GO:0001525 angiogenesis;GO:0002062 chondrocyte differentiation;GO:0048514 blood vessel morphogenesis		(M169)PID INTEGRIN2 PATHWAY; (M53)PID INTEGRIN3 PATHWAY; (M18)PID INTEGRIN1 PATHWAY		(M5915)HALLMARK APICAL JUNCTION; (M5930)HALLMARK EPITHELIAL MESENCHYMAL TRANSITION; (M5937)HALLMARK GLYCOLYSIS
TIMP3	21859	symbol	10090	7078	Human	TIMP3	TIMP metallopeptidase inhibitor 3	GO:1903984 positive regulation of TRAIL-activated apoptotic signaling pathway;GO:1904684 negative regulation of metalloendopeptidase activity;GO:1903121 regulation of TRAIL-activated apoptotic signaling pathway	[GO:0003674] molecular_function;[GO:0019899] enzyme binding;[GO:0007568] aging;[GO:0050877] neurological system process;[GO:0040007] growth;[GO:0043167] ion binding;[GO:0006950] response to stress;[GO:0009056] catabolic process;[GO:0048856] anatomical structure development;[GO:0005575] cellular_component;[GO:0030234] enzyme regulator activity;[GO:0005578] proteinaceous extracellular matrix;[GO:00…	(M3468)NABA ECM REGULATORS; (M5885)NABA MATRISOME ASSOCIATED; (M5889)NABA MATRISOME	(hsa05205)Proteoglycans in cancer; (hsa05206)MicroRNAs in cancer	(M5946)HALLMARK COAGULATION; (M5902)HALLMARK APOPTOSIS; (M5930)HALLMARK EPITHELIAL MESENCHYMAL TRANSITION
TM4SF1	17112	symbol	10090	4071	Human	TM4SF1	transmembrane 4 L six family member 1	GO:0008150 biological_process				(M5939)HALLMARK P53 PATHWAY
TMEM2	83921	symbol	10090	23670	Human	TMEM2	transmembrane protein 2	GO:0007275 multicellular organism development;GO:0048856 anatomical structure development;GO:0044767 single-organism developmental process	[GO:0005576] extracellular region;[GO:0005575] cellular_component;[GO:0043226] organelle;[GO:0008150] biological_process
TMEM86A	67893	symbol	10090	67893	Mouse
TSC22D1	21807	symbol	10090	8848	Human	TSC22D1	TSC22 domain family member 1	GO:0006366 transcription from RNA polymerase II promoter;GO:0006355 regulation of transcription, DNA-templated;GO:1903506 regulation of nucleic acid-templated transcription	[GO:0005622] intracellular;[GO:0005575] cellular_component;[GO:0001071] nucleic acid binding transcription factor activity;[GO:0003674] molecular_function;[GO:0009058] biosynthetic process;[GO:0008150] biological_process;[GO:0034641] cellular nitrogen compound metabolic process;[GO:0005623] cell;[GO:0005737] cytoplasm;[GO:0043226] organelle;[GO:0005634] nucleus			(M5908)HALLMARK ANDROGEN RESPONSE; (M5939)HALLMARK P53 PATHWAY; (M5890)HALLMARK TNFA SIGNALING VIA NFKB
TUFT1	22156	symbol	10090	7286	Human	TUFT1	tuftelin 1	GO:0030282 bone mineralization;GO:0042476 odontogenesis;GO:0031214 biomineral tissue development
UBE2F	67921	symbol	10090	67921	Mouse
ZBTB8B	215627	symbol	10090	215627	Mouse
