# Supplementary material for: Reprogramming mouse fibroblasts into engraftable myeloerythroid and lymphoid progenitors
Source: Nat Commun. 2016 Nov 21;7:13396. doi: 10.1038/ncomms13396 (PMC5121332; doi:10.1038/ncomms13396)
Supplement: Supplementary Data 3 — 4dpi Lmo2-bound-genes that are down regulated at 4dpi. List of genes that are bound by Lmo2 at 4dpi and downregulated in expression at 4dpi in SLHR infected MEF [file ncomms13396-s4.xlsx]

## Sheet: D4down-4dpi Lmo2 bound
Supplementary data 3: 4dpi Lmo2-bound genes that downregulated at 4dpi
Input ID	Gene ID	Type	Tax ID	Homologene Gene ID	Homologene Gene Tax ID	Gene Symbol	Description	Biological Process (GO)	GOSlim (Ontology)	Canonical Pathways_x000D_	KEGG Pathway	Hallmark Gene Sets_x000D_
ABCD3	19299	symbol	10090	5825	Human	ABCD3	ATP binding cassette subfamily D member 3	GO:0015910 peroxisomal long-chain fatty acid import;GO:0042760 very long-chain fatty acid catabolic process;GO:0015909 long-chain fatty acid transport			(hsa02010)ABC transporters; (hsa04146)Peroxisome	(M5949)HALLMARK PEROXISOME; (M5948)HALLMARK BILE ACID METABOLISM
AHNAK	66395	symbol	10090	66395	Mouse
AKAP12	83397	symbol	10090	9590	Human	AKAP12	A-kinase anchoring protein 12	GO:0030819 positive regulation of cAMP biosynthetic process;GO:0030817 regulation of cAMP biosynthetic process;GO:0030816 positive regulation of cAMP metabolic process	[GO:0005737] cytoplasm;[GO:0005623] cell;[GO:0006605] protein targeting;[GO:0006810] transport;[GO:0019899] enzyme binding;[GO:0007165] signal transduction;[GO:0008150] biological_process;[GO:0034641] cellular nitrogen compound metabolic process;[GO:0009058] biosynthetic process;[GO:0044281] small molecule metabolic process;[GO:0005856] cytoskeleton;[GO:0005886] plasma membrane;[GO:0043226] organ…			(M5908)HALLMARK ANDROGEN RESPONSE; (M5953)HALLMARK KRAS SIGNALING UP; (M5891)HALLMARK HYPOXIA
ANK	11732	symbol	10090	56172	Human	ANKH	ANKH inorganic pyrophosphate transport regulator	GO:0030505 inorganic diphosphate transport;GO:0035435 phosphate ion transmembrane transport;GO:0006817 phosphate ion transport				(M5908)HALLMARK ANDROGEN RESPONSE; (M5902)HALLMARK APOPTOSIS; (M5953)HALLMARK KRAS SIGNALING UP
BAHCC1	268515	symbol	10090	268515	Mouse
BMPER	73230	symbol	10090	73230	Mouse
BTBD1	83962	symbol	10090	53339	Human	BTBD1	BTB domain containing 1	GO:0016567 protein ubiquitination;GO:0043393 regulation of protein binding;GO:0032446 protein modification by small protein conjugation
CD44	12505	symbol	10090	960	Human	CD44	CD44 molecule (Indian blood group)	GO:1900625 positive regulation of monocyte aggregation;GO:1902166 negative regulation of intrinsic apoptotic signaling pathway in response to DNA damage by p53 class mediator;GO:1900623 regulation of monocyte aggregation		(M11736)SA MMP CYTOKINE CONNECTION; (M63)PID AVB3 OPN PATHWAY	(hsa05131)Shigellosis; (hsa04512)ECM-receptor interaction; (hsa04640)Hematopoietic cell lineage	(M5897)HALLMARK IL6 JAK STAT3 SIGNALING; (M5902)HALLMARK APOPTOSIS; (M5947)HALLMARK IL2 STAT5 SIGNALING
CDH13	12554	symbol	10090	1012	Human	CDH13	cadherin 13	GO:0055096 low-density lipoprotein particle mediated signaling;GO:0055095 lipoprotein particle mediated signaling;GO:0002040 sprouting angiogenesis	[GO:0003674] molecular_function;[GO:0008150] biological_process;[GO:0040011] locomotion;[GO:0048646] anatomical structure formation involved in morphogenesis;[GO:0048856] anatomical structure development;[GO:0048870] cell motility;[GO:0008283] cell proliferation;[GO:0007155] cell adhesion;[GO:0005737] cytoplasm;[GO:0005623] cell;[GO:0005622] intracellular;[GO:0005575] cellular_component;[GO:00431…			(M5921)HALLMARK COMPLEMENT; (M5939)HALLMARK P53 PATHWAY; (M5909)HALLMARK MYOGENESIS
CHST2	54371	symbol	10090	9435	Human	CHST2	carbohydrate sulfotransferase 2	GO:0018146 keratan sulfate biosynthetic process;GO:0006044 N-acetylglucosamine metabolic process;GO:0042339 keratan sulfate metabolic process			(hsa00533)Glycosaminoglycan biosynthesis - keratan sulfate	(M5932)HALLMARK INFLAMMATORY RESPONSE; (M5937)HALLMARK GLYCOLYSIS; (M5956)HALLMARK KRAS SIGNALING DN
COL15A1	12819	symbol	10090	1306	Human	COL15A1	collagen type XV alpha 1	GO:0001525 angiogenesis;GO:0030574 collagen catabolic process;GO:0048514 blood vessel morphogenesis		(M5887)NABA BASEMENT MEMBRANES; (M3005)NABA COLLAGENS; (M198)PID SYNDECAN 1 PATHWAY	(hsa04974)Protein digestion and absorption	(M5909)HALLMARK MYOGENESIS; (M5905)HALLMARK ADIPOGENESIS
CSDE1	229663	symbol	10090	7812	Human	CSDE1	cold shock domain containing E1	GO:0070966 nuclear-transcribed mRNA catabolic process, no-go decay;GO:0008584 male gonad development;GO:0000956 nuclear-transcribed mRNA catabolic process	[GO:0005737] cytoplasm;[GO:0005623] cell;[GO:0005886] plasma membrane;[GO:0043226] organelle;[GO:0005794] Golgi apparatus;[GO:0009058] biosynthetic process;[GO:0009056] catabolic process;[GO:0034641] cellular nitrogen compound metabolic process;[GO:0034655] nucleobase-containing compound catabolic process;[GO:0008150] biological_process;[GO:0000003] reproduction;[GO:0048856] anatomical structure …	(M254)PID MYC REPRESS PATHWAY
DNAJC10	66861	symbol	10090	54431	Human	DNAJC10	DnaJ heat shock protein family (Hsp40) member C10	GO:0030433 ER-associated ubiquitin-dependent protein catabolic process;GO:0043161 proteasome-mediated ubiquitin-dependent protein catabolic process;GO:0070059 intrinsic apoptotic signaling pathway in response to endoplasmic reticulum stress			(hsa04141)Protein processing in endoplasmic reticulum
ID1	15901	symbol	10090	3397	Human	ID1	inhibitor of DNA binding 1, HLH protein	GO:0050774 negative regulation of dendrite morphogenesis;GO:0010621 negative regulation of transcription by transcription factor localization;GO:2000171 negative regulation of dendrite development	[GO:0048646] anatomical structure formation involved in morphogenesis;[GO:0040011] locomotion;[GO:0048870] cell motility;[GO:0008150] biological_process;[GO:0009058] biosynthetic process;[GO:0006464] cellular protein modification process;[GO:0007165] signal transduction;[GO:0000902] cell morphogenesis;[GO:0030154] cell differentiation;[GO:0048856] anatomical structure development;[GO:0001071] nuc…	(M185)PID ALK1 PATHWAY; (M182)PID IL3 PATHWAY; (M288)PID HES HEY PATHWAY	(hsa04350)TGF-beta signaling pathway; (hsa04550)Signaling pathways regulating pluripotency of stem cells; (hsa04390)Hippo signaling pathway	(M5896)HALLMARK TGF BETA SIGNALING; (M5942)HALLMARK UV RESPONSE DN
ID4	15904	symbol	10090	3400	Human	ID4	inhibitor of DNA binding 4, HLH protein	GO:0048712 negative regulation of astrocyte differentiation;GO:0048715 negative regulation of oligodendrocyte differentiation;GO:0061682 seminal vesicle morphogenesis			(hsa04350)TGF-beta signaling pathway; (hsa04550)Signaling pathways regulating pluripotency of stem cells
KLF4	16600	symbol	10090	9314	Human	KLF4	Kruppel-like factor 4 (gut)	GO:0090051 negative regulation of cell migration involved in sprouting angiogenesis;GO:1904998 negative regulation of leukocyte adhesion to arterial endothelial cell;GO:0007500 mesodermal cell fate determination		(M223)PID BETA CATENIN NUC PATHWAY	(hsa04550)Signaling pathways regulating pluripotency of stem cells	(M5953)HALLMARK KRAS SIGNALING UP; (M5890)HALLMARK TNFA SIGNALING VIA NFKB; (M5907)HALLMARK ESTROGEN RESPONSE LATE
OGT	108155	symbol	10090	8473	Human	OGT	O-linked N-acetylglucosamine (GlcNAc) transferase	GO:0061087 positive regulation of histone H3-K27 methylation;GO:0051571 positive regulation of histone H3-K4 methylation;GO:0061085 regulation of histone H3-K27 methylation			(hsa00514)Other types of O-glycan biosynthesis; (hsa04931)Insulin resistance
OLFML2B	320078	symbol	10090	320078	Mouse
PDGFRA	18595	symbol	10090	5156	Human	PDGFRA	platelet derived growth factor receptor alpha	GO:0072277 metanephric glomerular capillary formation;GO:0072276 metanephric glomerulus vasculature morphogenesis;GO:0072104 glomerular capillary formation		(M206)PID PDGFRA PATHWAY; (M166)PID ATF2 PATHWAY	(hsa05214)Glioma; (hsa05230)Central carbon metabolism in cancer; (hsa05218)Melanoma
PPAP2B	67916	gene_synonym	10090	8613	Human	PLPP3	phospholipid phosphatase 3	GO:0044328 canonical Wnt signaling pathway involved in positive regulation of endothelial cell migration;GO:0044330 canonical Wnt signaling pathway involved in positive regulation of wound healing;GO:0044329 canonical Wnt signaling pathway involved in positive regulation of cell-cell adhesion	[GO:0007165] signal transduction;[GO:0030154] cell differentiation;[GO:0006629] lipid metabolic process;[GO:0007155] cell adhesion;[GO:0006950] response to stress;[GO:0044281] small molecule metabolic process;[GO:0006464] cellular protein modification process;[GO:0016791] phosphatase activity;[GO:0003674] molecular_function;[GO:0009790] embryo development;[GO:0040011] locomotion;[GO:0048870] cell…		(hsa_M00089)Triacylglycerol biosynthesis; (hsa04975)Fat digestion and absorption; (hsa00565)Ether lipid metabolism	(M5942)HALLMARK UV RESPONSE DN; (M5890)HALLMARK TNFA SIGNALING VIA NFKB
PRELP	116847	symbol	10090	5549	Human	PRELP	proline/arginine-rich end leucine-rich repeat protein	GO:0042340 keratan sulfate catabolic process;GO:0018146 keratan sulfate biosynthetic process;GO:0042339 keratan sulfate metabolic process		(M5882)NABA PROTEOGLYCANS; (M5884)NABA CORE MATRISOME; (M5889)NABA MATRISOME
PRKCD	18753	symbol	10090	5580	Human	PRKCD	protein kinase C delta	GO:2000753 positive regulation of glucosylceramide catabolic process;GO:2000752 regulation of glucosylceramide catabolic process;GO:2000755 positive regulation of sphingomyelin catabolic process		(M125)PID IGF1 PATHWAY; (M165)PID SYNDECAN 4 PATHWAY; (M240)PID SYNDECAN 2 PATHWAY	(hsa04930)Type II diabetes mellitus; (hsa04912)GnRH signaling pathway; (hsa04666)Fc gamma R-mediated phagocytosis	(M5941)HALLMARK UV RESPONSE UP; (M5921)HALLMARK COMPLEMENT
RCAN2	53901	symbol	10090	10231	Human	RCAN2	regulator of calcineurin 2	GO:0070884 regulation of calcineurin-NFAT signaling cascade;GO:0033173 calcineurin-NFAT signaling cascade;GO:0048016 inositol phosphate-mediated signaling		(M235)PID TCR CALCIUM PATHWAY; (M113)PID NFAT 3PATHWAY	(hsa04919)Thyroid hormone signaling pathway
SCD2	20250	symbol	10090	20250	Mouse
TGFBR1	21812	symbol	10090	7046	Human	TGFBR1	transforming growth factor beta receptor 1	GO:0060391 positive regulation of SMAD protein import into nucleus;GO:0060390 regulation of SMAD protein import into nucleus;GO:0007184 SMAD protein import into nucleus	[GO:0005575] cellular_component;[GO:0043167] ion binding;[GO:0016301] kinase activity;[GO:0004871] signal transducer activity;[GO:0003674] molecular_function;[GO:0008150] biological_process;[GO:0007165] signal transduction;[GO:0006464] cellular protein modification process;[GO:0005622] intracellular;[GO:0005623] cell;[GO:0005886] plasma membrane;[GO:0034641] cellular nitrogen compound metabolic p…	(M212)PID INTEGRIN5 PATHWAY; (M185)PID ALK1 PATHWAY; (M33)PID GLYPICAN 1PATHWAY	(hsa05210)Colorectal cancer; (hsa05212)Pancreatic cancer; (hsa05220)Chronic myeloid leukemia	(M5896)HALLMARK TGF BETA SIGNALING
TRIM2	80890	symbol	10090	23321	Human	TRIM2	tripartite motif containing 2	GO:0043523 regulation of neuron apoptotic process;GO:0016567 protein ubiquitination;GO:0051402 neuron apoptotic process
TRIM47	217333	symbol	10090	217333	Mouse
TWIST2	13345	symbol	10090	117581	Human	TWIST2	twist family bHLH transcription factor 2	GO:0045668 negative regulation of osteoblast differentiation;GO:0030279 negative regulation of ossification;GO:0045667 regulation of osteoblast differentiation			(hsa05205)Proteoglycans in cancer
WISP2	22403	symbol	10090	8839	Human	WISP2	WNT1 inducible signaling pathway protein 2	GO:0001558 regulation of cell growth;GO:0060548 negative regulation of cell death;GO:0016049 cell growth		(M3008)NABA ECM GLYCOPROTEINS; (M5884)NABA CORE MATRISOME; (M5889)NABA MATRISOME		(M5907)HALLMARK ESTROGEN RESPONSE LATE; (M5906)HALLMARK ESTROGEN RESPONSE EARLY; (M5891)HALLMARK HYPOXIA
