# Supplementary material for: Reprogramming mouse fibroblasts into engraftable myeloerythroid and lymphoid progenitors
Source: Nat Commun. 2016 Nov 21;7:13396. doi: 10.1038/ncomms13396 (PMC5121332; doi:10.1038/ncomms13396)
Supplement: Supplementary Data 4 — 4dpi Lmo2-bound-genes that are up regulated at 14dpi. List of genes that are bound by Lmo2 at 4dpi and upregulated in expression at 14dpi in SLHR infected MEF [file ncomms13396-s5.xlsx]

## Sheet: D14 Up-Lmo2 bound
Supplementary data 4: 4dpi Lmo2-bound genes that upregulated at 14dpi
Gene name	Gene ID	Type	Tax ID	Homologene Gene ID	Homologene Gene Tax ID	Gene Symbol	Description	Biological Process (GO)	GOSlim (Ontology)	Canonical Pathways_x000D_	KEGG Pathway	Hallmark Gene Sets_x000D_
1500015O10RIK	78896	symbol	10090	84417	Human	C2orf40	chromosome 2 open reading frame 40	GO:0008054 negative regulation of cyclin-dependent protein serine/threonine kinase by cyclin degradation;GO:0045736 negative regulation of cyclin-dependent protein serine/threonine kinase activity;GO:1904030 negative regulation of cyclin-dependent protein kinase activity
ABI3BP	320712	symbol	10090	320712	Mouse
ADAM23	23792	symbol	10090	8745	Human	ADAM23	ADAM metallopeptidase domain 23	GO:0007417 central nervous system development;GO:0006508 proteolysis;GO:0007399 nervous system development		(M3468)NABA ECM REGULATORS; (M5885)NABA MATRISOME ASSOCIATED; (M5889)NABA MATRISOME		(M5915)HALLMARK APICAL JUNCTION
ADAMTS2	216725	symbol	10090	9509	Human	ADAMTS2	ADAM metallopeptidase with thrombospondin type 1 motif 2	GO:0030574 collagen catabolic process;GO:0030199 collagen fibril organization;GO:0030324 lung development		(M3468)NABA ECM REGULATORS; (M5885)NABA MATRISOME ASSOCIATED; (M5889)NABA MATRISOME
ARRDC3	105171	symbol	10090	57561	Human	ARRDC3	arrestin domain containing 3	GO:0031651 negative regulation of heat generation;GO:0090327 negative regulation of locomotion involved in locomotory behavior;GO:0071879 positive regulation of adrenergic receptor signaling pathway
AUTS2	319974	symbol	10090	26053	Human	AUTS2	autism susceptibility candidate 2	GO:2000620 positive regulation of histone H4-K16 acetylation;GO:0090240 positive regulation of histone H4 acetylation;GO:2000618 regulation of histone H4-K16 acetylation	[GO:0051276] chromosome organization;[GO:0009058] biosynthetic process;[GO:0034641] cellular nitrogen compound metabolic process;[GO:0006464] cellular protein modification process;[GO:0008150] biological_process;[GO:0003674] molecular_function;[GO:0005575] cellular_component;[GO:0005622] intracellular;[GO:0005623] cell;[GO:0005634] nucleus;[GO:0043226] organelle			(M5913)HALLMARK INTERFERON GAMMA RESPONSE
BMP4	12159	symbol	10090	652	Human	BMP4	bone morphogenetic protein 4	GO:0072097 negative regulation of branch elongation involved in ureteric bud branching by BMP signaling pathway;GO:0072096 negative regulation of branch elongation involved in ureteric bud branching;GO:0072095 regulation of branch elongation involved in ureteric bud branching		(M181)PID BMP PATHWAY; (M5883)NABA SECRETED FACTORS; (M5885)NABA MATRISOME ASSOCIATED	(hsa04340)Hedgehog signaling pathway; (hsa05217)Basal cell carcinoma; (hsa04350)TGF-beta signaling pathway
BST2	69550	symbol	10090	69550	Mouse
COL12A1	12816	symbol	10090	1303	Human	COL12A1	collagen type XII alpha 1	GO:0035987 endodermal cell differentiation;GO:0001706 endoderm formation;GO:0030574 collagen catabolic process		(M3005)NABA COLLAGENS; (M198)PID SYNDECAN 1 PATHWAY; (M160)PID AVB3 INTEGRIN PATHWAY	(hsa04974)Protein digestion and absorption	(M5930)HALLMARK EPITHELIAL MESENCHYMAL TRANSITION
COL15A1	12819	symbol	10090	1306	Human	COL15A1	collagen type XV alpha 1	GO:0001525 angiogenesis;GO:0030574 collagen catabolic process;GO:0048514 blood vessel morphogenesis		(M5887)NABA BASEMENT MEMBRANES; (M3005)NABA COLLAGENS; (M198)PID SYNDECAN 1 PATHWAY	(hsa04974)Protein digestion and absorption	(M5909)HALLMARK MYOGENESIS; (M5905)HALLMARK ADIPOGENESIS
COL1A2	12843	symbol	10090	1278	Human	COL1A2	collagen type I alpha 2	GO:0070208 protein heterotrimerization;GO:0043589 skin morphogenesis;GO:0070206 protein trimerization		(M274)PID LYMPH ANGIOGENESIS PATHWAY; (M65)PID FRA PATHWAY; (M53)PID INTEGRIN3 PATHWAY	(hsa04512)ECM-receptor interaction; (hsa04974)Protein digestion and absorption; (hsa05146)Amoebiasis	(M5942)HALLMARK UV RESPONSE DN; (M5930)HALLMARK EPITHELIAL MESENCHYMAL TRANSITION
COL3A1	12825	symbol	10090	1281	Human	COL3A1	collagen type III alpha 1	GO:0060414 aorta smooth muscle tissue morphogenesis;GO:0035909 aorta morphogenesis;GO:2001223 negative regulation of neuron migration		(M3005)NABA COLLAGENS; (M198)PID SYNDECAN 1 PATHWAY; (M8)PID ENDOTHELIN PATHWAY	(hsa04974)Protein digestion and absorption; (hsa05146)Amoebiasis; (hsa04933)AGE-RAGE signaling pathway in diabetic complications	(M5944)HALLMARK ANGIOGENESIS; (M5942)HALLMARK UV RESPONSE DN; (M5909)HALLMARK MYOGENESIS
COL6A2	12834	symbol	10090	12834	Mouse
COL8A2	329941	symbol	10090	1296	Human	COL8A2	collagen type VIII alpha 2	GO:0048593 camera-type eye morphogenesis;GO:0001525 angiogenesis;GO:0030574 collagen catabolic process		(M3005)NABA COLLAGENS; (M198)PID SYNDECAN 1 PATHWAY; (M160)PID AVB3 INTEGRIN PATHWAY		(M5930)HALLMARK EPITHELIAL MESENCHYMAL TRANSITION
CRTAP	56693	symbol	10090	10491	Human	CRTAP	cartilage associated protein	GO:0018400 peptidyl-proline hydroxylation to 3-hydroxy-L-proline;GO:1901874 negative regulation of post-translational protein modification;GO:1901873 regulation of post-translational protein modification	[GO:0006520] cellular amino acid metabolic process;[GO:0030198] extracellular matrix organization;[GO:0003674] molecular_function;[GO:0005622] intracellular;[GO:0005575] cellular_component;[GO:0005576] extracellular region;[GO:0005578] proteinaceous extracellular matrix;[GO:0005615] extracellular space;[GO:0000003] reproduction;[GO:0008150] biological_process;[GO:0044281] small molecule metabolic…
CYB5R2	320635	symbol	10090	320635	Mouse
EHBP1	216565	symbol	10090	23301	Human	EHBP1	EH domain binding protein 1
FBLN1	14114	symbol	10090	2192	Human	FBLN1	fibulin 1	GO:1904188 negative regulation of transformation of host cell by virus;GO:2001202 negative regulation of transforming growth factor-beta secretion;GO:1904187 regulation of transformation of host cell by virus	[GO:0005576] extracellular region;[GO:0005575] cellular_component;[GO:0043167] ion binding;[GO:0005578] proteinaceous extracellular matrix;[GO:0003674] molecular_function;[GO:0030234] enzyme regulator activity;[GO:0008150] biological_process;[GO:0030198] extracellular matrix organization;[GO:0005615] extracellular space;[GO:0043234] protein complex;[GO:0005198] structural molecule activity;[GO:00…	(M3008)NABA ECM GLYCOPROTEINS; (M5884)NABA CORE MATRISOME; (M5889)NABA MATRISOME		(M5930)HALLMARK EPITHELIAL MESENCHYMAL TRANSITION; (M5934)HALLMARK XENOBIOTIC METABOLISM
FMOD	14264	symbol	10090	2331	Human	FMOD	fibromodulin	GO:0048846 axon extension involved in axon guidance;GO:1902284 neuron projection extension involved in neuron projection guidance;GO:0007181 transforming growth factor beta receptor complex assembly		(M5882)NABA PROTEOGLYCANS; (M5884)NABA CORE MATRISOME; (M5889)NABA MATRISOME		(M5930)HALLMARK EPITHELIAL MESENCHYMAL TRANSITION
FOSB	14282	symbol	10090	14282	Mouse
GAB1	14388	symbol	10090	2549	Human	GAB1	GRB2 associated binding protein 1	GO:0007257 activation of JUN kinase activity;GO:0043507 positive regulation of JUN kinase activity;GO:0043506 regulation of JUN kinase activity	[GO:0005575] cellular_component;[GO:0005622] intracellular;[GO:0030674] protein binding, bridging;[GO:0004871] signal transducer activity;[GO:0005829] cytosol;[GO:0007165] signal transduction;[GO:0006464] cellular protein modification process;[GO:0000003] reproduction;[GO:0008150] biological_process;[GO:0008283] cell proliferation;[GO:0040011] locomotion;[GO:0048870] cell motility;[GO:0006950] re…	(M233)PID EPO PATHWAY; (M127)PID ERBB1 RECEPTOR PROXIMAL PATHWAY; (M1315)SIG PIP3 SIGNALING IN B LYMPHOCYTES	(hsa05211)Renal cell carcinoma; (hsa05100)Bacterial invasion of epithelial cells; (hsa04012)ErbB signaling pathway
GLT8D2	74782	symbol	10090	74782	Mouse
IGF1	16000	symbol	10090	3479	Human	IGF1	insulin like growth factor 1	GO:1904075 positive regulation of trophectodermal cell proliferation;GO:0045821 positive regulation of glycolytic process;GO:1904073 regulation of trophectodermal cell proliferation		(M125)PID IGF1 PATHWAY; (M41)PID ER NONGENOMIC PATHWAY; (M232)PID ECADHERIN STABILIZATION PATHWAY	(hsa04960)Aldosterone-regulated sodium reabsorption; (hsa04913)Ovarian steroidogenesis; (hsa04150)mTOR signaling pathway	(M5909)HALLMARK MYOGENESIS; (M5934)HALLMARK XENOBIOTIC METABOLISM
ITGBL1	223272	symbol	10090	223272	Mouse
ITPR1	16438	symbol	10090	16438	Mouse
JAZF1	231986	symbol	10090	221895	Human	JAZF1	JAZF zinc finger 1	GO:0000122 negative regulation of transcription from RNA polymerase II promoter;GO:0045892 negative regulation of transcription, DNA-templated;GO:0006357 regulation of transcription from RNA polymerase II promoter
KANK4	242553	symbol	10090	242553	Mouse
KLF2	16598	symbol	10090	10365	Human	KLF2	Kruppel-like factor 2	GO:0043249 erythrocyte maturation;GO:0060509 Type I pneumocyte differentiation;GO:0036003 positive regulation of transcription from RNA polymerase II promoter in response to stress			(hsa04068)FoxO signaling pathway	(M5890)HALLMARK TNFA SIGNALING VIA NFKB
LAMC1	226519	symbol	10090	3915	Human	LAMC1	laminin subunit gamma 1	GO:0007411 axon guidance;GO:0031581 hemidesmosome assembly;GO:0097485 neuron projection guidance	[GO:0003674] molecular_function;[GO:0008283] cell proliferation;[GO:0007155] cell adhesion;[GO:0034330] cell junction organization;[GO:0040011] locomotion;[GO:0043226] organelle;[GO:0030198] extracellular matrix organization;[GO:0048870] cell motility;[GO:0006461] protein complex assembly;[GO:0065003] macromolecular complex assembly;[GO:0022607] cellular component assembly;[GO:0000902] cell morph…	(M158)PID INTEGRIN4 PATHWAY; (M5887)NABA BASEMENT MEMBRANES; (M53)PID INTEGRIN3 PATHWAY	(hsa05020)Prion diseases; (hsa04512)ECM-receptor interaction; (hsa05222)Small cell lung cancer	(M5942)HALLMARK UV RESPONSE DN; (M5930)HALLMARK EPITHELIAL MESENCHYMAL TRANSITION
LGR5	14160	symbol	10090	8549	Human	LGR5	leucine-rich repeat containing G protein-coupled receptor 5	GO:2001013 epithelial cell proliferation involved in renal tubule morphogenesis;GO:0009994 oocyte differentiation;GO:0048477 oogenesis
LUM	17022	symbol	10090	4060	Human	LUM	lumican	GO:0032914 positive regulation of transforming growth factor beta1 production;GO:0042340 keratan sulfate catabolic process;GO:0032908 regulation of transforming growth factor beta1 production		(M5882)NABA PROTEOGLYCANS; (M5884)NABA CORE MATRISOME; (M5889)NABA MATRISOME	(hsa05205)Proteoglycans in cancer	(M5944)HALLMARK ANGIOGENESIS; (M5902)HALLMARK APOPTOSIS; (M5930)HALLMARK EPITHELIAL MESENCHYMAL TRANSITION
MARCKS	17118	symbol	10090	17118	Mouse
MEOX1	17285	symbol	10090	17285	Mouse
MID1	17318	symbol	10090	4281	Human	MID1	midline 1	GO:0035372 protein localization to microtubule;GO:0007026 negative regulation of microtubule depolymerization;GO:0032874 positive regulation of stress-activated MAPK cascade			(hsa04120)Ubiquitin mediated proteolysis	(M5893)HALLMARK MITOTIC SPINDLE
MYLK	107589	symbol	10090	4638	Human	MYLK	myosin light chain kinase	GO:0060414 aorta smooth muscle tissue morphogenesis;GO:0035909 aorta morphogenesis;GO:0035904 aorta development		(M16801)SIG REGULATION OF THE ACTIN CYTOSKELETON BY RHO GTPASES; (M14)PID AURORA B PATHWAY; (M5193)SIG CHEMOTAXIS	(hsa04971)Gastric acid secretion; (hsa04270)Vascular smooth muscle contraction; (hsa04611)Platelet activation	(M5905)HALLMARK ADIPOGENESIS; (M5930)HALLMARK EPITHELIAL MESENCHYMAL TRANSITION; (M5909)HALLMARK MYOGENESIS
NCALD	52589	symbol	10090	83988	Human	NCALD	neurocalcin delta	GO:0003073 regulation of systemic arterial blood pressure;GO:0019722 calcium-mediated signaling;GO:0008217 regulation of blood pressure			(hsa04740)Olfactory transduction
NFIB	18028	symbol	10090	4781	Human	NFIB	nuclear factor I B	GO:0021960 anterior commissure morphogenesis;GO:2000795 negative regulation of epithelial cell proliferation involved in lung morphogenesis;GO:0071679 commissural neuron axon guidance	[GO:0005622] intracellular;[GO:0005575] cellular_component;[GO:0005634] nucleus;[GO:0043226] organelle;[GO:0005623] cell;[GO:0005730] nucleolus;[GO:0008150] biological_process;[GO:0009058] biosynthetic process;[GO:0030154] cell differentiation;[GO:0000988] transcription factor activity, protein binding;[GO:0001071] nucleic acid binding transcription factor activity;[GO:0003674] molecular_function…	(M285)PID HNF3A PATHWAY		(M5942)HALLMARK UV RESPONSE DN
NID2	18074	symbol	10090	18074	Mouse
NRBP2	223649	symbol	10090	223649	Mouse
OLFML3	99543	symbol	10090	99543	Mouse
PDGFRA	18595	symbol	10090	5156	Human	PDGFRA	platelet derived growth factor receptor alpha	GO:0072277 metanephric glomerular capillary formation;GO:0072276 metanephric glomerulus vasculature morphogenesis;GO:0072104 glomerular capillary formation		(M206)PID PDGFRA PATHWAY; (M166)PID ATF2 PATHWAY	(hsa05214)Glioma; (hsa05230)Central carbon metabolism in cancer; (hsa05218)Melanoma
PMP22	18858	symbol	10090	5376	Human	PMP22	peripheral myelin protein 22	GO:0010977 negative regulation of neuron projection development;GO:0032060 bleb assembly;GO:0045665 negative regulation of neuron differentiation		(M239)PID A6B1 A6B4 INTEGRIN PATHWAY		(M5942)HALLMARK UV RESPONSE DN; (M5930)HALLMARK EPITHELIAL MESENCHYMAL TRANSITION
PODN	242608	symbol	10090	127435	Human	PODN	podocan	GO:0046426 negative regulation of JAK-STAT cascade;GO:1904893 negative regulation of STAT cascade;GO:0006469 negative regulation of protein kinase activity		(M5882)NABA PROTEOGLYCANS; (M5884)NABA CORE MATRISOME; (M5889)NABA MATRISOME
PPAP2B	67916	gene_synonym	10090	8613	Human	PLPP3	phospholipid phosphatase 3	GO:0044328 canonical Wnt signaling pathway involved in positive regulation of endothelial cell migration;GO:0044330 canonical Wnt signaling pathway involved in positive regulation of wound healing;GO:0044329 canonical Wnt signaling pathway involved in positive regulation of cell-cell adhesion	[GO:0007165] signal transduction;[GO:0030154] cell differentiation;[GO:0006629] lipid metabolic process;[GO:0007155] cell adhesion;[GO:0006950] response to stress;[GO:0044281] small molecule metabolic process;[GO:0006464] cellular protein modification process;[GO:0016791] phosphatase activity;[GO:0003674] molecular_function;[GO:0009790] embryo development;[GO:0040011] locomotion;[GO:0048870] cell…		(hsa_M00089)Triacylglycerol biosynthesis; (hsa04975)Fat digestion and absorption; (hsa00565)Ether lipid metabolism	(M5942)HALLMARK UV RESPONSE DN; (M5890)HALLMARK TNFA SIGNALING VIA NFKB
PRELP	116847	symbol	10090	5549	Human	PRELP	proline/arginine-rich end leucine-rich repeat protein	GO:0042340 keratan sulfate catabolic process;GO:0018146 keratan sulfate biosynthetic process;GO:0042339 keratan sulfate metabolic process		(M5882)NABA PROTEOGLYCANS; (M5884)NABA CORE MATRISOME; (M5889)NABA MATRISOME
PRSS35	244954	symbol	10090	244954	Mouse
PTN	19242	symbol	10090	5764	Human	PTN	pleiotrophin	GO:1904389 rod bipolar cell differentiation;GO:2000347 positive regulation of hepatocyte proliferation;GO:0060221 retinal rod cell differentiation		(M251)PID SYNDECAN 3 PATHWAY; (M5883)NABA SECRETED FACTORS; (M5885)NABA MATRISOME ASSOCIATED
PTPRD	19266	symbol	10090	19266	Mouse
RERG	232441	symbol	10090	232441	Mouse
SEMA5A	20356	symbol	10090	9037	Human	SEMA5A	semaphorin 5A	GO:0048842 positive regulation of axon extension involved in axon guidance;GO:0048843 negative regulation of axon extension involved in axon guidance;GO:1902669 positive regulation of axon guidance		(M5880)NABA ECM AFFILIATED; (M5885)NABA MATRISOME ASSOCIATED; (M5889)NABA MATRISOME	(hsa04360)Axon guidance
SLIT3	20564	symbol	10090	6586	Human	SLIT3	slit guidance ligand 3	GO:0021834 chemorepulsion involved in embryonic olfactory bulb interneuron precursor migration;GO:0021831 embryonic olfactory bulb interneuron precursor migration;GO:0021891 olfactory bulb interneuron development	[GO:0043167] ion binding;[GO:0005578] proteinaceous extracellular matrix;[GO:0005615] extracellular space;[GO:0005576] extracellular region;[GO:0005622] intracellular;[GO:0005575] cellular_component;[GO:0003674] molecular_function;[GO:0007165] signal transduction;[GO:0040007] growth;[GO:0008219] cell death;[GO:0040011] locomotion;[GO:0005737] cytoplasm;[GO:0043226] organelle;[GO:0005739] mitochon…	(M3008)NABA ECM GLYCOPROTEINS; (M5884)NABA CORE MATRISOME; (M5889)NABA MATRISOME	(hsa04360)Axon guidance	(M5930)HALLMARK EPITHELIAL MESENCHYMAL TRANSITION
SRPX	51795	symbol	10090	8406	Human	SRPX	sushi repeat containing protein, X-linked	GO:2001241 positive regulation of extrinsic apoptotic signaling pathway in absence of ligand;GO:0001845 phagolysosome assembly;GO:0060244 negative regulation of cell proliferation involved in contact inhibition		(M3008)NABA ECM GLYCOPROTEINS; (M5884)NABA CORE MATRISOME; (M5889)NABA MATRISOME		(M5916)HALLMARK APICAL SURFACE; (M5891)HALLMARK HYPOXIA
STARD5	170460	symbol	10090	80765	Human	STARD5	StAR related lipid transfer domain containing 5	GO:0006700 C21-steroid hormone biosynthetic process;GO:0008207 C21-steroid hormone metabolic process;GO:0042446 hormone biosynthetic process
TCF3	21423	symbol	10090	21423	Mouse
THRA	21833	symbol	10090	21833	Mouse
TIMP3	21859	symbol	10090	7078	Human	TIMP3	TIMP metallopeptidase inhibitor 3	GO:1903984 positive regulation of TRAIL-activated apoptotic signaling pathway;GO:1904684 negative regulation of metalloendopeptidase activity;GO:1903121 regulation of TRAIL-activated apoptotic signaling pathway	[GO:0003674] molecular_function;[GO:0019899] enzyme binding;[GO:0007568] aging;[GO:0050877] neurological system process;[GO:0040007] growth;[GO:0043167] ion binding;[GO:0006950] response to stress;[GO:0009056] catabolic process;[GO:0048856] anatomical structure development;[GO:0005575] cellular_component;[GO:0030234] enzyme regulator activity;[GO:0005578] proteinaceous extracellular matrix;[GO:00…	(M3468)NABA ECM REGULATORS; (M5885)NABA MATRISOME ASSOCIATED; (M5889)NABA MATRISOME	(hsa05205)Proteoglycans in cancer; (hsa05206)MicroRNAs in cancer	(M5946)HALLMARK COAGULATION; (M5902)HALLMARK APOPTOSIS; (M5930)HALLMARK EPITHELIAL MESENCHYMAL TRANSITION
TMEM178	68027	symbol	10090	68027	Mouse
TSPAN18	241556	symbol	10090	241556	Mouse
VAMP4	53330	symbol	10090	8674	Human	VAMP4	vesicle associated membrane protein 4	GO:0035493 SNARE complex assembly;GO:0043001 Golgi to plasma membrane protein transport;GO:0006893 Golgi to plasma membrane transport	[GO:0022607] cellular component assembly;[GO:0065003] macromolecular complex assembly;[GO:0006461] protein complex assembly;[GO:0005764] lysosome;[GO:0005768] endosome;[GO:0006810] transport;[GO:0016192] vesicle-mediated transport;[GO:0061024] membrane organization;[GO:0007010] cytoskeleton organization;[GO:0008150] biological_process;[GO:0005575] cellular_component;[GO:0005737] cytoplasm;[GO:000…		(hsa04130)SNARE interactions in vesicular transport	(M5910)HALLMARK PROTEIN SECRETION
WNT5A	22418	symbol	10090	7474	Human	WNT5A	Wnt family member 5A	GO:0036517 chemoattraction of serotonergic neuron axon;GO:0090179 planar cell polarity pathway involved in neural tube closure;GO:0036518 chemorepulsion of dopaminergic neuron axon		(M77)PID WNT SIGNALING PATHWAY; (M23)PID WNT NONCANONICAL PATHWAY; (M254)PID MYC REPRESS PATHWAY	(hsa04340)Hedgehog signaling pathway; (hsa05217)Basal cell carcinoma; (hsa04916)Melanogenesis	(M5903)HALLMARK NOTCH SIGNALING; (M5930)HALLMARK EPITHELIAL MESENCHYMAL TRANSITION
SMAD5	4090	symbol	9606	4090	Human	SMAD5	SMAD family member 5	GO:1901522 positive regulation of transcription from RNA polymerase II promoter involved in cellular response to chemical stimulus;GO:0001657 ureteric bud development;GO:0001880 Mullerian duct regression		(M203)PID ALK2 PATHWAY; (M185)PID ALK1 PATHWAY; (M181)PID BMP PATHWAY	(hsa04350)TGF-beta signaling pathway; (hsa04550)Signaling pathways regulating pluripotency of stem cells	(M5898)HALLMARK DNA REPAIR
