# Supplementary material for: Reprogramming mouse fibroblasts into engraftable myeloerythroid and lymphoid progenitors
Source: Nat Commun. 2016 Nov 21;7:13396. doi: 10.1038/ncomms13396 (PMC5121332; doi:10.1038/ncomms13396)
Supplement: Supplementary Data 5 — 4dpi Lmo2-bound-genes that are down regulated at 14dpi. List of genes that are bound by Lmo2 at 4dpi and downregulated in expression at 14dpi in SLHR infected MEF [file ncomms13396-s6.xlsx]

## Sheet: D14 down-Lmo2 bound
Supplementary data 5: 4dpi Lmo2-bound genes that downregulated at 14dpi
Gene name	Gene ID	Type	Tax ID	Homologene Gene ID	Homologene Gene Tax ID	Gene Symbol	Description	Biological Process (GO)	GOSlim (Ontology)	Canonical Pathways_x000D_	KEGG Pathway	Hallmark Gene Sets_x000D_
ACOT7	70025	symbol	10090	70025	Mouse
ANK	11732	symbol	10090	56172	Human	ANKH	ANKH inorganic pyrophosphate transport regulator	GO:0030505 inorganic diphosphate transport;GO:0035435 phosphate ion transmembrane transport;GO:0006817 phosphate ion transport				(M5908)HALLMARK ANDROGEN RESPONSE; (M5902)HALLMARK APOPTOSIS; (M5953)HALLMARK KRAS SIGNALING UP
ANKRD1	107765	symbol	10090	27063	Human	ANKRD1	ankyrin repeat domain 1	GO:0043517 positive regulation of DNA damage response, signal transduction by p53 class mediator;GO:0045214 sarcomere organization;GO:0010976 positive regulation of neuron projection development
AQP5	11830	symbol	10090	362	Human	AQP5	aquaporin 5	GO:0015670 carbon dioxide transport;GO:0015793 glycerol transport;GO:0046541 saliva secretion		(M232)PID ECADHERIN STABILIZATION PATHWAY	(hsa04970)Salivary secretion
ASS1	11898	symbol	10090	445	Human	ASS1	argininosuccinate synthase 1	GO:0006526 arginine biosynthetic process;GO:0000053 argininosuccinate metabolic process;GO:0006531 aspartate metabolic process	[GO:0006950] response to stress;[GO:0007155] cell adhesion;[GO:0043226] organelle;[GO:0005622] intracellular;[GO:0043167] ion binding;[GO:0005575] cellular_component;[GO:0005576] extracellular region;[GO:0005829] cytosol;[GO:0016874] ligase activity;[GO:0003723] RNA binding;[GO:0005737] cytoplasm;[GO:0005623] cell;[GO:0003674] molecular_function;[GO:0008150] biological_process;[GO:0009058] biosyn…		(hsa_M00029)Urea cycle; (hsa00220)Arginine biosynthesis; (hsa00250)Alanine, aspartate and glutamate metabolism	(M5907)HALLMARK ESTROGEN RESPONSE LATE
BDNF	12064	symbol	10090	627	Human	BDNF	brain-derived neurotrophic factor	GO:0048672 positive regulation of collateral sprouting;GO:0048670 regulation of collateral sprouting;GO:0031550 positive regulation of brain-derived neurotrophic factor receptor signaling pathway		(M142)PID AJDISS 2PATHWAY; (M100)PID SHP2 PATHWAY; (M187)PID TRKR PATHWAY	(hsa05030)Cocaine addiction; (hsa04722)Neurotrophin signaling pathway; (hsa05034)Alcoholism	(M5942)HALLMARK UV RESPONSE DN; (M5930)HALLMARK EPITHELIAL MESENCHYMAL TRANSITION
BMPER	73230	symbol	10090	73230	Mouse
CAPN2	12334	symbol	10090	824	Human	CAPN2	calpain 2	GO:0007520 myoblast fusion;GO:0016540 protein autoprocessing;GO:0001824 blastocyst development		(M281)PID FAK PATHWAY; (M164)PID ERBB1 DOWNSTREAM PATHWAY	(hsa04210)Apoptosis; (hsa04141)Protein processing in endoplasmic reticulum; (hsa05010)Alzheimer's disease	(M5946)HALLMARK COAGULATION
CCRN4L	12457	gene_synonym	10090	12457	Mouse
CD151	12476	symbol	10090	977	Human	CD151	CD151 molecule (Raph blood group)	GO:0042098 T cell proliferation;GO:0031581 hemidesmosome assembly;GO:0042110 T cell activation	[GO:0005575] cellular_component;[GO:0005578] proteinaceous extracellular matrix;[GO:0005576] extracellular region;[GO:0005622] intracellular;[GO:0005623] cell;[GO:0005737] cytoplasm;[GO:0022607] cellular component assembly;[GO:0034330] cell junction organization;[GO:0007155] cell adhesion;[GO:0048870] cell motility;[GO:0040011] locomotion;[GO:0008283] cell proliferation;[GO:0030198] extracellular…			(M5905)HALLMARK ADIPOGENESIS
CD44	12505	symbol	10090	960	Human	CD44	CD44 molecule (Indian blood group)	GO:1900625 positive regulation of monocyte aggregation;GO:1902166 negative regulation of intrinsic apoptotic signaling pathway in response to DNA damage by p53 class mediator;GO:1900623 regulation of monocyte aggregation		(M11736)SA MMP CYTOKINE CONNECTION; (M63)PID AVB3 OPN PATHWAY	(hsa05131)Shigellosis; (hsa04512)ECM-receptor interaction; (hsa04640)Hematopoietic cell lineage	(M5897)HALLMARK IL6 JAK STAT3 SIGNALING; (M5902)HALLMARK APOPTOSIS; (M5947)HALLMARK IL2 STAT5 SIGNALING
CMTM4	97487	symbol	10090	97487	Mouse
DOK1	13448	symbol	10090	1796	Human	DOK1	docking protein 1	GO:0007265 Ras protein signal transduction;GO:0007169 transmembrane receptor protein tyrosine kinase signaling pathway;GO:0007264 small GTPase mediated signal transduction	[GO:0008150] biological_process;[GO:0007165] signal transduction;[GO:0003674] molecular_function;[GO:0005622] intracellular;[GO:0005575] cellular_component;[GO:0005737] cytoplasm;[GO:0043226] organelle;[GO:0005634] nucleus;[GO:0005623] cell;[GO:0004871] signal transducer activity	(M82)PID RET PATHWAY; (M16)PID INSULIN PATHWAY; (M50)PID PTP1B PATHWAY	(hsa05162)Measles
DPYSL3	22240	symbol	10090	1809	Human	DPYSL3	dihydropyrimidinase like 3	GO:0010977 negative regulation of neuron projection development;GO:0051764 actin crosslink formation;GO:0007411 axon guidance	[GO:0005615] extracellular space;[GO:0005576] extracellular region;[GO:0005622] intracellular;[GO:0005575] cellular_component;[GO:0005829] cytosol;[GO:0065003] macromolecular complex assembly;[GO:0006461] protein complex assembly;[GO:0022607] cellular component assembly;[GO:0043226] organelle;[GO:0005856] cytoskeleton;[GO:0043234] protein complex;[GO:0003674] molecular_function;[GO:0000902] cell …			(M5930)HALLMARK EPITHELIAL MESENCHYMAL TRANSITION
DUSP1	19252	symbol	10090	1843	Human	DUSP1	dual specificity phosphatase 1	GO:0090266 regulation of mitotic cell cycle spindle assembly checkpoint;GO:1903504 regulation of mitotic spindle checkpoint;GO:0007094 mitotic spindle assembly checkpoint		(M76)PID P38 ALPHA BETA PATHWAY; (M12705)SIG CD40PATHWAYMAP; (M12012)ST P38 MAPK PATHWAY	(hsa04726)Serotonergic synapse; (hsa04010)MAPK signaling pathway	(M5942)HALLMARK UV RESPONSE DN; (M5891)HALLMARK HYPOXIA; (M5890)HALLMARK TNFA SIGNALING VIA NFKB
ETS1	23871	symbol	10090	2113	Human	ETS1	ETS proto-oncogene 1, transcription factor	GO:0045648 positive regulation of erythrocyte differentiation;GO:0060055 angiogenesis involved in wound healing;GO:0045766 positive regulation of angiogenesis	[GO:0005622] intracellular;[GO:0005575] cellular_component;[GO:0009058] biosynthetic process;[GO:0034641] cellular nitrogen compound metabolic process;[GO:0006950] response to stress;[GO:0001071] nucleic acid binding transcription factor activity;[GO:0003674] molecular_function;[GO:0008150] biological_process;[GO:0000003] reproduction;[GO:0005634] nucleus;[GO:0043226] organelle;[GO:0005737] cytop…	(M44)PID HIF2PATHWAY; (M92)PID ANGIOPOIETIN RECEPTOR PATHWAY; (M281)PID FAK PATHWAY	(hsa04320)Dorso-ventral axis formation; (hsa05211)Renal cell carcinoma; (hsa04014)Ras signaling pathway	(M5950)HALLMARK ALLOGRAFT REJECTION; (M5953)HALLMARK KRAS SIGNALING UP; (M5891)HALLMARK HYPOXIA
FEZ1	235180	symbol	10090	9638	Human	FEZ1	fasciculation and elongation protein zeta 1	GO:1902902 negative regulation of autophagosome assembly;GO:0016242 negative regulation of macroautophagy;GO:0007411 axon guidance				(M5902)HALLMARK APOPTOSIS
FEZ2	225020	symbol	10090	9637	Human	FEZ2	fasciculation and elongation protein zeta 2	GO:1902902 negative regulation of autophagosome assembly;GO:0016242 negative regulation of macroautophagy;GO:0007411 axon guidance
GADD45G	23882	symbol	10090	10912	Human	GADD45G	growth arrest and DNA damage inducible gamma	GO:1900745 positive regulation of p38MAPK cascade;GO:0000185 activation of MAPKKK activity;GO:1900744 regulation of p38MAPK cascade		(M20)PID P38 MKK3 6PATHWAY; (M54)PID IL12 2PATHWAY	(hsa04115)p53 signaling pathway; (hsa04110)Cell cycle; (hsa04068)FoxO signaling pathway	(M5953)HALLMARK KRAS SIGNALING UP
GLIPR2	384009	symbol	10090	152007	Human	GLIPR2	GLI pathogenesis related 2	GO:0010718 positive regulation of epithelial to mesenchymal transition;GO:0010717 regulation of epithelial to mesenchymal transition;GO:0070374 positive regulation of ERK1 and ERK2 cascade				(M5947)HALLMARK IL2 STAT5 SIGNALING
GNG2	14702	symbol	10090	54331	Human	GNG2	G protein subunit gamma 2	GO:0007191 adenylate cyclase-activating dopamine receptor signaling pathway;GO:0071380 cellular response to prostaglandin E stimulus;GO:0071377 cellular response to glucagon stimulus		(M138)PID THROMBIN PAR4 PATHWAY; (M252)PID IL8 CXCR1 PATHWAY; (M213)PID AR NONGENOMIC PATHWAY	(hsa04727)GABAergic synapse; (hsa05032)Morphine addiction; (hsa04713)Circadian entrainment	(M5921)HALLMARK COMPLEMENT
GREM1	23892	symbol	10090	26585	Human	GREM1	gremlin 1, DAN family BMP antagonist	GO:0090191 negative regulation of branching involved in ureteric bud morphogenesis;GO:0090190 positive regulation of branching involved in ureteric bud morphogenesis;GO:0090189 regulation of branching involved in ureteric bud morphogenesis	[GO:0005575] cellular_component;[GO:0005615] extracellular space;[GO:0005576] extracellular region;[GO:0006259] DNA metabolic process;[GO:0000902] cell morphogenesis;[GO:0008150] biological_process;[GO:0048856] anatomical structure development;[GO:0030154] cell differentiation;[GO:0008219] cell death;[GO:0007165] signal transduction;[GO:0030234] enzyme regulator activity;[GO:0030198] extracellula…	(M181)PID BMP PATHWAY; (M5880)NABA ECM AFFILIATED; (M5885)NABA MATRISOME ASSOCIATED		(M5930)HALLMARK EPITHELIAL MESENCHYMAL TRANSITION
HBEGF	15200	symbol	10090	1839	Human	HBEGF	heparin binding EGF like growth factor	GO:0051545 negative regulation of elastin biosynthetic process;GO:0051543 regulation of elastin biosynthetic process;GO:0035313 wound healing, spreading of epidermal cells		(M201)PID ERBB NETWORK PATHWAY; (M13)PID ERBB4 PATHWAY; (M41)PID ER NONGENOMIC PATHWAY	(hsa05219)Bladder cancer; (hsa05120)Epithelial cell signaling in Helicobacter pylori infection; (ko05120)Epithelial cell signaling in Helicobacter pylori infection	(M5909)HALLMARK MYOGENESIS; (M5953)HALLMARK KRAS SIGNALING UP; (M5932)HALLMARK INFLAMMATORY RESPONSE
IL1RL1	17082	symbol	10090	9173	Human	IL1RL1	interleukin 1 receptor like 1	GO:0090197 positive regulation of chemokine secretion;GO:0090196 regulation of chemokine secretion;GO:0038172 interleukin-33-mediated signaling pathway				(M5947)HALLMARK IL2 STAT5 SIGNALING
ITGA5	16402	symbol	10090	3678	Human	ITGA5	integrin subunit alpha 5	GO:1903672 positive regulation of sprouting angiogenesis;GO:0035313 wound healing, spreading of epidermal cells;GO:1903670 regulation of sprouting angiogenesis		(M274)PID LYMPH ANGIOGENESIS PATHWAY; (M47)PID INTEGRIN CS PATHWAY; (M165)PID SYNDECAN 4 PATHWAY	(hsa05131)Shigellosis; (hsa05412)Arrhythmogenic right ventricular cardiomyopathy (ARVC); (hsa05133)Pertussis	(M5932)HALLMARK INFLAMMATORY RESPONSE; (M5930)HALLMARK EPITHELIAL MESENCHYMAL TRANSITION
LRIG1	16206	symbol	10090	26018	Human	LRIG1	leucine-rich repeats and immunoglobulin like domains 1	GO:0032474 otolith morphogenesis;GO:0048840 otolith development;GO:0042472 inner ear morphogenesis	[GO:0050877] neurological system process;[GO:0048856] anatomical structure development;[GO:0009790] embryo development;[GO:0003674] molecular_function;[GO:0008150] biological_process;[GO:0005575] cellular_component	(M13)PID ERBB4 PATHWAY; (M214)PID ERBB1 INTERNALIZATION PATHWAY		(M5906)HALLMARK ESTROGEN RESPONSE EARLY; (M5947)HALLMARK IL2 STAT5 SIGNALING
MICAL2	320878	symbol	10090	9645	Human	MICAL2	microtubule associated monooxygenase, calponin and LIM domain containing 2	GO:0010735 positive regulation of transcription via serum response element binding;GO:0001947 heart looping;GO:0019417 sulfur oxidation
MSN	17698	symbol	10090	4478	Human	MSN	moesin	GO:1902966 positive regulation of protein localization to early endosome;GO:2000643 positive regulation of early endosome to late endosome transport;GO:1902965 regulation of protein localization to early endosome	[GO:0005856] cytoskeleton;[GO:0043226] organelle;[GO:0008092] cytoskeletal protein binding;[GO:0005622] intracellular;[GO:0005575] cellular_component;[GO:0005737] cytoplasm;[GO:0005623] cell;[GO:0003674] molecular_function;[GO:0005576] extracellular region;[GO:0005615] extracellular space;[GO:0005198] structural molecule activity;[GO:0005886] plasma membrane;[GO:0006461] protein complex assembly;…	(M41)PID ER NONGENOMIC PATHWAY; (M12)PID RHOA PATHWAY	(hsa04670)Leukocyte transendothelial migration; (hsa05162)Measles; (hsa05205)Proteoglycans in cancer	(M5915)HALLMARK APICAL JUNCTION
NPTX2	53324	symbol	10090	4885	Human	NPTX2	neuronal pentraxin 2	GO:0008306 associative learning;GO:0007612 learning;GO:0007611 learning or memory	[GO:0043167] ion binding;[GO:0050877] neurological system process;[GO:0007267] cell-cell signaling;[GO:0005576] extracellular region;[GO:0005575] cellular_component;[GO:0003674] molecular_function;[GO:0008150] biological_process			(M5941)HALLMARK UV RESPONSE UP
PBP2	76400	symbol	10090	76400	Mouse
PLAU	18792	symbol	10090	5328	Human	PLAU	plasminogen activator, urokinase	GO:0060279 positive regulation of ovulation;GO:2000345 regulation of hepatocyte proliferation;GO:0060278 regulation of ovulation	[GO:0003674] molecular_function;[GO:0005575] cellular_component;[GO:0005576] extracellular region;[GO:0005615] extracellular space;[GO:0005886] plasma membrane;[GO:0008150] biological_process;[GO:0000003] reproduction;[GO:0007165] signal transduction;[GO:0043226] organelle;[GO:0040007] growth;[GO:0008219] cell death;[GO:0048870] cell motility;[GO:0008283] cell proliferation;[GO:0040011] locomotio…	(M212)PID INTEGRIN5 PATHWAY; (M169)PID INTEGRIN2 PATHWAY; (M63)PID AVB3 OPN PATHWAY	(hsa04610)Complement and coagulation cascades; (hsa04064)NF-kappa B signaling pathway; (hsa05202)Transcriptional misregulation in cancer	(M5946)HALLMARK COAGULATION; (M5953)HALLMARK KRAS SIGNALING UP; (M5890)HALLMARK TNFA SIGNALING VIA NFKB
RBPMS2	71973	symbol	10090	71973	Mouse
RCAN2	53901	symbol	10090	10231	Human	RCAN2	regulator of calcineurin 2	GO:0070884 regulation of calcineurin-NFAT signaling cascade;GO:0033173 calcineurin-NFAT signaling cascade;GO:0048016 inositol phosphate-mediated signaling		(M235)PID TCR CALCIUM PATHWAY; (M113)PID NFAT 3PATHWAY	(hsa04919)Thyroid hormone signaling pathway
RRBP1	81910	symbol	10090	81910	Mouse
SPP1	20750	symbol	10090	6696	Human	SPP1	secreted phosphoprotein 1	GO:0048685 negative regulation of collateral sprouting of intact axon in response to injury;GO:0048683 regulation of collateral sprouting of intact axon in response to injury;GO:0048673 collateral sprouting of intact axon in response to injury	[GO:0005576] extracellular region;[GO:0005615] extracellular space;[GO:0005575] cellular_component;[GO:0007155] cell adhesion;[GO:0043226] organelle;[GO:0030198] extracellular matrix organization;[GO:0008150] biological_process;[GO:0000003] reproduction;[GO:0048856] anatomical structure development;[GO:0003674] molecular_function;[GO:0040007] growth;[GO:0042592] homeostatic process;[GO:0005622] i…	(M118)PID INTEGRIN A9B1 PATHWAY; (M63)PID AVB3 OPN PATHWAY; (M277)PID INTEGRIN A4B1 PATHWAY	(hsa04512)ECM-receptor interaction; (hsa04620)Toll-like receptor signaling pathway; (hsa04510)Focal adhesion	(M5944)HALLMARK ANGIOGENESIS; (M5953)HALLMARK KRAS SIGNALING UP; (M5930)HALLMARK EPITHELIAL MESENCHYMAL TRANSITION
TBC1D2	381605	symbol	10090	381605	Mouse
TES	21753	symbol	10090	26136	Human	TES	testin LIM domain protein	GO:0008285 negative regulation of cell proliferation;GO:0042127 regulation of cell proliferation;GO:0008283 cell proliferation				(M5891)HALLMARK HYPOXIA; (M5924)HALLMARK MTORC1 SIGNALING
THBS1	21825	symbol	10090	7057	Human	THBS1	thrombospondin 1	GO:0010748 negative regulation of plasma membrane long-chain fatty acid transport;GO:0010746 regulation of plasma membrane long-chain fatty acid transport;GO:0015911 plasma membrane long-chain fatty acid transport		(M165)PID SYNDECAN 4 PATHWAY; (M277)PID INTEGRIN A4B1 PATHWAY; (M53)PID INTEGRIN3 PATHWAY	(hsa05219)Bladder cancer; (hsa05144)Malaria; (hsa04115)p53 signaling pathway	(M5896)HALLMARK TGF BETA SIGNALING; (M5946)HALLMARK COAGULATION; (M5930)HALLMARK EPITHELIAL MESENCHYMAL TRANSITION
TNFRSF22	79202	symbol	10090	79202	Mouse
TPD52	21985	symbol	10090	7163	Human	TPD52	tumor protein D52	GO:0030183 B cell differentiation;GO:0030098 lymphocyte differentiation;GO:0002521 leukocyte differentiation				(M5910)HALLMARK PROTEIN SECRETION; (M5908)HALLMARK ANDROGEN RESPONSE; (M5950)HALLMARK ALLOGRAFT REJECTION
